# Supplementary material for: Targeting the transcription factor HES1 by L-menthol restores protein phosphatase 6 in keratinocytes in models of psoriasis
Source: Nat Commun. 2022 Dec 19;13:7815. doi: 10.1038/s41467-022-35565-y (PMC9763329; doi:10.1038/s41467-022-35565-y)
Supplement: Supplementary file 4 — Supplementary Data 1 [file 41467_2022_35565_MOESM4_ESM.xlsx]

## Sheet: Sheet1
Protein ID	Accession	-10lgP	L-menthol	Ctr	Description
2780	sp|Q14469|HES1_HUMAN	129.83	819000	383000	Transcription factor HES-1 OS=Homo sapiens OX=9606 GN=HES1 PE=1 SV=1
1850	sp|Q9UBF2|COPG2_HUMAN	129.71	189000	255000	Coatomer subunit gamma-2 OS=Homo sapiens OX=9606 GN=COPG2 PE=1 SV=1
3065	sp|P62805|H4_HUMAN	129.7	928000	4610000	Histone H4 OS=Homo sapiens OX=9606 GN=HIST1H4A PE=1 SV=2
2551	sp|P09012|SNRPA_HUMAN	129.55	1100000	541000	U1 small nuclear ribonucleoprotein A OS=Homo sapiens OX=9606 GN=SNRPA PE=1 SV=3
2612	sp|Q13451|FKBP5_HUMAN	129.47	550000	215000	Peptidyl-prolyl cis-trans isomerase FKBP5 OS=Homo sapiens OX=9606 GN=FKBP5 PE=1 SV=2
988	tr|B9A067|B9A067_HUMAN	129.42	596000	158000	MICOS complex subunit MIC60 OS=Homo sapiens OX=9606 GN=IMMT PE=1 SV=2
992	sp|Q16891|MIC60_HUMAN	129.42	596000	158000	MICOS complex subunit MIC60 OS=Homo sapiens OX=9606 GN=IMMT PE=1 SV=1
994	tr|C9J406|C9J406_HUMAN	129.42	596000	158000	MICOS complex subunit MIC60 OS=Homo sapiens OX=9606 GN=IMMT PE=1 SV=1
3626	sp|Q9ULX6|AKP8L_HUMAN	129.38			A-kinase anchor protein 8-like OS=Homo sapiens OX=9606 GN=AKAP8L PE=1 SV=4
3459	sp|Q9UN86|G3BP2_HUMAN	129.34	308000	139000	Ras GTPase-activating protein-binding protein 2 OS=Homo sapiens OX=9606 GN=G3BP2 PE=1 SV=2
4839	sp|Q9UGV2|NDRG3_HUMAN	129.22	1500000	355000	Protein NDRG3 OS=Homo sapiens OX=9606 GN=NDRG3 PE=1 SV=2
4840	tr|Q5TH30|Q5TH30_HUMAN	129.22	1500000	355000	NDRG family member 3 isoform CRA_c OS=Homo sapiens OX=9606 GN=NDRG3 PE=1 SV=1
1520	tr|A0A0C4DGN6|A0A0C4DGN6_HUMAN	129.16	83700		ARF GTPase-activating protein GIT1 OS=Homo sapiens OX=9606 GN=GIT1 PE=1 SV=1
1535	sp|Q9Y2X7|GIT1_HUMAN	129.16	83700		ARF GTPase-activating protein GIT1 OS=Homo sapiens OX=9606 GN=GIT1 PE=1 SV=2
1577	tr|J3QRU8|J3QRU8_HUMAN	129.16	83700		ARF GTPase-activating protein GIT1 OS=Homo sapiens OX=9606 GN=GIT1 PE=1 SV=1
2591	sp|Q92888|ARHG1_HUMAN	129.14	399000	62500	Rho guanine nucleotide exchange factor 1 OS=Homo sapiens OX=9606 GN=ARHGEF1 PE=1 SV=2
2593	tr|M0QZR4|M0QZR4_HUMAN	129.14	399000	62500	Rho guanine nucleotide exchange factor 1 OS=Homo sapiens OX=9606 GN=ARHGEF1 PE=1 SV=1
1662	sp|P13861|KAP2_HUMAN	129.09	369000	175000	cAMP-dependent protein kinase type II-alpha regulatory subunit OS=Homo sapiens OX=9606 GN=PRKAR2A PE=1 SV=2
1123	tr|H0Y8E6|H0Y8E6_HUMAN	128.98	431000	229000	DNA helicase (Fragment) OS=Homo sapiens OX=9606 GN=MCM2 PE=1 SV=1
1124	sp|P49736|MCM2_HUMAN	128.98	431000	229000	DNA replication licensing factor MCM2 OS=Homo sapiens OX=9606 GN=MCM2 PE=1 SV=4
1546	sp|Q9Y4E8|UBP15_HUMAN	128.97	149000		Ubiquitin carboxyl-terminal hydrolase 15 OS=Homo sapiens OX=9606 GN=USP15 PE=1 SV=3
2288	sp|Q15072|OZF_HUMAN	128.9	421000	344000	Zinc finger protein OZF OS=Homo sapiens OX=9606 GN=ZNF146 PE=1 SV=2
2287	sp|P62820|RAB1A_HUMAN	128.89	915000	377000	Ras-related protein Rab-1A OS=Homo sapiens OX=9606 GN=RAB1A PE=1 SV=3
1154	sp|Q10713|MPPA_HUMAN	128.88	1360000	486000	Mitochondrial-processing peptidase subunit alpha OS=Homo sapiens OX=9606 GN=PMPCA PE=1 SV=2
2530	sp|P54727|RD23B_HUMAN	128.84	514000	158000	UV excision repair protein RAD23 homolog B OS=Homo sapiens OX=9606 GN=RAD23B PE=1 SV=1
2679	sp|P62277|RS13_HUMAN	128.57	6970000	2500000	40S ribosomal protein S13 OS=Homo sapiens OX=9606 GN=RPS13 PE=1 SV=2
1990	sp|P51948|MAT1_HUMAN	128.42	1550000	885000	CDK-activating kinase assembly factor MAT1 OS=Homo sapiens OX=9606 GN=MNAT1 PE=1 SV=1
2755	sp|P12814|ACTN1_HUMAN	128.42	26200		Alpha-actinin-1 OS=Homo sapiens OX=9606 GN=ACTN1 PE=1 SV=2
2757	tr|H9KV75|H9KV75_HUMAN	128.42	26200		Alpha-actinin-1 OS=Homo sapiens OX=9606 GN=ACTN1 PE=1 SV=1
2943	sp|Q7Z6M1|RABEK_HUMAN	128.33	297000	221000	Rab9 effector protein with kelch motifs OS=Homo sapiens OX=9606 GN=RABEPK PE=1 SV=1
1941	sp|Q15233|NONO_HUMAN	128.32	1300000	565000	Non-POU domain-containing octamer-binding protein OS=Homo sapiens OX=9606 GN=NONO PE=1 SV=4
3422	tr|M0QYA2|M0QYA2_HUMAN	128.3	72200	47900	PIH1 domain-containing protein 1 (Fragment) OS=Homo sapiens OX=9606 GN=PIH1D1 PE=1 SV=8
3423	sp|Q9NWS0|PIHD1_HUMAN	128.3	72200	47900	PIH1 domain-containing protein 1 OS=Homo sapiens OX=9606 GN=PIH1D1 PE=1 SV=1
1272	sp|P63096|GNAI1_HUMAN	128.3	26400		Guanine nucleotide-binding protein G(i) subunit alpha-1 OS=Homo sapiens OX=9606 GN=GNAI1 PE=1 SV=2
1212	sp|P04843|RPN1_HUMAN	128.26	871000	467000	Dolichyl-diphosphooligosaccharide--protein glycosyltransferase subunit 1 OS=Homo sapiens OX=9606 GN=RPN1 PE=1 SV=1
4779	sp|O96005|CLPT1_HUMAN	128.18			Cleft lip and palate transmembrane protein 1 OS=Homo sapiens OX=9606 GN=CLPTM1 PE=1 SV=1
5194	tr|K7EQQ1|K7EQQ1_HUMAN	128.18			Cleft lip and palate transmembrane protein 1 (Fragment) OS=Homo sapiens OX=9606 GN=CLPTM1 PE=1 SV=1
1881	sp|Q9Y5A9|YTHD2_HUMAN	128.14	363000	142000	YTH domain-containing family protein 2 OS=Homo sapiens OX=9606 GN=YTHDF2 PE=1 SV=2
1974	tr|B4DKY1|B4DKY1_HUMAN	128.12	86100	160000	Cysteine--tRNA ligase cytoplasmic OS=Homo sapiens OX=9606 GN=CARS PE=1 SV=1
1976	sp|P49589|SYCC_HUMAN	128.12	86100	160000	Cysteine--tRNA ligase cytoplasmic OS=Homo sapiens OX=9606 GN=CARS PE=1 SV=3
3913	sp|Q15628|TRADD_HUMAN	128.09	1390000	1270000	Tumor necrosis factor receptor type 1-associated DEATH domain protein OS=Homo sapiens OX=9606 GN=TRADD PE=1 SV=2
1538	sp|P49790|NU153_HUMAN	128.07	1170000	542000	Nuclear pore complex protein Nup153 OS=Homo sapiens OX=9606 GN=NUP153 PE=1 SV=2
1115	sp|P38606|VATA_HUMAN	128.01	113000	71600	V-type proton ATPase catalytic subunit A OS=Homo sapiens OX=9606 GN=ATP6V1A PE=1 SV=2
5856	tr|M0R2N4|M0R2N4_HUMAN	127.98		1040000	Uncharacterized protein OS=Homo sapiens OX=9606 PE=4 SV=1
3213	tr|H0Y8R1|H0Y8R1_HUMAN	127.91	1930000	1170000	G-rich sequence factor 1 (Fragment) OS=Homo sapiens OX=9606 GN=GRSF1 PE=1 SV=1
3215	tr|F5H5I6|F5H5I6_HUMAN	127.91	1930000	1170000	G-rich sequence factor 1 OS=Homo sapiens OX=9606 GN=GRSF1 PE=1 SV=2
3222	tr|H0YAK1|H0YAK1_HUMAN	127.91	1930000	1170000	G-rich sequence factor 1 (Fragment) OS=Homo sapiens OX=9606 GN=GRSF1 PE=1 SV=1
3227	sp|Q12849|GRSF1_HUMAN	127.91	1930000	1170000	G-rich sequence factor 1 OS=Homo sapiens OX=9606 GN=GRSF1 PE=1 SV=3
1499	sp|Q8TDN6|BRX1_HUMAN	127.88	803000	594000	Ribosome biogenesis protein BRX1 homolog OS=Homo sapiens OX=9606 GN=BRIX1 PE=1 SV=2
2024	tr|A0A087WWP4|A0A087WWP4_HUMAN	127.81	229000	45800	RNA-binding protein 15 OS=Homo sapiens OX=9606 GN=RBM15 PE=1 SV=1
2032	sp|Q96T37|RBM15_HUMAN	127.81	229000	45800	RNA-binding protein 15 OS=Homo sapiens OX=9606 GN=RBM15 PE=1 SV=2
5024	sp|Q9BZK3|NACP4_HUMAN	127.79	1280000	23300	Putative nascent polypeptide-associated complex subunit alpha-like protein OS=Homo sapiens OX=9606 GN=NACA4P PE=5 SV=1
1661	sp|Q08752|PPID_HUMAN	127.63	1980000	414000	Peptidyl-prolyl cis-trans isomerase D OS=Homo sapiens OX=9606 GN=PPID PE=1 SV=3
3248	sp|Q96FZ7|CHMP6_HUMAN	127.62	317000	300000	Charged multivesicular body protein 6 OS=Homo sapiens OX=9606 GN=CHMP6 PE=1 SV=3
3548	sp|Q8NFH5|NUP35_HUMAN	127.26	878000	297000	Nucleoporin NUP35 OS=Homo sapiens OX=9606 GN=NUP35 PE=1 SV=1
2063	sp|O14980|XPO1_HUMAN	127.21			Exportin-1 OS=Homo sapiens OX=9606 GN=XPO1 PE=1 SV=1
1480	tr|A0A0A0MRM8|A0A0A0MRM8_HUMAN	127.18			Unconventional myosin-VI OS=Homo sapiens OX=9606 GN=MYO6 PE=1 SV=1
1484	sp|Q9UM54|MYO6_HUMAN	127.18			Unconventional myosin-VI OS=Homo sapiens OX=9606 GN=MYO6 PE=1 SV=4
1485	tr|A0A0D9SGC1|A0A0D9SGC1_HUMAN	127.18			Unconventional myosin-VI OS=Homo sapiens OX=9606 GN=MYO6 PE=1 SV=1
1486	tr|E7EW20|E7EW20_HUMAN	127.18			Unconventional myosin-VI OS=Homo sapiens OX=9606 GN=MYO6 PE=1 SV=2
2933	tr|K7ERC8|K7ERC8_HUMAN	127.08	1240000	813000	3-ketodihydrosphingosine reductase OS=Homo sapiens OX=9606 GN=KDSR PE=1 SV=2
2934	sp|Q06136|KDSR_HUMAN	127.08	1240000	813000	3-ketodihydrosphingosine reductase OS=Homo sapiens OX=9606 GN=KDSR PE=1 SV=1
2044	sp|O95801|TTC4_HUMAN	127.06	908000	414000	Tetratricopeptide repeat protein 4 OS=Homo sapiens OX=9606 GN=TTC4 PE=1 SV=3
2361	tr|B4DLR8|B4DLR8_HUMAN	127.02			NAD(P)H dehydrogenase [quinone] 1 OS=Homo sapiens OX=9606 GN=NQO1 PE=1 SV=1
2364	sp|P15559|NQO1_HUMAN	127.02			NAD(P)H dehydrogenase [quinone] 1 OS=Homo sapiens OX=9606 GN=NQO1 PE=1 SV=1
2281	sp|Q15527|SURF2_HUMAN	126.95			Surfeit locus protein 2 OS=Homo sapiens OX=9606 GN=SURF2 PE=1 SV=3
2587	tr|X6RM59|X6RM59_HUMAN	126.76	1060000	249000	5'-nucleotidase OS=Homo sapiens OX=9606 GN=NT5C3A PE=1 SV=1
2588	sp|Q9H0P0|5NT3A_HUMAN	126.76	1060000	249000	Cytosolic 5'-nucleotidase 3A OS=Homo sapiens OX=9606 GN=NT5C3A PE=1 SV=3
1247	sp|Q6UB35|C1TM_HUMAN	126.73			Monofunctional C1-tetrahydrofolate synthase mitochondrial OS=Homo sapiens OX=9606 GN=MTHFD1L PE=1 SV=1
1248	tr|B7ZM99|B7ZM99_HUMAN	126.73			MTHFD1L protein OS=Homo sapiens OX=9606 GN=MTHFD1L PE=1 SV=1
1870	sp|P24752|THIL_HUMAN	126.42	901000	536000	Acetyl-CoA acetyltransferase mitochondrial OS=Homo sapiens OX=9606 GN=ACAT1 PE=1 SV=1
3613	sp|Q9UNY4|TTF2_HUMAN	126.35	716000	642000	Transcription termination factor 2 OS=Homo sapiens OX=9606 GN=TTF2 PE=1 SV=2
2578	sp|O95628|CNOT4_HUMAN	126.31	256000	183000	CCR4-NOT transcription complex subunit 4 OS=Homo sapiens OX=9606 GN=CNOT4 PE=1 SV=3
1757	sp|P09543|CN37_HUMAN	126.29	539000	324000	2' 3'-cyclic-nucleotide 3'-phosphodiesterase OS=Homo sapiens OX=9606 GN=CNP PE=1 SV=2
4244	sp|O95857|TSN13_HUMAN	126.28	621000	617000	Tetraspanin-13 OS=Homo sapiens OX=9606 GN=TSPAN13 PE=2 SV=1
4801	sp|P34949|MPI_HUMAN	126.17	199000		Mannose-6-phosphate isomerase OS=Homo sapiens OX=9606 GN=MPI PE=1 SV=2
5103	tr|F5GX71|F5GX71_HUMAN	126.17	199000		Mannose-6-phosphate isomerase OS=Homo sapiens OX=9606 GN=MPI PE=1 SV=1
5104	tr|H3BPB8|H3BPB8_HUMAN	126.17	199000		Mannose-6-phosphate isomerase OS=Homo sapiens OX=9606 GN=MPI PE=1 SV=1
1468	sp|Q6PJT7|ZC3HE_HUMAN	126.17	822000	327000	Zinc finger CCCH domain-containing protein 14 OS=Homo sapiens OX=9606 GN=ZC3H14 PE=1 SV=1
2745	sp|Q9H7Z7|PGES2_HUMAN	126.1	1550000	965000	Prostaglandin E synthase 2 OS=Homo sapiens OX=9606 GN=PTGES2 PE=1 SV=1
2124	sp|Q9ULR0|ISY1_HUMAN	126.04			Pre-mRNA-splicing factor ISY1 homolog OS=Homo sapiens OX=9606 GN=ISY1 PE=1 SV=3
2179	tr|A8MVI5|A8MVI5_HUMAN	126.04			Pre-mRNA-splicing factor ISY1 homolog OS=Homo sapiens OX=9606 GN=ISY1 PE=1 SV=1
3897	sp|P29083|T2EA_HUMAN	125.98	1540000	225000	General transcription factor IIE subunit 1 OS=Homo sapiens OX=9606 GN=GTF2E1 PE=1 SV=2
2583	sp|P82673|RT35_HUMAN	125.97	1130000	288000	28S ribosomal protein S35 mitochondrial OS=Homo sapiens OX=9606 GN=MRPS35 PE=1 SV=1
2528	sp|P51858|HDGF_HUMAN	125.97	792000	44800	Hepatoma-derived growth factor OS=Homo sapiens OX=9606 GN=HDGF PE=1 SV=1
1550	tr|D6R938|D6R938_HUMAN	125.93			Calcium/calmodulin-dependent protein kinase (CaM kinase) II delta isoform CRA_e OS=Homo sapiens OX=9606 GN=CAMK2D PE=1 SV=1
1551	sp|Q13557|KCC2D_HUMAN	125.93			Calcium/calmodulin-dependent protein kinase type II subunit delta OS=Homo sapiens OX=9606 GN=CAMK2D PE=1 SV=3
1555	tr|E9PBG7|E9PBG7_HUMAN	125.93			Calcium/calmodulin-dependent protein kinase type II subunit delta OS=Homo sapiens OX=9606 GN=CAMK2D PE=1 SV=1
1560	tr|E9PF82|E9PF82_HUMAN	125.93			Calcium/calmodulin-dependent protein kinase type II subunit delta OS=Homo sapiens OX=9606 GN=CAMK2D PE=1 SV=1
3414	sp|Q96NB2|SFXN2_HUMAN	125.91	207000	61200	Sideroflexin-2 OS=Homo sapiens OX=9606 GN=SFXN2 PE=1 SV=2
2163	sp|O60684|IMA7_HUMAN	125.84	521000	276000	Importin subunit alpha-7 OS=Homo sapiens OX=9606 GN=KPNA6 PE=1 SV=1
4034	sp|Q8TEA8|DTD1_HUMAN	125.79	525000	130000	D-aminoacyl-tRNA deacylase 1 OS=Homo sapiens OX=9606 GN=DTD1 PE=1 SV=2
2168	sp|O43776|SYNC_HUMAN	125.79		39700	Asparagine--tRNA ligase cytoplasmic OS=Homo sapiens OX=9606 GN=NARS PE=1 SV=1
3900	sp|Q96S44|PRPK_HUMAN	125.73	1130000	436000	EKC/KEOPS complex subunit TP53RK OS=Homo sapiens OX=9606 GN=TP53RK PE=1 SV=2
3092	sp|Q96PU8|QKI_HUMAN	125.71	1560000	697000	Protein quaking OS=Homo sapiens OX=9606 GN=QKI PE=1 SV=1
1848	sp|O43491|E41L2_HUMAN	125.68	625000	209000	Band 4.1-like protein 2 OS=Homo sapiens OX=9606 GN=EPB41L2 PE=1 SV=1
1942	tr|E9PHY5|E9PHY5_HUMAN	125.68	625000	176000	Band 4.1-like protein 2 OS=Homo sapiens OX=9606 GN=EPB41L2 PE=1 SV=1
2278	sp|P63092|GNAS2_HUMAN	125.59	121000	146000	Guanine nucleotide-binding protein G(s) subunit alpha isoforms short OS=Homo sapiens OX=9606 GN=GNAS PE=1 SV=1
2296	sp|Q5JWF2|GNAS1_HUMAN	125.59	121000	146000	Guanine nucleotide-binding protein G(s) subunit alpha isoforms XLas OS=Homo sapiens OX=9606 GN=GNAS PE=1 SV=2
1266	sp|Q99747|SNAG_HUMAN	125.57	425000	70900	Gamma-soluble NSF attachment protein OS=Homo sapiens OX=9606 GN=NAPG PE=1 SV=1
2404	sp|Q9UNM6|PSD13_HUMAN	125.57	0	32100	26S proteasome non-ATPase regulatory subunit 13 OS=Homo sapiens OX=9606 GN=PSMD13 PE=1 SV=2
2565	tr|J3KNQ3|J3KNQ3_HUMAN	125.57	0	32100	26S proteasome non-ATPase regulatory subunit 13 OS=Homo sapiens OX=9606 GN=PSMD13 PE=1 SV=1
1686	tr|H0YH87|H0YH87_HUMAN	125.56	1220000	598000	Ataxin-2 OS=Homo sapiens OX=9606 GN=ATXN2 PE=1 SV=2
1699	tr|A0A2R8Y7P6|A0A2R8Y7P6_HUMAN	125.56	1220000	598000	Ataxin-2 OS=Homo sapiens OX=9606 GN=ATXN2 PE=1 SV=1
1701	tr|A0A2R8YDM9|A0A2R8YDM9_HUMAN	125.56	1220000	598000	Ataxin-2 OS=Homo sapiens OX=9606 GN=ATXN2 PE=1 SV=1
1707	tr|F8VQP2|F8VQP2_HUMAN	125.56	1220000	598000	Ataxin-2 OS=Homo sapiens OX=9606 GN=ATXN2 PE=1 SV=1
1708	tr|F8WB06|F8WB06_HUMAN	125.56	1220000	598000	Ataxin-2 (Fragment) OS=Homo sapiens OX=9606 GN=ATXN2 PE=1 SV=2
1715	tr|V9GY86|V9GY86_HUMAN	125.56	1220000	598000	Ataxin-2 OS=Homo sapiens OX=9606 GN=ATXN2 PE=1 SV=1
1716	tr|A0A2R8Y5A6|A0A2R8Y5A6_HUMAN	125.56	1220000	598000	Ataxin-2 OS=Homo sapiens OX=9606 GN=ATXN2 PE=1 SV=1
1728	sp|Q99700|ATX2_HUMAN	125.56	1220000	598000	Ataxin-2 OS=Homo sapiens OX=9606 GN=ATXN2 PE=1 SV=2
2010	sp|Q8N163|CCAR2_HUMAN	125.47	1810000	343000	Cell cycle and apoptosis regulator protein 2 OS=Homo sapiens OX=9606 GN=CCAR2 PE=1 SV=2
2017	tr|G3V119|G3V119_HUMAN	125.47	1810000	343000	Cell cycle and apoptosis regulator protein 2 OS=Homo sapiens OX=9606 GN=CCAR2 PE=1 SV=1
2018	tr|H0YB24|H0YB24_HUMAN	125.47	1810000	343000	Cell cycle and apoptosis regulator protein 2 (Fragment) OS=Homo sapiens OX=9606 GN=CCAR2 PE=1 SV=1
2020	tr|H0YAC6|H0YAC6_HUMAN	125.4	150000	147000	Lipopolysaccharide-responsive and beige-like anchor protein (Fragment) OS=Homo sapiens OX=9606 GN=LRBA PE=1 SV=1
2049	tr|E9PEM5|E9PEM5_HUMAN	125.4	150000	147000	Lipopolysaccharide-responsive and beige-like anchor protein OS=Homo sapiens OX=9606 GN=LRBA PE=1 SV=1
2054	sp|P50851|LRBA_HUMAN	125.4	150000	147000	Lipopolysaccharide-responsive and beige-like anchor protein OS=Homo sapiens OX=9606 GN=LRBA PE=1 SV=4
3593	tr|E7EV99|E7EV99_HUMAN	125.39	85000		Alpha-adducin OS=Homo sapiens OX=9606 GN=ADD1 PE=1 SV=1
3595	tr|E7ENY0|E7ENY0_HUMAN	125.39	85000		Alpha-adducin OS=Homo sapiens OX=9606 GN=ADD1 PE=1 SV=1
3598	sp|P35611|ADDA_HUMAN	125.39	85000		Alpha-adducin OS=Homo sapiens OX=9606 GN=ADD1 PE=1 SV=2
2902	sp|Q15554|TERF2_HUMAN	125.36	436000	50600	Telomeric repeat-binding factor 2 OS=Homo sapiens OX=9606 GN=TERF2 PE=1 SV=3
5000	tr|A0A3B3ITT5|A0A3B3ITT5_HUMAN	125.3	2370000	836000	60S ribosomal protein L29 OS=Homo sapiens OX=9606 GN=RPL29 PE=1 SV=1
5042	sp|P47914|RL29_HUMAN	125.3	2370000	836000	60S ribosomal protein L29 OS=Homo sapiens OX=9606 GN=RPL29 PE=1 SV=2
4272	tr|B1AJY7|B1AJY7_HUMAN	125.27	300000	73800	26S proteasome non-ATPase regulatory subunit 10 OS=Homo sapiens OX=9606 GN=PSMD10 PE=1 SV=1
4277	sp|O75832|PSD10_HUMAN	125.27	300000	73800	26S proteasome non-ATPase regulatory subunit 10 OS=Homo sapiens OX=9606 GN=PSMD10 PE=1 SV=1
2473	sp|Q14318|FKBP8_HUMAN	125.25	16200		Peptidyl-prolyl cis-trans isomerase FKBP8 OS=Homo sapiens OX=9606 GN=FKBP8 PE=1 SV=2
4372	sp|Q9H4L4|SENP3_HUMAN	125.18	734000	360000	Sentrin-specific protease 3 OS=Homo sapiens OX=9606 GN=SENP3 PE=1 SV=2
1933	sp|Q7L0Y3|TM10C_HUMAN	125			tRNA methyltransferase 10 homolog C OS=Homo sapiens OX=9606 GN=TRMT10C PE=1 SV=2
4105	sp|Q9Y3B9|RRP15_HUMAN	124.69	1880000	750000	RRP15-like protein OS=Homo sapiens OX=9606 GN=RRP15 PE=1 SV=2
1457	tr|A0A087X2D5|A0A087X2D5_HUMAN	124.66	1940000	596000	39S ribosomal protein L45 mitochondrial OS=Homo sapiens OX=9606 GN=MRPL45 PE=1 SV=1
1458	sp|Q9BRJ2|RM45_HUMAN	124.66	1940000	596000	39S ribosomal protein L45 mitochondrial OS=Homo sapiens OX=9606 GN=MRPL45 PE=1 SV=2
1589	tr|G3V4X8|G3V4X8_HUMAN	124.54	961000	586000	SNW domain-containing protein 1 OS=Homo sapiens OX=9606 GN=SNW1 PE=1 SV=1
1591	sp|Q13573|SNW1_HUMAN	124.54	961000	586000	SNW domain-containing protein 1 OS=Homo sapiens OX=9606 GN=SNW1 PE=1 SV=1
1691	tr|G3V3A4|G3V3A4_HUMAN	124.54	868000	586000	SNW domain-containing protein 1 OS=Homo sapiens OX=9606 GN=SNW1 PE=1 SV=1
2036	sp|Q86UK7|ZN598_HUMAN	124.54	763000	374000	E3 ubiquitin-protein ligase ZNF598 OS=Homo sapiens OX=9606 GN=ZNF598 PE=1 SV=1
1855	sp|Q9NS23|RASF1_HUMAN	124.43	1050000	1460000	Ras association domain-containing protein 1 OS=Homo sapiens OX=9606 GN=RASSF1 PE=1 SV=1
1914	sp|Q06323|PSME1_HUMAN	124.4	1020000	428000	Proteasome activator complex subunit 1 OS=Homo sapiens OX=9606 GN=PSME1 PE=1 SV=1
3395	sp|O95163|ELP1_HUMAN	124.26		44700	Elongator complex protein 1 OS=Homo sapiens OX=9606 GN=ELP1 PE=1 SV=3
2431	sp|Q05655|KPCD_HUMAN	124.23	640000	372000	Protein kinase C delta type OS=Homo sapiens OX=9606 GN=PRKCD PE=1 SV=2
2511	sp|Q93075|TATD2_HUMAN	124.18			Putative deoxyribonuclease TATDN2 OS=Homo sapiens OX=9606 GN=TATDN2 PE=1 SV=2
2419	tr|C9IZZ0|C9IZZ0_HUMAN	123.93	3800000	2310000	Ras-related protein Rab-7a (Fragment) OS=Homo sapiens OX=9606 GN=RAB7A PE=1 SV=1
2422	tr|C9J8S3|C9J8S3_HUMAN	123.93	3800000	2310000	Ras-related protein Rab-7a OS=Homo sapiens OX=9606 GN=RAB7A PE=1 SV=1
2423	sp|P51149|RAB7A_HUMAN	123.93	3800000	2310000	Ras-related protein Rab-7a OS=Homo sapiens OX=9606 GN=RAB7A PE=1 SV=1
4885	tr|D6RDK6|D6RDK6_HUMAN	123.86	2050000	1030000	OCIA domain-containing protein 1 (Fragment) OS=Homo sapiens OX=9606 GN=OCIAD1 PE=1 SV=1
4889	tr|D6RBN5|D6RBN5_HUMAN	123.86	2050000	1030000	OCIA domain-containing protein 1 OS=Homo sapiens OX=9606 GN=OCIAD1 PE=1 SV=1
4891	sp|Q9NX40|OCAD1_HUMAN	123.86	2050000	1030000	OCIA domain-containing protein 1 OS=Homo sapiens OX=9606 GN=OCIAD1 PE=1 SV=1
3634	sp|P25787|PSA2_HUMAN	123.86	1740000	371000	Proteasome subunit alpha type-2 OS=Homo sapiens OX=9606 GN=PSMA2 PE=1 SV=2
3635	tr|A0A024RA52|A0A024RA52_HUMAN	123.86	1740000	371000	Proteasome subunit alpha type OS=Homo sapiens OX=9606 GN=PSMA2 PE=1 SV=1
4713	sp|Q9Y696|CLIC4_HUMAN	123.85	456000	276000	Chloride intracellular channel protein 4 OS=Homo sapiens OX=9606 GN=CLIC4 PE=1 SV=4
1791	sp|O95394|AGM1_HUMAN	123.61	1330000	503000	Phosphoacetylglucosamine mutase OS=Homo sapiens OX=9606 GN=PGM3 PE=1 SV=1
2749	tr|E9PJF5|E9PJF5_HUMAN	123.59	6270		Breast cancer metastasis-suppressor 1 (Fragment) OS=Homo sapiens OX=9606 GN=BRMS1 PE=1 SV=1
2750	sp|Q9HCU9|BRMS1_HUMAN	123.59	6270		Breast cancer metastasis-suppressor 1 OS=Homo sapiens OX=9606 GN=BRMS1 PE=1 SV=1
2754	tr|G5E9I4|G5E9I4_HUMAN	123.59	6270		Breast cancer metastasis suppressor 1 isoform CRA_c OS=Homo sapiens OX=9606 GN=BRMS1 PE=1 SV=1
2768	tr|H0YCF7|H0YCF7_HUMAN	123.59	6270		Breast cancer metastasis-suppressor 1 (Fragment) OS=Homo sapiens OX=9606 GN=BRMS1 PE=1 SV=1
1678	sp|Q9UPY3|DICER_HUMAN	123.55	366000	63200	Endoribonuclease Dicer OS=Homo sapiens OX=9606 GN=DICER1 PE=1 SV=3
2351	tr|A0A2R8Y653|A0A2R8Y653_HUMAN	123.5	757000	146000	Uridine-cytidine kinase 2 OS=Homo sapiens OX=9606 GN=UCK2 PE=1 SV=1
2353	sp|Q9BZX2|UCK2_HUMAN	123.5	757000	146000	Uridine-cytidine kinase 2 OS=Homo sapiens OX=9606 GN=UCK2 PE=1 SV=1
2198	sp|O43390|HNRPR_HUMAN	123.38	105000		Heterogeneous nuclear ribonucleoprotein R OS=Homo sapiens OX=9606 GN=HNRNPR PE=1 SV=1
3696	sp|P58340|MLF1_HUMAN	123.37	3100000	2140000	Myeloid leukemia factor 1 OS=Homo sapiens OX=9606 GN=MLF1 PE=1 SV=1
3354	sp|Q9BRK5|CAB45_HUMAN	123.33	1060000	342000	45 kDa calcium-binding protein OS=Homo sapiens OX=9606 GN=SDF4 PE=1 SV=1
2255	tr|B7Z5N5|B7Z5N5_HUMAN	123.27	287000	32400	Mothers against decapentaplegic homolog OS=Homo sapiens OX=9606 GN=SMAD2 PE=1 SV=1
2256	sp|Q15796|SMAD2_HUMAN	123.27	287000	32400	Mothers against decapentaplegic homolog 2 OS=Homo sapiens OX=9606 GN=SMAD2 PE=1 SV=1
2536	sp|Q9UJY5|GGA1_HUMAN	123.27	758000	365000	ADP-ribosylation factor-binding protein GGA1 OS=Homo sapiens OX=9606 GN=GGA1 PE=1 SV=1
3052	sp|Q9UFN0|NPS3A_HUMAN	123.25	620000	337000	Protein NipSnap homolog 3A OS=Homo sapiens OX=9606 GN=NIPSNAP3A PE=1 SV=2
2148	sp|O60884|DNJA2_HUMAN	123.24	1500000	758000	DnaJ homolog subfamily A member 2 OS=Homo sapiens OX=9606 GN=DNAJA2 PE=1 SV=1
2222	tr|A0A0C4DH01|A0A0C4DH01_HUMAN	123.2		182000	DNA-directed RNA polymerase III subunit RPC5 OS=Homo sapiens OX=9606 GN=POLR3E PE=1 SV=1
2225	sp|Q9NVU0|RPC5_HUMAN	123.2		182000	DNA-directed RNA polymerase III subunit RPC5 OS=Homo sapiens OX=9606 GN=POLR3E PE=1 SV=1
2526	sp|O15143|ARC1B_HUMAN	123.17	190000	53700	Actin-related protein 2/3 complex subunit 1B OS=Homo sapiens OX=9606 GN=ARPC1B PE=1 SV=3
2080	sp|P36957|ODO2_HUMAN	123.09	1900000	811000	Dihydrolipoyllysine-residue succinyltransferase component of 2-oxoglutarate dehydrogenase complex mitochondrial OS=Homo sapiens OX=9606 GN=DLST PE=1 SV=4
1959	sp|Q96DG6|CMBL_HUMAN	123.06	1450000	773000	Carboxymethylenebutenolidase homolog OS=Homo sapiens OX=9606 GN=CMBL PE=1 SV=1
2919	sp|Q95604|1C17_HUMAN	122.93	5160000		HLA class I histocompatibility antigen Cw-17 alpha chain OS=Homo sapiens OX=9606 GN=HLA-C PE=1 SV=1
2038	sp|Q14684|RRP1B_HUMAN	122.92	250000	62400	Ribosomal RNA processing protein 1 homolog B OS=Homo sapiens OX=9606 GN=RRP1B PE=1 SV=3
5346	sp|Q01650|LAT1_HUMAN	122.65	679000	230000	Large neutral amino acids transporter small subunit 1 OS=Homo sapiens OX=9606 GN=SLC7A5 PE=1 SV=2
2033	sp|Q96I24|FUBP3_HUMAN	122.61	584000	325000	Far upstream element-binding protein 3 OS=Homo sapiens OX=9606 GN=FUBP3 PE=1 SV=2
2960	sp|Q9BZM5|ULBP2_HUMAN	122.46	124000	207000	UL16-binding protein 2 OS=Homo sapiens OX=9606 GN=ULBP2 PE=1 SV=1
2832	tr|Q5T5I6|Q5T5I6_HUMAN	122.42	294000	249000	Golgi phosphoprotein 3-like (Fragment) OS=Homo sapiens OX=9606 GN=GOLPH3L PE=1 SV=1
2837	sp|Q9H4A5|GLP3L_HUMAN	122.42	294000	249000	Golgi phosphoprotein 3-like OS=Homo sapiens OX=9606 GN=GOLPH3L PE=1 SV=1
1863	sp|Q8ND24|RN214_HUMAN	122.35	99600	42900	RING finger protein 214 OS=Homo sapiens OX=9606 GN=RNF214 PE=1 SV=2
1945	tr|E9PN76|E9PN76_HUMAN	122.35	99600	42900	RING finger protein 214 OS=Homo sapiens OX=9606 GN=RNF214 PE=1 SV=1
1819	tr|J3KQ32|J3KQ32_HUMAN	122.29	936000	463000	Obg-like ATPase 1 OS=Homo sapiens OX=9606 GN=OLA1 PE=1 SV=1
1839	sp|Q9NTK5|OLA1_HUMAN	122.29	936000	463000	Obg-like ATPase 1 OS=Homo sapiens OX=9606 GN=OLA1 PE=1 SV=2
2936	sp|Q9H008|LHPP_HUMAN	122.26	88600	20700	Phospholysine phosphohistidine inorganic pyrophosphate phosphatase OS=Homo sapiens OX=9606 GN=LHPP PE=1 SV=2
2801	sp|Q6IPR3|TYW3_HUMAN	122.23	477000	272000	tRNA wybutosine-synthesizing protein 3 homolog OS=Homo sapiens OX=9606 GN=TYW3 PE=2 SV=2
2928	sp|P32856|STX2_HUMAN	122.21		56900	Syntaxin-2 OS=Homo sapiens OX=9606 GN=STX2 PE=1 SV=3
3208	tr|H0YCY6|H0YCY6_HUMAN	122.15			Triokinase/FMN cyclase (Fragment) OS=Homo sapiens OX=9606 GN=TKFC PE=1 SV=1
3223	sp|Q3LXA3|TKFC_HUMAN	122.15			Triokinase/FMN cyclase OS=Homo sapiens OX=9606 GN=TKFC PE=1 SV=2
3870	tr|I3L252|I3L252_HUMAN	122.15			Triokinase/FMN cyclase (Fragment) OS=Homo sapiens OX=9606 GN=TKFC PE=1 SV=1
2529	sp|Q9NUD5|ZCHC3_HUMAN	122.05			Zinc finger CCHC domain-containing protein 3 OS=Homo sapiens OX=9606 GN=ZCCHC3 PE=1 SV=2
1321	sp|Q9H0B6|KLC2_HUMAN	122.02			Kinesin light chain 2 OS=Homo sapiens OX=9606 GN=KLC2 PE=1 SV=1
2911	sp|Q9Y5P6|GMPPB_HUMAN	121.74			Mannose-1-phosphate guanyltransferase beta OS=Homo sapiens OX=9606 GN=GMPPB PE=1 SV=2
2494	sp|Q9BRF8|CPPED_HUMAN	121.71	348000	223000	Serine/threonine-protein phosphatase CPPED1 OS=Homo sapiens OX=9606 GN=CPPED1 PE=1 SV=3
1542	sp|P20340|RAB6A_HUMAN	121.49	1480000	144000	Ras-related protein Rab-6A OS=Homo sapiens OX=9606 GN=RAB6A PE=1 SV=3
2133	sp|Q7Z478|DHX29_HUMAN	121.47	236000	13900	ATP-dependent RNA helicase DHX29 OS=Homo sapiens OX=9606 GN=DHX29 PE=1 SV=2
2134	tr|A0A087WYN9|A0A087WYN9_HUMAN	121.47	236000	13900	ATP-dependent RNA helicase DHX29 OS=Homo sapiens OX=9606 GN=DHX29 PE=1 SV=1
5204	tr|Q2L6G8|Q2L6G8_HUMAN	121.42	640000	1480000	CDSN OS=Homo sapiens OX=9606 GN=CDSN PE=1 SV=1
5205	tr|G8JLG2|G8JLG2_HUMAN	121.42	640000	1480000	CDSN OS=Homo sapiens OX=9606 GN=CDSN PE=1 SV=1
1431	sp|Q9BXP5|SRRT_HUMAN	121.31	162000	48700	Serrate RNA effector molecule homolog OS=Homo sapiens OX=9606 GN=SRRT PE=1 SV=1
2067	sp|P61011|SRP54_HUMAN	121.3	190000	218000	Signal recognition particle 54 kDa protein OS=Homo sapiens OX=9606 GN=SRP54 PE=1 SV=1
2068	tr|G3V4F7|G3V4F7_HUMAN	121.3	190000	218000	Signal recognition particle 54 kDa protein OS=Homo sapiens OX=9606 GN=SRP54 PE=1 SV=1
1477	sp|P55084|ECHB_HUMAN	121.26	1580000	1130000	Trifunctional enzyme subunit beta mitochondrial OS=Homo sapiens OX=9606 GN=HADHB PE=1 SV=3
4211	sp|P57060|RWD2B_HUMAN	121.26	1680000	1270000	RWD domain-containing protein 2B OS=Homo sapiens OX=9606 GN=RWDD2B PE=1 SV=1
2918	sp|O43264|ZW10_HUMAN	121.22	344000	171000	Centromere/kinetochore protein zw10 homolog OS=Homo sapiens OX=9606 GN=ZW10 PE=1 SV=3
4074	tr|F8VUB4|F8VUB4_HUMAN	121.22	3180000	2290000	CCR4-NOT transcription complex subunit 2 OS=Homo sapiens OX=9606 GN=CNOT2 PE=1 SV=2
4075	tr|F8VV52|F8VV52_HUMAN	121.22	3180000	2290000	CCR4-NOT transcription complex subunit 2 (Fragment) OS=Homo sapiens OX=9606 GN=CNOT2 PE=1 SV=1
4076	sp|Q9NZN8|CNOT2_HUMAN	121.22	3180000	2290000	CCR4-NOT transcription complex subunit 2 OS=Homo sapiens OX=9606 GN=CNOT2 PE=1 SV=1
1702	sp|P36871|PGM1_HUMAN	121.21	202000	506000	Phosphoglucomutase-1 OS=Homo sapiens OX=9606 GN=PGM1 PE=1 SV=3
1704	tr|A0A3B3ITK7|A0A3B3ITK7_HUMAN	121.21	202000	506000	Phosphoglucomutase-1 OS=Homo sapiens OX=9606 GN=PGM1 PE=1 SV=1
2815	tr|B4DXZ6|B4DXZ6_HUMAN	120.99			cDNA FLJ58644 highly similar to Fragile X mental retardation syndrome-related protein 1 OS=Homo sapiens OX=9606 GN=FXR1 PE=1 SV=1
2824	sp|P51114|FXR1_HUMAN	120.99			Fragile X mental retardation syndrome-related protein 1 OS=Homo sapiens OX=9606 GN=FXR1 PE=1 SV=3
2882	tr|E7EU85|E7EU85_HUMAN	120.99			Fragile X mental retardation syndrome-related protein 1 OS=Homo sapiens OX=9606 GN=FXR1 PE=1 SV=1
2889	tr|E9PFF5|E9PFF5_HUMAN	120.99			Fragile X mental retardation syndrome-related protein 1 OS=Homo sapiens OX=9606 GN=FXR1 PE=1 SV=1
4580	sp|O15126|SCAM1_HUMAN	120.99	256000	153000	Secretory carrier-associated membrane protein 1 OS=Homo sapiens OX=9606 GN=SCAMP1 PE=1 SV=2
4793	tr|A0A087WXB0|A0A087WXB0_HUMAN	120.99	256000	153000	Secretory carrier-associated membrane protein OS=Homo sapiens OX=9606 GN=SCAMP1 PE=1 SV=1
2586	sp|Q9Y6R0|NUMBL_HUMAN	120.87	135000	85200	Numb-like protein OS=Homo sapiens OX=9606 GN=NUMBL PE=1 SV=1
2602	tr|A0A0C4DGH3|A0A0C4DGH3_HUMAN	120.87	135000	85200	Numb-like protein OS=Homo sapiens OX=9606 GN=NUMBL PE=1 SV=1
2613	sp|P09496|CLCA_HUMAN	120.71	12800000	9440000	Clathrin light chain A OS=Homo sapiens OX=9606 GN=CLTA PE=1 SV=1
2699	sp|Q16643|DREB_HUMAN	120.62	421000	159000	Drebrin OS=Homo sapiens OX=9606 GN=DBN1 PE=1 SV=4
4479	sp|Q9BRU9|UTP23_HUMAN	120.48			rRNA-processing protein UTP23 homolog OS=Homo sapiens OX=9606 GN=UTP23 PE=1 SV=2
2052	sp|Q9BVP2|GNL3_HUMAN	120.47	1200000	713000	Guanine nucleotide-binding protein-like 3 OS=Homo sapiens OX=9606 GN=GNL3 PE=1 SV=2
4091	sp|Q9UMX1|SUFU_HUMAN	120.43	291000	497000	Suppressor of fused homolog OS=Homo sapiens OX=9606 GN=SUFU PE=1 SV=2
2356	sp|P61964|WDR5_HUMAN	120.37	147000	502000	WD repeat-containing protein 5 OS=Homo sapiens OX=9606 GN=WDR5 PE=1 SV=1
2729	sp|P18858|DNLI1_HUMAN	120.37			DNA ligase 1 OS=Homo sapiens OX=9606 GN=LIG1 PE=1 SV=1
2730	tr|F5GZ28|F5GZ28_HUMAN	120.37			DNA ligase OS=Homo sapiens OX=9606 GN=LIG1 PE=1 SV=1
3000	sp|Q96GA3|LTV1_HUMAN	120.24	1620000	636000	Protein LTV1 homolog OS=Homo sapiens OX=9606 GN=LTV1 PE=1 SV=1
4300	tr|H7C2U6|H7C2U6_HUMAN	120.17	1130000	106000	Protein NipSnap homolog 1 (Fragment) OS=Homo sapiens OX=9606 GN=NIPSNAP1 PE=1 SV=1
4314	sp|Q9BPW8|NIPS1_HUMAN	120.17	1130000	106000	Protein NipSnap homolog 1 OS=Homo sapiens OX=9606 GN=NIPSNAP1 PE=1 SV=1
4199	tr|C9JF46|C9JF46_HUMAN	120.13			LIM and senescent cell antigen-like-containing domain protein 1 (Fragment) OS=Homo sapiens OX=9606 GN=LIMS1 PE=1 SV=8
2520	sp|Q9NZB2|F120A_HUMAN	120		10800	Constitutive coactivator of PPAR-gamma-like protein 1 OS=Homo sapiens OX=9606 GN=FAM120A PE=1 SV=2
2333	tr|A0A1W2PNV4|A0A1W2PNV4_HUMAN	119.96	85400		Uncharacterized protein OS=Homo sapiens OX=9606 PE=4 SV=1
3361	sp|Q9NQC3|RTN4_HUMAN	119.85	3530000	3240000	Reticulon-4 OS=Homo sapiens OX=9606 GN=RTN4 PE=1 SV=2
3400	tr|F8W914|F8W914_HUMAN	119.85	3530000	3240000	Reticulon OS=Homo sapiens OX=9606 GN=RTN4 PE=1 SV=1
3449	tr|H7C106|H7C106_HUMAN	119.85	3530000	3240000	Reticulon (Fragment) OS=Homo sapiens OX=9606 GN=RTN4 PE=1 SV=1
4831	sp|Q9UEE9|CFDP1_HUMAN	119.6	2720000	908000	Craniofacial development protein 1 OS=Homo sapiens OX=9606 GN=CFDP1 PE=1 SV=1
2508	sp|Q7KZF4|SND1_HUMAN	119.4	198000	291000	Staphylococcal nuclease domain-containing protein 1 OS=Homo sapiens OX=9606 GN=SND1 PE=1 SV=1
4758	sp|Q9BQ15|SOSB1_HUMAN	119.39	171000	92800	SOSS complex subunit B1 OS=Homo sapiens OX=9606 GN=NABP2 PE=1 SV=1
2323	tr|F8W7U8|F8W7U8_HUMAN	119.39	33100	8150	Double-strand break repair protein OS=Homo sapiens OX=9606 GN=MRE11 PE=1 SV=1
2324	sp|P49959|MRE11_HUMAN	119.39	33100	8150	Double-strand break repair protein MRE11 OS=Homo sapiens OX=9606 GN=MRE11 PE=1 SV=3
1854	tr|A0A2R8YDQ9|A0A2R8YDQ9_HUMAN	119.37			Succinate--CoA ligase [ADP-forming] subunit beta mitochondrial OS=Homo sapiens OX=9606 GN=SUCLA2 PE=1 SV=1
1868	sp|Q9P2R7|SUCB1_HUMAN	119.37			Succinate--CoA ligase [ADP-forming] subunit beta mitochondrial OS=Homo sapiens OX=9606 GN=SUCLA2 PE=1 SV=3
1872	tr|A0A2R8Y6Y7|A0A2R8Y6Y7_HUMAN	119.37			Succinate--CoA ligase [ADP-forming] subunit beta mitochondrial OS=Homo sapiens OX=9606 GN=SUCLA2 PE=1 SV=1
3108	sp|Q8N6H7|ARFG2_HUMAN	119.33	343000	42600	ADP-ribosylation factor GTPase-activating protein 2 OS=Homo sapiens OX=9606 GN=ARFGAP2 PE=1 SV=1
3111	tr|G5E9L0|G5E9L0_HUMAN	119.33	343000	42600	ADP-ribosylation factor GTPase-activating protein 2 OS=Homo sapiens OX=9606 GN=ARFGAP2 PE=1 SV=2
3118	tr|E9PIY6|E9PIY6_HUMAN	119.33	343000	42600	ADP-ribosylation factor GTPase-activating protein 2 (Fragment) OS=Homo sapiens OX=9606 GN=ARFGAP2 PE=1 SV=1
2072	tr|A0A087WZ13|A0A087WZ13_HUMAN	119.22	293000	404000	Ribonucleoprotein PTB-binding 1 OS=Homo sapiens OX=9606 GN=RAVER1 PE=1 SV=1
2074	tr|E9PAU2|E9PAU2_HUMAN	119.22	293000	404000	Ribonucleoprotein PTB-binding 1 OS=Homo sapiens OX=9606 GN=RAVER1 PE=1 SV=1
4258	sp|Q13595|TRA2A_HUMAN	119.21	649000	121000	Transformer-2 protein homolog alpha OS=Homo sapiens OX=9606 GN=TRA2A PE=1 SV=1
1646	sp|Q8TD16|BICD2_HUMAN	119.2	45000	37800	Protein bicaudal D homolog 2 OS=Homo sapiens OX=9606 GN=BICD2 PE=1 SV=1
3017	sp|Q8IXW5|RPAP2_HUMAN	119.13	481000	224000	Putative RNA polymerase II subunit B1 CTD phosphatase RPAP2 OS=Homo sapiens OX=9606 GN=RPAP2 PE=1 SV=1
4489	sp|Q92558|WASF1_HUMAN	119.07	1690000	1040000	Wiskott-Aldrich syndrome protein family member 1 OS=Homo sapiens OX=9606 GN=WASF1 PE=1 SV=1
2302	sp|P39748|FEN1_HUMAN	119.06	2680000	401000	Flap endonuclease 1 OS=Homo sapiens OX=9606 GN=FEN1 PE=1 SV=1
3608	sp|Q8WVY7|UBCP1_HUMAN	119.06	20700	34900	Ubiquitin-like domain-containing CTD phosphatase 1 OS=Homo sapiens OX=9606 GN=UBLCP1 PE=1 SV=2
5898	sp|Q8N488|RYBP_HUMAN	119.05	362000	353000	RING1 and YY1-binding protein OS=Homo sapiens OX=9606 GN=RYBP PE=1 SV=2
2488	tr|H3BPK3|H3BPK3_HUMAN	118.84	679000	346000	Hydroxyacylglutathione hydrolase mitochondrial (Fragment) OS=Homo sapiens OX=9606 GN=HAGH PE=1 SV=1
2489	sp|Q16775|GLO2_HUMAN	118.84	679000	346000	Hydroxyacylglutathione hydrolase mitochondrial OS=Homo sapiens OX=9606 GN=HAGH PE=1 SV=2
2736	sp|Q9Y6E0|STK24_HUMAN	118.6			Serine/threonine-protein kinase 24 OS=Homo sapiens OX=9606 GN=STK24 PE=1 SV=1
2781	tr|B4DR80|B4DR80_HUMAN	118.6			Serine/threonine-protein kinase 24 OS=Homo sapiens OX=9606 GN=STK24 PE=1 SV=1
2726	sp|Q14244|MAP7_HUMAN	118.55	1380000	674000	Ensconsin OS=Homo sapiens OX=9606 GN=MAP7 PE=1 SV=1
3998	sp|Q06265|EXOS9_HUMAN	118.52			Exosome complex component RRP45 OS=Homo sapiens OX=9606 GN=EXOSC9 PE=1 SV=3
4123	tr|D6RIY6|D6RIY6_HUMAN	118.52			Exosome complex component RRP45 OS=Homo sapiens OX=9606 GN=EXOSC9 PE=1 SV=1
2152	sp|P34932|HSP74_HUMAN	118.47	469000	82400	Heat shock 70 kDa protein 4 OS=Homo sapiens OX=9606 GN=HSPA4 PE=1 SV=4
4417	sp|Q86UA6|RIP_HUMAN	118.46	2730000	1190000	RPA-interacting protein OS=Homo sapiens OX=9606 GN=RPAIN PE=1 SV=2
4421	tr|A0A0A0MSE7|A0A0A0MSE7_HUMAN	118.46	2730000	1190000	RPA-interacting protein OS=Homo sapiens OX=9606 GN=RPAIN PE=1 SV=1
3694	tr|C9JFR7|C9JFR7_HUMAN	118.31	619000	158000	Cytochrome c (Fragment) OS=Homo sapiens OX=9606 GN=CYCS PE=1 SV=1
3695	sp|P99999|CYC_HUMAN	118.31	619000	158000	Cytochrome c OS=Homo sapiens OX=9606 GN=CYCS PE=1 SV=2
2811	sp|Q99848|EBP2_HUMAN	118.25	1500000	392000	Probable rRNA-processing protein EBP2 OS=Homo sapiens OX=9606 GN=EBNA1BP2 PE=1 SV=2
2817	tr|H7C2Q8|H7C2Q8_HUMAN	118.25	1500000	392000	EBNA1 binding protein 2 isoform CRA_d OS=Homo sapiens OX=9606 GN=EBNA1BP2 PE=1 SV=1
4221	sp|Q9H6T3|RPAP3_HUMAN	118.23	452000	142000	RNA polymerase II-associated protein 3 OS=Homo sapiens OX=9606 GN=RPAP3 PE=1 SV=2
2043	sp|O14734|ACOT8_HUMAN	118.11	2760000	305000	Acyl-coenzyme A thioesterase 8 OS=Homo sapiens OX=9606 GN=ACOT8 PE=1 SV=1
3431	tr|D6REB4|D6REB4_HUMAN	118.1	293000	309000	Polyadenylate-binding protein-interacting protein 1 OS=Homo sapiens OX=9606 GN=PAIP1 PE=1 SV=1
3477	sp|Q9H074|PAIP1_HUMAN	118.1	293000	309000	Polyadenylate-binding protein-interacting protein 1 OS=Homo sapiens OX=9606 GN=PAIP1 PE=1 SV=1
2688	sp|P23528|COF1_HUMAN	118.09	764000	642000	Cofilin-1 OS=Homo sapiens OX=9606 GN=CFL1 PE=1 SV=3
2183	sp|O60506|HNRPQ_HUMAN	118.07	70100		Heterogeneous nuclear ribonucleoprotein Q OS=Homo sapiens OX=9606 GN=SYNCRIP PE=1 SV=2
2210	sp|Q08209|PP2BA_HUMAN	118.02	155000		Serine/threonine-protein phosphatase 2B catalytic subunit alpha isoform OS=Homo sapiens OX=9606 GN=PPP3CA PE=1 SV=1
1448	tr|B5MCH7|B5MCH7_HUMAN	117.92	1820000	97300	Basic leucine zipper and W2 domain-containing protein 2 OS=Homo sapiens OX=9606 GN=BZW2 PE=1 SV=1
1469	tr|E7ETZ4|E7ETZ4_HUMAN	117.92	1820000	97300	Basic leucine zipper and W2 domain-containing protein 2 (Fragment) OS=Homo sapiens OX=9606 GN=BZW2 PE=1 SV=1
1475	sp|Q9Y6E2|BZW2_HUMAN	117.92	1820000	97300	Basic leucine zipper and W2 domain-containing protein 2 OS=Homo sapiens OX=9606 GN=BZW2 PE=1 SV=1
2546	sp|Q99459|CDC5L_HUMAN	117.78	1080000	738000	Cell division cycle 5-like protein OS=Homo sapiens OX=9606 GN=CDC5L PE=1 SV=2
4140	tr|B9A049|B9A049_HUMAN	117.66	1160000	244000	WD repeat-containing protein 54 OS=Homo sapiens OX=9606 GN=WDR54 PE=1 SV=1
4142	sp|Q9H977|WDR54_HUMAN	117.66	1160000	244000	WD repeat-containing protein 54 OS=Homo sapiens OX=9606 GN=WDR54 PE=1 SV=1
3082	tr|H3BQB1|H3BQB1_HUMAN	117.64	785000	224000	Adenine phosphoribosyltransferase (Fragment) OS=Homo sapiens OX=9606 GN=APRT PE=1 SV=1
3083	sp|P07741|APT_HUMAN	117.64	785000	224000	Adenine phosphoribosyltransferase OS=Homo sapiens OX=9606 GN=APRT PE=1 SV=2
3641	tr|C9JW69|C9JW69_HUMAN	117.54	171000	122000	Regulator of chromosome condensation (Fragment) OS=Homo sapiens OX=9606 GN=RCC1 PE=1 SV=1
3645	sp|P18754|RCC1_HUMAN	117.54	171000	122000	Regulator of chromosome condensation OS=Homo sapiens OX=9606 GN=RCC1 PE=1 SV=1
1537	sp|Q7L1Q6|BZW1_HUMAN	117.51	901000	694000	Basic leucine zipper and W2 domain-containing protein 1 OS=Homo sapiens OX=9606 GN=BZW1 PE=1 SV=1
2719	sp|Q8NBU5|ATAD1_HUMAN	117.43	1790000	630000	ATPase family AAA domain-containing protein 1 OS=Homo sapiens OX=9606 GN=ATAD1 PE=1 SV=1
1956	sp|Q8WVC0|LEO1_HUMAN	117.42	56100	54100	RNA polymerase-associated protein LEO1 OS=Homo sapiens OX=9606 GN=LEO1 PE=1 SV=1
2028	tr|R4GMR5|R4GMR5_HUMAN	117.11	4210000	1730000	26S proteasome non-ATPase regulatory subunit 8 OS=Homo sapiens OX=9606 GN=PSMD8 PE=1 SV=1
2039	sp|P48556|PSMD8_HUMAN	117.11	4210000	1730000	26S proteasome non-ATPase regulatory subunit 8 OS=Homo sapiens OX=9606 GN=PSMD8 PE=1 SV=2
5621	sp|Q12955|ANK3_HUMAN	116.97		13600	Ankyrin-3 OS=Homo sapiens OX=9606 GN=ANK3 PE=1 SV=3
2098	sp|Q8TBX8|PI42C_HUMAN	116.91	1520000	806000	Phosphatidylinositol 5-phosphate 4-kinase type-2 gamma OS=Homo sapiens OX=9606 GN=PIP4K2C PE=1 SV=3
2129	sp|Q15599|NHRF2_HUMAN	116.78	1080000	316000	Na(+)/H(+) exchange regulatory cofactor NHE-RF2 OS=Homo sapiens OX=9606 GN=SLC9A3R2 PE=1 SV=2
2100	sp|O75369|FLNB_HUMAN	116.77	642000	46900	Filamin-B OS=Homo sapiens OX=9606 GN=FLNB PE=1 SV=2
2904	sp|P42575|CASP2_HUMAN	116.68			Caspase-2 OS=Homo sapiens OX=9606 GN=CASP2 PE=1 SV=2
2720	sp|Q9H7J1|PPR3E_HUMAN	116.68	787000	759000	Protein phosphatase 1 regulatory subunit 3E OS=Homo sapiens OX=9606 GN=PPP1R3E PE=1 SV=2
2325	sp|Q15645|PCH2_HUMAN	116.64	121000	45400	Pachytene checkpoint protein 2 homolog OS=Homo sapiens OX=9606 GN=TRIP13 PE=1 SV=2
1658	sp|Q9UQ35|SRRM2_HUMAN	116.63	636000	147000	Serine/arginine repetitive matrix protein 2 OS=Homo sapiens OX=9606 GN=SRRM2 PE=1 SV=2
2138	sp|Q8WXF1|PSPC1_HUMAN	116.57	677000	243000	Paraspeckle component 1 OS=Homo sapiens OX=9606 GN=PSPC1 PE=1 SV=1
1583	tr|A0A3B3IT83|A0A3B3IT83_HUMAN	116.43			Tight junction protein ZO-2 (Fragment) OS=Homo sapiens OX=9606 GN=TJP2 PE=4 SV=1
1602	tr|A0A3B3IRV6|A0A3B3IRV6_HUMAN	116.43			Tight junction protein ZO-2 (Fragment) OS=Homo sapiens OX=9606 GN=TJP2 PE=1 SV=1
1613	tr|A0A3B3ISF1|A0A3B3ISF1_HUMAN	116.43			Tight junction protein ZO-2 OS=Homo sapiens OX=9606 GN=TJP2 PE=1 SV=1
1619	tr|A0A3B3IU51|A0A3B3IU51_HUMAN	116.43			Tight junction protein ZO-2 OS=Homo sapiens OX=9606 GN=TJP2 PE=1 SV=1
1622	tr|A0A3B3ISZ5|A0A3B3ISZ5_HUMAN	116.43			Tight junction protein ZO-2 OS=Homo sapiens OX=9606 GN=TJP2 PE=1 SV=1
1626	tr|A0A3B3IRI3|A0A3B3IRI3_HUMAN	116.43			Tight junction protein ZO-2 OS=Homo sapiens OX=9606 GN=TJP2 PE=1 SV=1
1629	tr|A0A3B3ITE1|A0A3B3ITE1_HUMAN	116.43			Tight junction protein ZO-2 (Fragment) OS=Homo sapiens OX=9606 GN=TJP2 PE=1 SV=1
1630	sp|Q9UDY2|ZO2_HUMAN	116.43			Tight junction protein ZO-2 OS=Homo sapiens OX=9606 GN=TJP2 PE=1 SV=2
1632	tr|A0A1B0GTW1|A0A1B0GTW1_HUMAN	116.43			Tight junction protein ZO-2 OS=Homo sapiens OX=9606 GN=TJP2 PE=1 SV=1
1636	tr|A0A2R8YDH4|A0A2R8YDH4_HUMAN	116.43			Tight junction protein ZO-2 OS=Homo sapiens OX=9606 GN=TJP2 PE=3 SV=1
3775	sp|Q8N5I4|DHRSX_HUMAN	116.42	187000	306000	Dehydrogenase/reductase SDR family member on chromosome X OS=Homo sapiens OX=9606 GN=DHRSX PE=1 SV=2
2624	sp|O95336|6PGL_HUMAN	116.35	1200000	232000	6-phosphogluconolactonase OS=Homo sapiens OX=9606 GN=PGLS PE=1 SV=2
2827	sp|Q9UJC3|HOOK1_HUMAN	116.15			Protein Hook homolog 1 OS=Homo sapiens OX=9606 GN=HOOK1 PE=1 SV=2
2346	tr|A0A0C4DGS1|A0A0C4DGS1_HUMAN	116.15	728000	370000	Dolichyl-diphosphooligosaccharide--protein glycosyltransferase 48 kDa subunit OS=Homo sapiens OX=9606 GN=DDOST PE=1 SV=1
2348	sp|P39656|OST48_HUMAN	116.15	728000	370000	Dolichyl-diphosphooligosaccharide--protein glycosyltransferase 48 kDa subunit OS=Homo sapiens OX=9606 GN=DDOST PE=1 SV=4
2446	tr|H3BMH2|H3BMH2_HUMAN	116.13	1960000	761000	Ras-related protein Rab-11A (Fragment) OS=Homo sapiens OX=9606 GN=RAB11A PE=4 SV=1
2451	tr|H3BSC1|H3BSC1_HUMAN	116.13	1960000	761000	Ras-related protein Rab-11A OS=Homo sapiens OX=9606 GN=RAB11A PE=1 SV=1
2454	sp|P62491|RB11A_HUMAN	116.13	1960000	761000	Ras-related protein Rab-11A OS=Homo sapiens OX=9606 GN=RAB11A PE=1 SV=3
2455	sp|Q15907|RB11B_HUMAN	116.13	1960000	761000	Ras-related protein Rab-11B OS=Homo sapiens OX=9606 GN=RAB11B PE=1 SV=4
1952	tr|H0YJD4|H0YJD4_HUMAN	116.03		34200	E3 ubiquitin-protein ligase HECTD1 (Fragment) OS=Homo sapiens OX=9606 GN=HECTD1 PE=1 SV=2
2022	sp|Q9ULT8|HECD1_HUMAN	116.03	215000	34200	E3 ubiquitin-protein ligase HECTD1 OS=Homo sapiens OX=9606 GN=HECTD1 PE=1 SV=3
2023	tr|A0A087X2H1|A0A087X2H1_HUMAN	116.03	215000	34200	E3 ubiquitin-protein ligase HECTD1 OS=Homo sapiens OX=9606 GN=HECTD1 PE=1 SV=1
2464	sp|Q6P2C8|MED27_HUMAN	116.01	1810000	1480000	Mediator of RNA polymerase II transcription subunit 27 OS=Homo sapiens OX=9606 GN=MED27 PE=1 SV=1
2012	sp|P29218|IMPA1_HUMAN	115.91	1310000	674000	Inositol monophosphatase 1 OS=Homo sapiens OX=9606 GN=IMPA1 PE=1 SV=1
2120	sp|Q96HC4|PDLI5_HUMAN	115.79	1860000	531000	PDZ and LIM domain protein 5 OS=Homo sapiens OX=9606 GN=PDLIM5 PE=1 SV=5
2979	sp|O94763|RMP_HUMAN	115.74			Unconventional prefoldin RPB5 interactor 1 OS=Homo sapiens OX=9606 GN=URI1 PE=1 SV=3
2443	sp|P47755|CAZA2_HUMAN	115.59	1550000	159000	F-actin-capping protein subunit alpha-2 OS=Homo sapiens OX=9606 GN=CAPZA2 PE=1 SV=3
2402	tr|A0A087WUV6|A0A087WUV6_HUMAN	115.42	801000	122000	AT-rich interactive domain-containing protein 1A OS=Homo sapiens OX=9606 GN=ARID1A PE=1 SV=1
2429	tr|H0Y488|H0Y488_HUMAN	115.42	801000	122000	AT-rich interactive domain-containing protein 1A OS=Homo sapiens OX=9606 GN=ARID1A PE=1 SV=2
2430	tr|A0A1B0GTU5|A0A1B0GTU5_HUMAN	115.42	801000	122000	AT-rich interactive domain-containing protein 1A (Fragment) OS=Homo sapiens OX=9606 GN=ARID1A PE=1 SV=1
2442	sp|O14497|ARI1A_HUMAN	115.42	801000	122000	AT-rich interactive domain-containing protein 1A OS=Homo sapiens OX=9606 GN=ARID1A PE=1 SV=3
2756	sp|Q9UGP4|LIMD1_HUMAN	115.41	142000	248000	LIM domain-containing protein 1 OS=Homo sapiens OX=9606 GN=LIMD1 PE=1 SV=1
2336	sp|Q8N0X4|CLYBL_HUMAN	115.35	736000	577000	Citramalyl-CoA lyase mitochondrial OS=Homo sapiens OX=9606 GN=CLYBL PE=1 SV=2
1586	tr|A0A087X0M4|A0A087X0M4_HUMAN	115.3	922000	226000	Kanadaptin OS=Homo sapiens OX=9606 GN=SLC4A1AP PE=1 SV=1
1590	sp|Q9BWU0|NADAP_HUMAN	115.3	922000	226000	Kanadaptin OS=Homo sapiens OX=9606 GN=SLC4A1AP PE=1 SV=1
2015	sp|Q8NHH9|ATLA2_HUMAN	115.26	52400		Atlastin-2 OS=Homo sapiens OX=9606 GN=ATL2 PE=1 SV=2
4910	sp|Q15185|TEBP_HUMAN	115.18	328000	0	Prostaglandin E synthase 3 OS=Homo sapiens OX=9606 GN=PTGES3 PE=1 SV=1
4914	tr|A0A087WYT3|A0A087WYT3_HUMAN	115.18	328000	0	Prostaglandin E synthase 3 OS=Homo sapiens OX=9606 GN=PTGES3 PE=1 SV=1
3550	sp|P06280|AGAL_HUMAN	114.94	473000	143000	Alpha-galactosidase A OS=Homo sapiens OX=9606 GN=GLA PE=1 SV=1
3551	tr|A0A3B3IUC4|A0A3B3IUC4_HUMAN	114.94	473000	143000	Alpha-galactosidase OS=Homo sapiens OX=9606 GN=GLA PE=1 SV=1
2792	sp|P18583|SON_HUMAN	114.9	1020000	216000	Protein SON OS=Homo sapiens OX=9606 GN=SON PE=1 SV=4
2046	tr|K7EJL1|K7EJL1_HUMAN	114.84			AP-1 complex subunit mu-1 OS=Homo sapiens OX=9606 GN=AP1M1 PE=1 SV=1
2047	sp|Q9BXS5|AP1M1_HUMAN	114.84			AP-1 complex subunit mu-1 OS=Homo sapiens OX=9606 GN=AP1M1 PE=1 SV=3
5151	sp|Q5JNZ5|RS26L_HUMAN	114.78	3420000	2000000	Putative 40S ribosomal protein S26-like 1 OS=Homo sapiens OX=9606 GN=RPS26P11 PE=5 SV=1
5152	sp|P62854|RS26_HUMAN	114.78	3420000	2000000	40S ribosomal protein S26 OS=Homo sapiens OX=9606 GN=RPS26 PE=1 SV=3
2504	sp|O60701|UGDH_HUMAN	114.65			UDP-glucose 6-dehydrogenase OS=Homo sapiens OX=9606 GN=UGDH PE=1 SV=1
1906	sp|Q13838|DX39B_HUMAN	114.6	381000	425000	Spliceosome RNA helicase DDX39B OS=Homo sapiens OX=9606 GN=DDX39B PE=1 SV=1
1563	sp|Q13561|DCTN2_HUMAN	114.5	1910000	1380000	Dynactin subunit 2 OS=Homo sapiens OX=9606 GN=DCTN2 PE=1 SV=4
2770	sp|Q14966|ZN638_HUMAN	114.47	12600000	15100000	Zinc finger protein 638 OS=Homo sapiens OX=9606 GN=ZNF638 PE=1 SV=2
2151	sp|Q9BRX2|PELO_HUMAN	114.33		41600	Protein pelota homolog OS=Homo sapiens OX=9606 GN=PELO PE=1 SV=2
2266	tr|I3L2K5|I3L2K5_HUMAN	114.19	1380000	960000	Zinc finger CCCH domain-containing protein 7A (Fragment) OS=Homo sapiens OX=9606 GN=ZC3H7A PE=1 SV=1
2322	sp|Q8IWR0|Z3H7A_HUMAN	114.19	1380000	960000	Zinc finger CCCH domain-containing protein 7A OS=Homo sapiens OX=9606 GN=ZC3H7A PE=1 SV=1
3235	sp|O00268|TAF4_HUMAN	114.18	519000	135000	Transcription initiation factor TFIID subunit 4 OS=Homo sapiens OX=9606 GN=TAF4 PE=1 SV=2
3246	tr|A0A0G2JRY5|A0A0G2JRY5_HUMAN	114.18	519000	135000	Transcription initiation factor TFIID subunit 4 (Fragment) OS=Homo sapiens OX=9606 GN=TAF4 PE=1 SV=1
3632	sp|Q8WXE0|CSKI2_HUMAN	113.96			Caskin-2 OS=Homo sapiens OX=9606 GN=CASKIN2 PE=1 SV=2
2338	sp|Q9Y4K4|M4K5_HUMAN	113.92	321000	205000	Mitogen-activated protein kinase kinase kinase kinase 5 OS=Homo sapiens OX=9606 GN=MAP4K5 PE=1 SV=2
3846	tr|B1AMU3|B1AMU3_HUMAN	113.91	192000	141000	Exosome complex component CSL4 OS=Homo sapiens OX=9606 GN=EXOSC1 PE=1 SV=1
3852	sp|Q9Y3B2|EXOS1_HUMAN	113.91	192000	141000	Exosome complex component CSL4 OS=Homo sapiens OX=9606 GN=EXOSC1 PE=1 SV=1
2519	sp|Q96IY1|NSL1_HUMAN	113.9	1420000	393000	Kinetochore-associated protein NSL1 homolog OS=Homo sapiens OX=9606 GN=NSL1 PE=1 SV=3
3631	sp|P98170|XIAP_HUMAN	113.89			E3 ubiquitin-protein ligase XIAP OS=Homo sapiens OX=9606 GN=XIAP PE=1 SV=2
2661	tr|A8K968|A8K968_HUMAN	113.69	473000	173000	Band 4.1-like protein 3 OS=Homo sapiens OX=9606 GN=EPB41L3 PE=1 SV=1
2664	tr|A0A0A0MRA8|A0A0A0MRA8_HUMAN	113.69	473000	173000	Band 4.1-like protein 3 OS=Homo sapiens OX=9606 GN=EPB41L3 PE=1 SV=1
2668	sp|Q9Y2J2|E41L3_HUMAN	113.69	473000	173000	Band 4.1-like protein 3 OS=Homo sapiens OX=9606 GN=EPB41L3 PE=1 SV=2
3283	sp|Q9H8Y5|ANKZ1_HUMAN	113.51	828000	390000	Ankyrin repeat and zinc finger domain-containing protein 1 OS=Homo sapiens OX=9606 GN=ANKZF1 PE=1 SV=1
3419	tr|B8ZZS4|B8ZZS4_HUMAN	113.51	828000	390000	Ankyrin repeat and zinc finger domain-containing protein 1 OS=Homo sapiens OX=9606 GN=ANKZF1 PE=1 SV=1
1732	sp|Q8N3F8|MILK1_HUMAN	113.43	1800000	455000	MICAL-like protein 1 OS=Homo sapiens OX=9606 GN=MICALL1 PE=1 SV=2
2577	tr|H0Y2V6|H0Y2V6_HUMAN	113.41	825000	335000	Centrosomal protein of 170 kDa (Fragment) OS=Homo sapiens OX=9606 GN=CEP170 PE=1 SV=1
2579	sp|Q5SW79|CE170_HUMAN	113.41	825000	335000	Centrosomal protein of 170 kDa OS=Homo sapiens OX=9606 GN=CEP170 PE=1 SV=1
2599	tr|A0A1B0GVQ5|A0A1B0GVQ5_HUMAN	113.34	25300	60300	Syntaxin-binding protein 1 OS=Homo sapiens OX=9606 GN=STXBP1 PE=1 SV=1
2605	tr|A0A1B0GWF2|A0A1B0GWF2_HUMAN	113.34	25300	60300	Syntaxin-binding protein 1 OS=Homo sapiens OX=9606 GN=STXBP1 PE=1 SV=1
2606	tr|A0A0D9SG72|A0A0D9SG72_HUMAN	113.34	25300	60300	Syntaxin-binding protein 1 OS=Homo sapiens OX=9606 GN=STXBP1 PE=1 SV=2
2607	tr|A0A2R8Y5D4|A0A2R8Y5D4_HUMAN	113.34	25300	60300	Syntaxin-binding protein 1 (Fragment) OS=Homo sapiens OX=9606 GN=STXBP1 PE=1 SV=1
2608	tr|A0A1B0GTP9|A0A1B0GTP9_HUMAN	113.34	25300	60300	Syntaxin-binding protein 1 OS=Homo sapiens OX=9606 GN=STXBP1 PE=1 SV=1
2609	sp|P61764|STXB1_HUMAN	113.34	25300	60300	Syntaxin-binding protein 1 OS=Homo sapiens OX=9606 GN=STXBP1 PE=1 SV=1
2510	sp|Q9BSH4|TACO1_HUMAN	113.33	776000	315000	Translational activator of cytochrome c oxidase 1 OS=Homo sapiens OX=9606 GN=TACO1 PE=1 SV=1
3322	sp|P19388|RPAB1_HUMAN	113.26	887000	69200	DNA-directed RNA polymerases I II and III subunit RPABC1 OS=Homo sapiens OX=9606 GN=POLR2E PE=1 SV=4
3358	tr|A0A087WVZ9|A0A087WVZ9_HUMAN	113.26	887000	69200	DNA-directed RNA polymerases I II and III subunit RPABC1 OS=Homo sapiens OX=9606 GN=POLR2E PE=1 SV=1
3594	sp|Q8N954|GPT11_HUMAN	113.26	1390000	471000	G patch domain-containing protein 11 OS=Homo sapiens OX=9606 GN=GPATCH11 PE=1 SV=4
2619	sp|P56192|SYMC_HUMAN	113.12			Methionine--tRNA ligase cytoplasmic OS=Homo sapiens OX=9606 GN=MARS PE=1 SV=2
2982	sp|O15371|EIF3D_HUMAN	113.09	324000	198000	Eukaryotic translation initiation factor 3 subunit D OS=Homo sapiens OX=9606 GN=EIF3D PE=1 SV=1
2507	sp|Q9NZJ7|MTCH1_HUMAN	113.07	3530000	1600000	Mitochondrial carrier homolog 1 OS=Homo sapiens OX=9606 GN=MTCH1 PE=1 SV=1
2514	sp|P54886|P5CS_HUMAN	113.03	297000	43800	Delta-1-pyrroline-5-carboxylate synthase OS=Homo sapiens OX=9606 GN=ALDH18A1 PE=1 SV=2
1713	tr|A0A2R8Y3X5|A0A2R8Y3X5_HUMAN	113.02	139000	67900	Dynamin-like 120 kDa protein mitochondrial OS=Homo sapiens OX=9606 GN=OPA1 PE=1 SV=1
1719	tr|A0A2R8YDM2|A0A2R8YDM2_HUMAN	113.02	139000	67900	Dynamin-like 120 kDa protein mitochondrial OS=Homo sapiens OX=9606 GN=OPA1 PE=1 SV=1
1722	sp|O60313|OPA1_HUMAN	113.02	139000	67900	Dynamin-like 120 kDa protein mitochondrial OS=Homo sapiens OX=9606 GN=OPA1 PE=1 SV=3
1724	tr|E5KLJ9|E5KLJ9_HUMAN	113.02	139000	67900	Dynamin-like 120 kDa protein mitochondrial OS=Homo sapiens OX=9606 GN=OPA1 PE=1 SV=1
3133	sp|Q13445|TMED1_HUMAN	113	66400	19700	Transmembrane emp24 domain-containing protein 1 OS=Homo sapiens OX=9606 GN=TMED1 PE=1 SV=1
2013	tr|A0A2R8YD63|A0A2R8YD63_HUMAN	112.93	367000	225000	DNA topoisomerase 2-binding protein 1 OS=Homo sapiens OX=9606 GN=TOPBP1 PE=1 SV=1
2014	sp|Q92547|TOPB1_HUMAN	112.93	367000	225000	DNA topoisomerase 2-binding protein 1 OS=Homo sapiens OX=9606 GN=TOPBP1 PE=1 SV=3
3802	sp|O95716|RAB3D_HUMAN	112.82	234000	126000	Ras-related protein Rab-3D OS=Homo sapiens OX=9606 GN=RAB3D PE=1 SV=1
4136	sp|P20336|RAB3A_HUMAN	112.82	234000	126000	Ras-related protein Rab-3A OS=Homo sapiens OX=9606 GN=RAB3A PE=1 SV=1
2676	sp|Q92616|GCN1_HUMAN	112.8	266000	161000	eIF-2-alpha kinase activator GCN1 OS=Homo sapiens OX=9606 GN=GCN1 PE=1 SV=6
3864	sp|Q96PU4|UHRF2_HUMAN	112.73			E3 ubiquitin-protein ligase UHRF2 OS=Homo sapiens OX=9606 GN=UHRF2 PE=1 SV=1
3465	tr|K7ELW0|K7ELW0_HUMAN	112.69	1240000	560000	Protein/nucleic acid deglycase DJ-1 OS=Homo sapiens OX=9606 GN=PARK7 PE=1 SV=1
3525	sp|Q99497|PARK7_HUMAN	112.69	1240000	560000	Protein/nucleic acid deglycase DJ-1 OS=Homo sapiens OX=9606 GN=PARK7 PE=1 SV=2
2166	sp|Q6P158|DHX57_HUMAN	112.66		396000	Putative ATP-dependent RNA helicase DHX57 OS=Homo sapiens OX=9606 GN=DHX57 PE=1 SV=2
1557	sp|Q14694|UBP10_HUMAN	112.64	195000	166000	Ubiquitin carboxyl-terminal hydrolase 10 OS=Homo sapiens OX=9606 GN=USP10 PE=1 SV=2
3732	sp|Q9H8M7|MINY3_HUMAN	112.63	361000	92500	Ubiquitin carboxyl-terminal hydrolase MINDY-3 OS=Homo sapiens OX=9606 GN=MINDY3 PE=1 SV=1
2373	tr|Q5F2F8|Q5F2F8_HUMAN	112.58	416000	619000	Serine/threonine-protein phosphatase OS=Homo sapiens OX=9606 GN=PPP3CB PE=1 SV=1
2374	sp|P16298|PP2BB_HUMAN	112.58	416000	619000	Serine/threonine-protein phosphatase 2B catalytic subunit beta isoform OS=Homo sapiens OX=9606 GN=PPP3CB PE=1 SV=2
3491	sp|P22061|PIMT_HUMAN	112.51	1080000	150000	Protein-L-isoaspartate(D-aspartate) O-methyltransferase OS=Homo sapiens OX=9606 GN=PCMT1 PE=1 SV=4
3492	tr|F6S8N6|F6S8N6_HUMAN	112.51	1080000	150000	Protein-L-isoaspartate(D-aspartate) O-methyltransferase OS=Homo sapiens OX=9606 GN=PCMT1 PE=1 SV=1
3493	tr|A0A0A0MRJ6|A0A0A0MRJ6_HUMAN	112.51	1080000	150000	Protein-L-isoaspartate O-methyltransferase OS=Homo sapiens OX=9606 GN=PCMT1 PE=1 SV=1
3494	tr|H7BY58|H7BY58_HUMAN	112.51	1080000	150000	Protein-L-isoaspartate O-methyltransferase OS=Homo sapiens OX=9606 GN=PCMT1 PE=1 SV=1
3837	sp|P04844|RPN2_HUMAN	112.31			Dolichyl-diphosphooligosaccharide--protein glycosyltransferase subunit 2 OS=Homo sapiens OX=9606 GN=RPN2 PE=1 SV=3
2220	sp|O43809|CPSF5_HUMAN	112.26	1410000	247000	Cleavage and polyadenylation specificity factor subunit 5 OS=Homo sapiens OX=9606 GN=NUDT21 PE=1 SV=1
2711	sp|P53350|PLK1_HUMAN	112.15	81800		Serine/threonine-protein kinase PLK1 OS=Homo sapiens OX=9606 GN=PLK1 PE=1 SV=1
1946	sp|Q14974|IMB1_HUMAN	112.08	337000	186000	Importin subunit beta-1 OS=Homo sapiens OX=9606 GN=KPNB1 PE=1 SV=2
3153	tr|A0A087WVT1|A0A087WVT1_HUMAN	111.86			Zinc finger protein 48 OS=Homo sapiens OX=9606 GN=ZNF48 PE=1 SV=1
3154	sp|Q96MX3|ZNF48_HUMAN	111.86			Zinc finger protein 48 OS=Homo sapiens OX=9606 GN=ZNF48 PE=1 SV=2
3430	sp|Q96Q83|ALKB3_HUMAN	111.73	1440000	732000	Alpha-ketoglutarate-dependent dioxygenase alkB homolog 3 OS=Homo sapiens OX=9606 GN=ALKBH3 PE=1 SV=1
3009	sp|Q9UEY8|ADDG_HUMAN	111.72			Gamma-adducin OS=Homo sapiens OX=9606 GN=ADD3 PE=1 SV=1
1973	sp|P28482|MK01_HUMAN	111.7	152000	44400	Mitogen-activated protein kinase 1 OS=Homo sapiens OX=9606 GN=MAPK1 PE=1 SV=3
1997	tr|A0A0C4DGQ8|A0A0C4DGQ8_HUMAN	111.68	412000	191000	Dehydrogenase/reductase SDR family member 7B OS=Homo sapiens OX=9606 GN=DHRS7B PE=1 SV=1
1998	sp|Q6IAN0|DRS7B_HUMAN	111.68	412000	191000	Dehydrogenase/reductase SDR family member 7B OS=Homo sapiens OX=9606 GN=DHRS7B PE=1 SV=2
3660	sp|P07602|SAP_HUMAN	111.62		29600	Prosaposin OS=Homo sapiens OX=9606 GN=PSAP PE=1 SV=2
3661	tr|C9JIZ6|C9JIZ6_HUMAN	111.62		29600	Prosaposin OS=Homo sapiens OX=9606 GN=PSAP PE=1 SV=2
3243	sp|Q8N129|CNPY4_HUMAN	111.58	720000	143000	Protein canopy homolog 4 OS=Homo sapiens OX=9606 GN=CNPY4 PE=2 SV=1
4419	sp|Q9NXK8|FXL12_HUMAN	111.51	2940000	1360000	F-box/LRR-repeat protein 12 OS=Homo sapiens OX=9606 GN=FBXL12 PE=1 SV=1
2999	sp|P56270|MAZ_HUMAN	111.44	1100000	431000	Myc-associated zinc finger protein OS=Homo sapiens OX=9606 GN=MAZ PE=1 SV=1
3589	tr|I3L2Z5|I3L2Z5_HUMAN	111.44	1020000	431000	Myc-associated zinc finger protein (Fragment) OS=Homo sapiens OX=9606 GN=MAZ PE=1 SV=1
3590	tr|A0A087WWR2|A0A087WWR2_HUMAN	111.44	1020000	431000	Myc-associated zinc finger protein OS=Homo sapiens OX=9606 GN=MAZ PE=1 SV=1
2545	sp|Q9P2B4|CT2NL_HUMAN	111.44			CTTNBP2 N-terminal-like protein OS=Homo sapiens OX=9606 GN=CTTNBP2NL PE=1 SV=2
2582	tr|B1AMN7|B1AMN7_HUMAN	111.44			CTTNBP2 N-terminal-like protein (Fragment) OS=Homo sapiens OX=9606 GN=CTTNBP2NL PE=1 SV=1
5125	tr|J3QRC3|J3QRC3_HUMAN	111.38	840000	561000	N-acetyltransferase 9 (Fragment) OS=Homo sapiens OX=9606 GN=NAT9 PE=1 SV=1
5126	tr|J3QLF4|J3QLF4_HUMAN	111.38	840000	561000	N-acetyltransferase 9 OS=Homo sapiens OX=9606 GN=NAT9 PE=1 SV=1
5127	tr|J3QRL7|J3QRL7_HUMAN	111.38	840000	561000	N-acetyltransferase 9 OS=Homo sapiens OX=9606 GN=NAT9 PE=1 SV=1
3625	sp|Q9BXK5|B2L13_HUMAN	111.25	2160000	1290000	Bcl-2-like protein 13 OS=Homo sapiens OX=9606 GN=BCL2L13 PE=1 SV=1
3707	sp|Q96DT6|ATG4C_HUMAN	110.87	603000	138000	Cysteine protease ATG4C OS=Homo sapiens OX=9606 GN=ATG4C PE=1 SV=1
1580	sp|Q06203|PUR1_HUMAN	110.87		27000	Amidophosphoribosyltransferase OS=Homo sapiens OX=9606 GN=PPAT PE=1 SV=1
2931	sp|O43395|PRPF3_HUMAN	110.83	958000	657000	U4/U6 small nuclear ribonucleoprotein Prp3 OS=Homo sapiens OX=9606 GN=PRPF3 PE=1 SV=2
2534	tr|E7EPA1|E7EPA1_HUMAN	110.81	1320000	642000	Phosphoribosyl pyrophosphate synthase-associated protein 2 (Fragment) OS=Homo sapiens OX=9606 GN=PRPSAP2 PE=1 SV=1
2553	sp|O60256|KPRB_HUMAN	110.81	1320000	642000	Phosphoribosyl pyrophosphate synthase-associated protein 2 OS=Homo sapiens OX=9606 GN=PRPSAP2 PE=1 SV=1
3356	sp|Q04760|LGUL_HUMAN	110.79	1080000	296000	Lactoylglutathione lyase OS=Homo sapiens OX=9606 GN=GLO1 PE=1 SV=4
3334	sp|P49756|RBM25_HUMAN	110.78	495000	283000	RNA-binding protein 25 OS=Homo sapiens OX=9606 GN=RBM25 PE=1 SV=3
3349	tr|E9PQU5|E9PQU5_HUMAN	110.78	495000	283000	RNA-binding protein 25 (Fragment) OS=Homo sapiens OX=9606 GN=RBM25 PE=1 SV=1
2742	sp|Q8NE86|MCU_HUMAN	110.78	217000	74200	Calcium uniporter protein mitochondrial OS=Homo sapiens OX=9606 GN=MCU PE=1 SV=1
4206	sp|P04040|CATA_HUMAN	110.57	8860000	134000	Catalase OS=Homo sapiens OX=9606 GN=CAT PE=1 SV=3
5484	sp|Q9BSK2|S2533_HUMAN	110.34		30300	Solute carrier family 25 member 33 OS=Homo sapiens OX=9606 GN=SLC25A33 PE=1 SV=1
3621	tr|A0A0A0MRX2|A0A0A0MRX2_HUMAN	110.28	526000	250000	DDRGK domain-containing protein 1 OS=Homo sapiens OX=9606 GN=DDRGK1 PE=1 SV=1
3622	sp|Q96HY6|DDRGK_HUMAN	110.28	526000	250000	DDRGK domain-containing protein 1 OS=Homo sapiens OX=9606 GN=DDRGK1 PE=1 SV=2
2203	sp|Q96I99|SUCB2_HUMAN	110.22	210000	93200	Succinate--CoA ligase [GDP-forming] subunit beta mitochondrial OS=Homo sapiens OX=9606 GN=SUCLG2 PE=1 SV=2
7054	sp|Q9NYB0|TE2IP_HUMAN	110.18	313000	55700	Telomeric repeat-binding factor 2-interacting protein 1 OS=Homo sapiens OX=9606 GN=TERF2IP PE=1 SV=1
3777	sp|P61020|RAB5B_HUMAN	110.15	126000	154000	Ras-related protein Rab-5B OS=Homo sapiens OX=9606 GN=RAB5B PE=1 SV=1
2796	sp|Q02818|NUCB1_HUMAN	110.06	1140000	319000	Nucleobindin-1 OS=Homo sapiens OX=9606 GN=NUCB1 PE=1 SV=4
3452	sp|Q9UHI6|DDX20_HUMAN	109.79	242000		Probable ATP-dependent RNA helicase DDX20 OS=Homo sapiens OX=9606 GN=DDX20 PE=1 SV=2
7513	sp|P62266|RS23_HUMAN	109.63	3680000	2280000	40S ribosomal protein S23 OS=Homo sapiens OX=9606 GN=RPS23 PE=1 SV=3
2030	sp|P19793|RXRA_HUMAN	109.52	484000	571000	Retinoic acid receptor RXR-alpha OS=Homo sapiens OX=9606 GN=RXRA PE=1 SV=1
3498	sp|P30048|PRDX3_HUMAN	109.51	2480000	817000	Thioredoxin-dependent peroxide reductase mitochondrial OS=Homo sapiens OX=9606 GN=PRDX3 PE=1 SV=3
2471	sp|O95067|CCNB2_HUMAN	109.38	171000	72400	G2/mitotic-specific cyclin-B2 OS=Homo sapiens OX=9606 GN=CCNB2 PE=1 SV=1
4027	sp|Q6DKJ4|NXN_HUMAN	109.38	57800	42800	Nucleoredoxin OS=Homo sapiens OX=9606 GN=NXN PE=1 SV=2
3209	sp|O95573|ACSL3_HUMAN	109.33		16900	Long-chain-fatty-acid--CoA ligase 3 OS=Homo sapiens OX=9606 GN=ACSL3 PE=1 SV=3
3770	tr|A0A2R8Y7N0|A0A2R8Y7N0_HUMAN	109.24			Protein 4.1 OS=Homo sapiens OX=9606 GN=EPB41 PE=1 SV=1
3779	tr|A0A3B3IU06|A0A3B3IU06_HUMAN	109.24			Protein 4.1 OS=Homo sapiens OX=9606 GN=EPB41 PE=1 SV=1
3780	tr|A0A2R8Y6D0|A0A2R8Y6D0_HUMAN	109.24			Protein 4.1 OS=Homo sapiens OX=9606 GN=EPB41 PE=1 SV=1
3781	tr|A0A2R8Y420|A0A2R8Y420_HUMAN	109.24			Protein 4.1 OS=Homo sapiens OX=9606 GN=EPB41 PE=1 SV=1
3783	tr|A0A3B3IUD6|A0A3B3IUD6_HUMAN	109.24			Protein 4.1 OS=Homo sapiens OX=9606 GN=EPB41 PE=1 SV=1
3784	tr|A0A2R8Y7Y3|A0A2R8Y7Y3_HUMAN	109.24			Protein 4.1 OS=Homo sapiens OX=9606 GN=EPB41 PE=1 SV=1
3785	tr|Q4VB86|Q4VB86_HUMAN	109.24			EPB41 protein OS=Homo sapiens OX=9606 GN=EPB41 PE=1 SV=2
3786	tr|A0A2R8YD30|A0A2R8YD30_HUMAN	109.24			Erythrocyte membrane protein band 4.1 (Elliptocytosis 1 RH-linked) isoform CRA_e OS=Homo sapiens OX=9606 GN=EPB41 PE=1 SV=1
3787	tr|A0A2R8YCW8|A0A2R8YCW8_HUMAN	109.24			Protein 4.1 OS=Homo sapiens OX=9606 GN=EPB41 PE=1 SV=1
3789	tr|A0A2R8YFR9|A0A2R8YFR9_HUMAN	109.24			Protein 4.1 (Fragment) OS=Homo sapiens OX=9606 GN=EPB41 PE=1 SV=1
3790	tr|A0A2R8Y6G5|A0A2R8Y6G5_HUMAN	109.24			Protein 4.1 OS=Homo sapiens OX=9606 GN=EPB41 PE=1 SV=1
3791	tr|A0A1B0GWG0|A0A1B0GWG0_HUMAN	109.24			Protein 4.1 (Fragment) OS=Homo sapiens OX=9606 GN=EPB41 PE=1 SV=1
3792	tr|A0A2R8Y570|A0A2R8Y570_HUMAN	109.24			Protein 4.1 OS=Homo sapiens OX=9606 GN=EPB41 PE=1 SV=1
3793	tr|A0A2R8Y5G2|A0A2R8Y5G2_HUMAN	109.24			Protein 4.1 OS=Homo sapiens OX=9606 GN=EPB41 PE=1 SV=1
3794	tr|A0A2R8Y5Z6|A0A2R8Y5Z6_HUMAN	109.24			Protein 4.1 OS=Homo sapiens OX=9606 GN=EPB41 PE=1 SV=1
3799	tr|A0A2U3TZH6|A0A2U3TZH6_HUMAN	109.24			Protein 4.1 OS=Homo sapiens OX=9606 GN=EPB41 PE=1 SV=1
3801	sp|P11171|41_HUMAN	109.24			Protein 4.1 OS=Homo sapiens OX=9606 GN=EPB41 PE=1 SV=4
3810	tr|A0A3B3ITP0|A0A3B3ITP0_HUMAN	109.24			Protein 4.1 OS=Homo sapiens OX=9606 GN=EPB41 PE=1 SV=1
3890	tr|A0A2R8Y4N6|A0A2R8Y4N6_HUMAN	109.24			Protein 4.1 (Fragment) OS=Homo sapiens OX=9606 GN=EPB41 PE=1 SV=1
1899	sp|Q9NR46|SHLB2_HUMAN	109.11	1810000	280000	Endophilin-B2 OS=Homo sapiens OX=9606 GN=SH3GLB2 PE=1 SV=1
1900	tr|B7ZC38|B7ZC38_HUMAN	109.11	1810000	280000	Endophilin-B2 OS=Homo sapiens OX=9606 GN=SH3GLB2 PE=1 SV=1
4370	sp|P37198|NUP62_HUMAN	109.01	2660000	2500000	Nuclear pore glycoprotein p62 OS=Homo sapiens OX=9606 GN=NUP62 PE=1 SV=3
4383	tr|M0QXN5|M0QXN5_HUMAN	109.01	2660000	2500000	Nuclear pore glycoprotein p62 OS=Homo sapiens OX=9606 GN=NUP62 PE=1 SV=1
3351	sp|Q16666|IF16_HUMAN	108.98			Gamma-interferon-inducible protein 16 OS=Homo sapiens OX=9606 GN=IFI16 PE=1 SV=3
3253	tr|B4DEM9|B4DEM9_HUMAN	108.93	1180000	103000	cDNA FLJ52257 highly similar to Polymerase delta-interacting protein 2 OS=Homo sapiens OX=9606 GN=POLDIP2 PE=1 SV=1
3254	sp|Q9Y2S7|PDIP2_HUMAN	108.93	1180000	103000	Polymerase delta-interacting protein 2 OS=Homo sapiens OX=9606 GN=POLDIP2 PE=1 SV=1
4441	tr|E9PN17|E9PN17_HUMAN	108.9	694000	244000	ATP synthase subunit g mitochondrial OS=Homo sapiens OX=9606 GN=ATP5MG PE=1 SV=1
4442	tr|A0A3B3ITX4|A0A3B3ITX4_HUMAN	108.9	694000	244000	Uncharacterized protein OS=Homo sapiens OX=9606 PE=4 SV=1
4443	sp|O75964|ATP5L_HUMAN	108.9	694000	244000	ATP synthase subunit g mitochondrial OS=Homo sapiens OX=9606 GN=ATP5MG PE=1 SV=3
3344	sp|O00560|SDCB1_HUMAN	108.78	386000	77100	Syntenin-1 OS=Homo sapiens OX=9606 GN=SDCBP PE=1 SV=1
2795	sp|P05556|ITB1_HUMAN	108.68	345000	81100	Integrin beta-1 OS=Homo sapiens OX=9606 GN=ITGB1 PE=1 SV=2
4197	sp|Q969H8|MYDGF_HUMAN	108.67	518000	107000	Myeloid-derived growth factor OS=Homo sapiens OX=9606 GN=MYDGF PE=1 SV=1
3529	tr|A0A067XG54|A0A067XG54_HUMAN	108.51			Phospholipid-transporting ATPase OS=Homo sapiens OX=9606 GN=ATP11C PE=1 SV=1
3530	sp|Q8NB49|AT11C_HUMAN	108.51			Phospholipid-transporting ATPase IG OS=Homo sapiens OX=9606 GN=ATP11C PE=1 SV=3
2972	sp|Q99933|BAG1_HUMAN	108.16	1520000	773000	BAG family molecular chaperone regulator 1 OS=Homo sapiens OX=9606 GN=BAG1 PE=1 SV=4
2973	tr|J3QTA2|J3QTA2_HUMAN	108.16	1520000	773000	BAG family molecular chaperone regulator 1 OS=Homo sapiens OX=9606 GN=BAG1 PE=1 SV=1
3353	sp|Q8IUF8|RIOX2_HUMAN	108.15	252000	73800	Ribosomal oxygenase 2 OS=Homo sapiens OX=9606 GN=RIOX2 PE=1 SV=1
4002	sp|P28072|PSB6_HUMAN	107.92	3610000	1160000	Proteasome subunit beta type-6 OS=Homo sapiens OX=9606 GN=PSMB6 PE=1 SV=4
4253	sp|Q5W0V3|F16B1_HUMAN	107.85			Protein FAM160B1 OS=Homo sapiens OX=9606 GN=FAM160B1 PE=1 SV=1
3101	tr|H3BND4|H3BND4_HUMAN	107.84	277000	47100	Pyridoxal-dependent decarboxylase domain-containing protein 1 OS=Homo sapiens OX=9606 GN=PDXDC1 PE=1 SV=1
3149	sp|Q6P996|PDXD1_HUMAN	107.84	277000	47100	Pyridoxal-dependent decarboxylase domain-containing protein 1 OS=Homo sapiens OX=9606 GN=PDXDC1 PE=1 SV=2
3011	sp|Q9UQR0|SCML2_HUMAN	107.75		0	Sex comb on midleg-like protein 2 OS=Homo sapiens OX=9606 GN=SCML2 PE=1 SV=1
5072	tr|G3V583|G3V583_HUMAN	107.72	1150000	702000	Protein FAM177A1 (Fragment) OS=Homo sapiens OX=9606 GN=FAM177A1 PE=1 SV=1
5073	sp|Q8N128|F177A_HUMAN	107.72	1150000	702000	Protein FAM177A1 OS=Homo sapiens OX=9606 GN=FAM177A1 PE=1 SV=1
2501	sp|Q92979|NEP1_HUMAN	107.44	3040000	551000	Ribosomal RNA small subunit methyltransferase NEP1 OS=Homo sapiens OX=9606 GN=EMG1 PE=1 SV=4
3554	sp|P06744|G6PI_HUMAN	107.44	1430000	709000	Glucose-6-phosphate isomerase OS=Homo sapiens OX=9606 GN=GPI PE=1 SV=4
3558	tr|A0A0A0MTS2|A0A0A0MTS2_HUMAN	107.44	1430000	709000	Glucose-6-phosphate isomerase (Fragment) OS=Homo sapiens OX=9606 GN=GPI PE=1 SV=1
3563	tr|A0A2U3TZU2|A0A2U3TZU2_HUMAN	107.44	1430000	709000	Glucose-6-phosphate isomerase OS=Homo sapiens OX=9606 GN=GPI PE=1 SV=1
4497	sp|P14859|PO2F1_HUMAN	107.35	32700	74600	POU domain class 2 transcription factor 1 OS=Homo sapiens OX=9606 GN=POU2F1 PE=1 SV=2
4533	tr|A0A0C4DG88|A0A0C4DG88_HUMAN	107.35	32700	74600	POU domain protein (Fragment) OS=Homo sapiens OX=9606 GN=POU2F1 PE=1 SV=1
3024	sp|Q9UHD8|SEPT9_HUMAN	107.25	125000	215000	Septin-9 OS=Homo sapiens OX=9606 GN=SEPT9 PE=1 SV=2
2635	sp|Q92665|RT31_HUMAN	107.23	689000	513000	28S ribosomal protein S31 mitochondrial OS=Homo sapiens OX=9606 GN=MRPS31 PE=1 SV=3
4166	tr|K7EP14|K7EP14_HUMAN	107.18	882000	524000	DNA excision repair protein ERCC-1 (Fragment) OS=Homo sapiens OX=9606 GN=ERCC1 PE=1 SV=1
4169	sp|P07992|ERCC1_HUMAN	107.18	882000	524000	DNA excision repair protein ERCC-1 OS=Homo sapiens OX=9606 GN=ERCC1 PE=1 SV=1
2121	sp|P49406|RM19_HUMAN	107.04	1230000	641000	39S ribosomal protein L19 mitochondrial OS=Homo sapiens OX=9606 GN=MRPL19 PE=1 SV=2
2751	sp|Q13601|KRR1_HUMAN	107	1390000	431000	KRR1 small subunit processome component homolog OS=Homo sapiens OX=9606 GN=KRR1 PE=1 SV=4
4437	sp|Q6UWP8|SBSN_HUMAN	106.88		479000	Suprabasin OS=Homo sapiens OX=9606 GN=SBSN PE=1 SV=2
4582	sp|Q9UNW9|NOVA2_HUMAN	106.79			RNA-binding protein Nova-2 OS=Homo sapiens OX=9606 GN=NOVA2 PE=1 SV=1
3843	sp|Q96N67|DOCK7_HUMAN	106.71			Dedicator of cytokinesis protein 7 OS=Homo sapiens OX=9606 GN=DOCK7 PE=1 SV=4
4108	tr|A0A1B0GUE9|A0A1B0GUE9_HUMAN	106.71			Dedicator of cytokinesis protein 7 OS=Homo sapiens OX=9606 GN=DOCK7 PE=1 SV=1
4214	tr|A0A0C4DGY6|A0A0C4DGY6_HUMAN	106.71			Dedicator of cytokinesis protein 7 (Fragment) OS=Homo sapiens OX=9606 GN=DOCK7 PE=1 SV=2
4215	tr|A0A1B0GVW2|A0A1B0GVW2_HUMAN	106.71			Dedicator of cytokinesis protein 7 (Fragment) OS=Homo sapiens OX=9606 GN=DOCK7 PE=1 SV=1
6995	tr|A0A2R8YDZ0|A0A2R8YDZ0_HUMAN	106.65	2170000	251000	Basigin OS=Homo sapiens OX=9606 GN=BSG PE=1 SV=1
4014	sp|P35219|CAH8_HUMAN	106.61	1970000	364000	Carbonic anhydrase-related protein OS=Homo sapiens OX=9606 GN=CA8 PE=1 SV=3
3171	sp|Q9Y3B3|TMED7_HUMAN	106.6	1210000	557000	Transmembrane emp24 domain-containing protein 7 OS=Homo sapiens OX=9606 GN=TMED7 PE=1 SV=2
3261	tr|A0A0A6YYA0|A0A0A6YYA0_HUMAN	106.6	1210000	557000	Protein TMED7-TICAM2 OS=Homo sapiens OX=9606 GN=TMED7-TICAM2 PE=3 SV=1
5344	sp|Q9BQA1|MEP50_HUMAN	106.58	362000	330000	Methylosome protein 50 OS=Homo sapiens OX=9606 GN=WDR77 PE=1 SV=1
3704	sp|P47929|LEG7_HUMAN	106.5		1090000	Galectin-7 OS=Homo sapiens OX=9606 GN=LGALS7 PE=1 SV=2
3733	sp|Q96DV4|RM38_HUMAN	106.46	605000	1350000	39S ribosomal protein L38 mitochondrial OS=Homo sapiens OX=9606 GN=MRPL38 PE=1 SV=2
2718	sp|Q9BQ52|RNZ2_HUMAN	106.3		86900	Zinc phosphodiesterase ELAC protein 2 OS=Homo sapiens OX=9606 GN=ELAC2 PE=1 SV=2
6866	sp|Q6NZI2|CAVN1_HUMAN	106.26		19700	Caveolae-associated protein 1 OS=Homo sapiens OX=9606 GN=CAVIN1 PE=1 SV=1
3255	sp|Q9UHQ9|NB5R1_HUMAN	106.01	482000	217000	NADH-cytochrome b5 reductase 1 OS=Homo sapiens OX=9606 GN=CYB5R1 PE=1 SV=1
2497	sp|Q5T8P6|RBM26_HUMAN	105.95	287000	57500	RNA-binding protein 26 OS=Homo sapiens OX=9606 GN=RBM26 PE=1 SV=3
2498	tr|A0A087X0H9|A0A087X0H9_HUMAN	105.95	287000	57500	RNA-binding protein 26 OS=Homo sapiens OX=9606 GN=RBM26 PE=1 SV=1
2952	sp|O95229|ZWINT_HUMAN	105.66	825000	450000	ZW10 interactor OS=Homo sapiens OX=9606 GN=ZWINT PE=1 SV=2
5142	sp|Q71UM5|RS27L_HUMAN	105.59	387000		40S ribosomal protein S27-like OS=Homo sapiens OX=9606 GN=RPS27L PE=1 SV=3
5148	tr|H0YMV8|H0YMV8_HUMAN	105.59	387000		40S ribosomal protein S27 OS=Homo sapiens OX=9606 GN=RPS27L PE=1 SV=1
3500	tr|A0A1W2PRV5|A0A1W2PRV5_HUMAN	105.47	2110000	773000	Survival motor neuron protein OS=Homo sapiens OX=9606 GN=SMN2 PE=1 SV=1
3501	tr|E7EQZ4|E7EQZ4_HUMAN	105.47	2110000	773000	Survival motor neuron protein OS=Homo sapiens OX=9606 GN=SMN1 PE=1 SV=1
3502	sp|Q16637|SMN_HUMAN	105.47	2110000	773000	Survival motor neuron protein OS=Homo sapiens OX=9606 GN=SMN1 PE=1 SV=1
3552	sp|Q16204|CCDC6_HUMAN	105.46	351000		Coiled-coil domain-containing protein 6 OS=Homo sapiens OX=9606 GN=CCDC6 PE=1 SV=2
1991	sp|P35249|RFC4_HUMAN	105.42	496000	526000	Replication factor C subunit 4 OS=Homo sapiens OX=9606 GN=RFC4 PE=1 SV=2
2101	sp|Q00341|VIGLN_HUMAN	105.33	8330	17000	Vigilin OS=Homo sapiens OX=9606 GN=HDLBP PE=1 SV=2
2102	tr|A0A024R4E5|A0A024R4E5_HUMAN	105.33	8330	17000	High density lipoprotein binding protein (Vigilin) isoform CRA_a OS=Homo sapiens OX=9606 GN=HDLBP PE=1 SV=1
3053	sp|Q86SQ9|DHDDS_HUMAN	105.29	687000	817000	Dehydrodolichyl diphosphate synthase complex subunit DHDDS OS=Homo sapiens OX=9606 GN=DHDDS PE=1 SV=3
3842	sp|Q15773|MLF2_HUMAN	105.2	174000		Myeloid leukemia factor 2 OS=Homo sapiens OX=9606 GN=MLF2 PE=1 SV=1
2153	sp|Q9Y2W1|TR150_HUMAN	105.05	703000	359000	Thyroid hormone receptor-associated protein 3 OS=Homo sapiens OX=9606 GN=THRAP3 PE=1 SV=2
4061	sp|O95551|TYDP2_HUMAN	104.98	61800	77700	Tyrosyl-DNA phosphodiesterase 2 OS=Homo sapiens OX=9606 GN=TDP2 PE=1 SV=1
2444	sp|Q96BN8|OTUL_HUMAN	104.9	76600		Ubiquitin thioesterase otulin OS=Homo sapiens OX=9606 GN=OTULIN PE=1 SV=3
2660	sp|Q92538|GBF1_HUMAN	104.9			Golgi-specific brefeldin A-resistance guanine nucleotide exchange factor 1 OS=Homo sapiens OX=9606 GN=GBF1 PE=1 SV=2
2060	sp|Q13423|NNTM_HUMAN	104.66	24800	99000	NAD(P) transhydrogenase mitochondrial OS=Homo sapiens OX=9606 GN=NNT PE=1 SV=3
2937	sp|Q12926|ELAV2_HUMAN	104.63	139000	121000	ELAV-like protein 2 OS=Homo sapiens OX=9606 GN=ELAVL2 PE=1 SV=2
2939	tr|A0A0A0MRX1|A0A0A0MRX1_HUMAN	104.63	139000	121000	ELAV-like protein OS=Homo sapiens OX=9606 GN=ELAVL2 PE=1 SV=1
2800	sp|P29508|SPB3_HUMAN	104.59		270000	Serpin B3 OS=Homo sapiens OX=9606 GN=SERPINB3 PE=1 SV=2
3285	sp|Q14444|CAPR1_HUMAN	104.59	701000	282000	Caprin-1 OS=Homo sapiens OX=9606 GN=CAPRIN1 PE=1 SV=2
3437	tr|G3V153|G3V153_HUMAN	104.59	701000	282000	Caprin-1 OS=Homo sapiens OX=9606 GN=CAPRIN1 PE=1 SV=1
4540	sp|Q9NQT4|EXOS5_HUMAN	104.49	736000	191000	Exosome complex component RRP46 OS=Homo sapiens OX=9606 GN=EXOSC5 PE=1 SV=1
3324	sp|Q9UBW8|CSN7A_HUMAN	104.36	445000	195000	COP9 signalosome complex subunit 7a OS=Homo sapiens OX=9606 GN=COPS7A PE=1 SV=1
3394	tr|F5H7C6|F5H7C6_HUMAN	104.36	445000	195000	COP9 signalosome complex subunit 7a (Fragment) OS=Homo sapiens OX=9606 GN=COPS7A PE=1 SV=1
3396	tr|F5GYF7|F5GYF7_HUMAN	104.36	445000	195000	COP9 signalosome complex subunit 7a (Fragment) OS=Homo sapiens OX=9606 GN=COPS7A PE=1 SV=8
3397	tr|F5H248|F5H248_HUMAN	104.36	445000	195000	COP9 signalosome complex subunit 7a OS=Homo sapiens OX=9606 GN=COPS7A PE=1 SV=1
4053	sp|Q969M1|TM40L_HUMAN	104.22	626000	105000	Mitochondrial import receptor subunit TOM40B OS=Homo sapiens OX=9606 GN=TOMM40L PE=1 SV=1
3377	sp|P18031|PTN1_HUMAN	104.21	144000		Tyrosine-protein phosphatase non-receptor type 1 OS=Homo sapiens OX=9606 GN=PTPN1 PE=1 SV=1
3385	tr|B4DSN5|B4DSN5_HUMAN	104.21	144000		Tyrosine-protein phosphatase non-receptor type OS=Homo sapiens OX=9606 GN=PTPN1 PE=1 SV=1
5306	sp|P30086|PEBP1_HUMAN	104.16	310000	95200	Phosphatidylethanolamine-binding protein 1 OS=Homo sapiens OX=9606 GN=PEBP1 PE=1 SV=3
4302	tr|K7EQ55|K7EQ55_HUMAN	104.02	698000	145000	DAZ-associated protein 1 OS=Homo sapiens OX=9606 GN=DAZAP1 PE=1 SV=2
4303	tr|K7EK33|K7EK33_HUMAN	104.02	698000	145000	DAZ-associated protein 1 OS=Homo sapiens OX=9606 GN=DAZAP1 PE=1 SV=2
4304	sp|Q96EP5|DAZP1_HUMAN	104.02	698000	145000	DAZ-associated protein 1 OS=Homo sapiens OX=9606 GN=DAZAP1 PE=1 SV=1
2428	sp|Q96S66|CLCC1_HUMAN	104		57000	Chloride channel CLIC-like protein 1 OS=Homo sapiens OX=9606 GN=CLCC1 PE=1 SV=1
4386	sp|O14929|HAT1_HUMAN	103.91	205000	196000	Histone acetyltransferase type B catalytic subunit OS=Homo sapiens OX=9606 GN=HAT1 PE=1 SV=1
3252	sp|Q9P031|TAP26_HUMAN	103.8	1000000	19200	Thyroid transcription factor 1-associated protein 26 OS=Homo sapiens OX=9606 GN=CCDC59 PE=1 SV=2
3884	sp|Q9P0W2|HM20B_HUMAN	103.56	1110000	84300	SWI/SNF-related matrix-associated actin-dependent regulator of chromatin subfamily E member 1-related OS=Homo sapiens OX=9606 GN=HMG20B PE=1 SV=1
2239	sp|Q9Y399|RT02_HUMAN	103.44	1980000	717000	28S ribosomal protein S2 mitochondrial OS=Homo sapiens OX=9606 GN=MRPS2 PE=1 SV=1
3335	tr|Q5T196|Q5T196_HUMAN	103.38	1000000	677000	FAD synthase OS=Homo sapiens OX=9606 GN=FLAD1 PE=1 SV=1
3337	sp|Q8NFF5|FAD1_HUMAN	103.38	1000000	677000	FAD synthase OS=Homo sapiens OX=9606 GN=FLAD1 PE=1 SV=1
4154	sp|Q9H0Q0|FA49A_HUMAN	103.34		0	Protein FAM49A OS=Homo sapiens OX=9606 GN=FAM49A PE=2 SV=1
3232	sp|O60683|PEX10_HUMAN	103.29	457000	713000	Peroxisome biogenesis factor 10 OS=Homo sapiens OX=9606 GN=PEX10 PE=1 SV=1
3436	tr|D6RBB0|D6RBB0_HUMAN	103.29	457000	637000	Peroxisome biogenesis factor 10 OS=Homo sapiens OX=9606 GN=PEX10 PE=1 SV=1
4290	sp|P25685|DNJB1_HUMAN	103.2	32300		DnaJ homolog subfamily B member 1 OS=Homo sapiens OX=9606 GN=DNAJB1 PE=1 SV=4
4526	sp|P20339|RAB5A_HUMAN	103.19	142000	60800	Ras-related protein Rab-5A OS=Homo sapiens OX=9606 GN=RAB5A PE=1 SV=2
2767	tr|Q5VWV2|Q5VWV2_HUMAN	103.17	209000	81200	Partitioning defective 3 homolog OS=Homo sapiens OX=9606 GN=PARD3 PE=1 SV=1
2785	tr|F5GZI3|F5GZI3_HUMAN	103.17	209000	81200	Partitioning defective 3 homolog OS=Homo sapiens OX=9606 GN=PARD3 PE=1 SV=1
3007	sp|Q8TEW0|PARD3_HUMAN	103.17	209000	81200	Partitioning defective 3 homolog OS=Homo sapiens OX=9606 GN=PARD3 PE=1 SV=2
3010	tr|Q5VWU8|Q5VWU8_HUMAN	103.17	209000	81200	Partitioning defective 3 homolog OS=Homo sapiens OX=9606 GN=PARD3 PE=1 SV=1
3379	tr|A0A087WYC8|A0A087WYC8_HUMAN	103.09	1290000	378000	Regulator of nonsense transcripts 3B OS=Homo sapiens OX=9606 GN=UPF3B PE=1 SV=1
3389	sp|Q9BZI7|REN3B_HUMAN	103.09	1290000	378000	Regulator of nonsense transcripts 3B OS=Homo sapiens OX=9606 GN=UPF3B PE=1 SV=1
3226	sp|Q7KZN9|COX15_HUMAN	103.01	439000	294000	Cytochrome c oxidase assembly protein COX15 homolog OS=Homo sapiens OX=9606 GN=COX15 PE=1 SV=1
3821	sp|Q6ZT62|BGIN_HUMAN	102.98			Bargin OS=Homo sapiens OX=9606 GN=BARGIN PE=1 SV=2
3029	sp|Q969Y2|GTPB3_HUMAN	102.97	233000	18200	tRNA modification GTPase GTPBP3 mitochondrial OS=Homo sapiens OX=9606 GN=GTPBP3 PE=1 SV=2
3813	sp|Q3KNV8|PCGF3_HUMAN	102.89			Polycomb group RING finger protein 3 OS=Homo sapiens OX=9606 GN=PCGF3 PE=1 SV=1
2164	sp|Q6Y7W6|GGYF2_HUMAN	102.79	543000	154000	GRB10-interacting GYF protein 2 OS=Homo sapiens OX=9606 GN=GIGYF2 PE=1 SV=1
3614	tr|A0A3B3IUA7|A0A3B3IUA7_HUMAN	102.78			E3 ubiquitin/ISG15 ligase TRIM25 OS=Homo sapiens OX=9606 GN=TRIM25 PE=1 SV=1
3615	sp|Q14258|TRI25_HUMAN	102.78			E3 ubiquitin/ISG15 ligase TRIM25 OS=Homo sapiens OX=9606 GN=TRIM25 PE=1 SV=2
3666	sp|Q96SI9|STRBP_HUMAN	102.64			Spermatid perinuclear RNA-binding protein OS=Homo sapiens OX=9606 GN=STRBP PE=1 SV=1
4202	sp|Q9HCU5|PREB_HUMAN	102.63	55500		Prolactin regulatory element-binding protein OS=Homo sapiens OX=9606 GN=PREB PE=1 SV=2
2669	tr|E9PID8|E9PID8_HUMAN	102.61	918000	110000	Cleavage stimulation factor subunit 2 OS=Homo sapiens OX=9606 GN=CSTF2 PE=1 SV=1
2673	sp|P33240|CSTF2_HUMAN	102.61	918000	110000	Cleavage stimulation factor subunit 2 OS=Homo sapiens OX=9606 GN=CSTF2 PE=1 SV=1
2674	tr|E7EWR4|E7EWR4_HUMAN	102.61	918000	110000	Cleavage stimulation factor subunit 2 OS=Homo sapiens OX=9606 GN=CSTF2 PE=1 SV=1
2976	sp|P31040|SDHA_HUMAN	102.38		6500	Succinate dehydrogenase [ubiquinone] flavoprotein subunit mitochondrial OS=Homo sapiens OX=9606 GN=SDHA PE=1 SV=2
3425	sp|O60885|BRD4_HUMAN	102.21	1360000	533000	Bromodomain-containing protein 4 OS=Homo sapiens OX=9606 GN=BRD4 PE=1 SV=2
3882	sp|Q9H3G5|CPVL_HUMAN	102.18	813000	223000	Probable serine carboxypeptidase CPVL OS=Homo sapiens OX=9606 GN=CPVL PE=1 SV=2
4179	tr|H7C0X5|H7C0X5_HUMAN	102.18	813000	223000	Probable serine carboxypeptidase CPVL (Fragment) OS=Homo sapiens OX=9606 GN=CPVL PE=1 SV=1
3244	sp|O75083|WDR1_HUMAN	101.89	55500	113000	WD repeat-containing protein 1 OS=Homo sapiens OX=9606 GN=WDR1 PE=1 SV=4
3331	tr|D6RD66|D6RD66_HUMAN	101.89	55500	113000	WD repeat-containing protein 1 (Fragment) OS=Homo sapiens OX=9606 GN=WDR1 PE=1 SV=1
4296	sp|P67870|CSK2B_HUMAN	101.7	1040000	484000	Casein kinase II subunit beta OS=Homo sapiens OX=9606 GN=CSNK2B PE=1 SV=1
4297	tr|Q5SRQ6|Q5SRQ6_HUMAN	101.7	1040000	484000	Casein kinase II subunit beta OS=Homo sapiens OX=9606 GN=CSNK2B PE=1 SV=2
5153	tr|E9PMI6|E9PMI6_HUMAN	101.67	802000	196000	Methylosome subunit pICln OS=Homo sapiens OX=9606 GN=CLNS1A PE=1 SV=1
5154	tr|E9PJF4|E9PJF4_HUMAN	101.67	802000	196000	Methylosome subunit pICln OS=Homo sapiens OX=9606 GN=CLNS1A PE=1 SV=1
5155	tr|J3KN38|J3KN38_HUMAN	101.67	802000	196000	Methylosome subunit pICln OS=Homo sapiens OX=9606 GN=CLNS1A PE=1 SV=1
5156	sp|P54105|ICLN_HUMAN	101.67	802000	196000	Methylosome subunit pICln OS=Homo sapiens OX=9606 GN=CLNS1A PE=1 SV=1
4104	sp|Q5MNZ6|WIPI3_HUMAN	101.51	788000	418000	WD repeat domain phosphoinositide-interacting protein 3 OS=Homo sapiens OX=9606 GN=WDR45B PE=1 SV=2
4184	sp|Q9H857|NT5D2_HUMAN	101.5	64600	73700	5'-nucleotidase domain-containing protein 2 OS=Homo sapiens OX=9606 GN=NT5DC2 PE=1 SV=1
4757	sp|Q96L58|B3GT6_HUMAN	101.49	1050000	328000	Beta-1 3-galactosyltransferase 6 OS=Homo sapiens OX=9606 GN=B3GALT6 PE=1 SV=2
3381	sp|Q9UMS4|PRP19_HUMAN	101.48	239000	444000	Pre-mRNA-processing factor 19 OS=Homo sapiens OX=9606 GN=PRPF19 PE=1 SV=1
2700	sp|Q92598|HS105_HUMAN	101.45	45700		Heat shock protein 105 kDa OS=Homo sapiens OX=9606 GN=HSPH1 PE=1 SV=1
4618	sp|Q9H8Y8|GORS2_HUMAN	101.39	387000	441000	Golgi reassembly-stacking protein 2 OS=Homo sapiens OX=9606 GN=GORASP2 PE=1 SV=3
7717	tr|E9PR76|E9PR76_HUMAN	101.35	1070000	188000	Repressor of RNA polymerase III transcription MAF1 homolog (Fragment) OS=Homo sapiens OX=9606 GN=MAF1 PE=1 SV=1
7718	sp|Q9H063|MAF1_HUMAN	101.35	1070000	188000	Repressor of RNA polymerase III transcription MAF1 homolog OS=Homo sapiens OX=9606 GN=MAF1 PE=1 SV=2
7736	tr|E9PSH4|E9PSH4_HUMAN	101.35	1070000	188000	Repressor of RNA polymerase III transcription MAF1 OS=Homo sapiens OX=9606 GN=MAF1 PE=1 SV=1
2405	sp|P36952|SPB5_HUMAN	101.27			Serpin B5 OS=Homo sapiens OX=9606 GN=SERPINB5 PE=1 SV=2
3426	sp|Q13643|FHL3_HUMAN	101.25	310000	275000	Four and a half LIM domains protein 3 OS=Homo sapiens OX=9606 GN=FHL3 PE=1 SV=4
4478	sp|Q8ND56|LS14A_HUMAN	101.24	2440000	1080000	Protein LSM14 homolog A OS=Homo sapiens OX=9606 GN=LSM14A PE=1 SV=3
4862	sp|Q71SY5|MED25_HUMAN	101.24	117000		Mediator of RNA polymerase II transcription subunit 25 OS=Homo sapiens OX=9606 GN=MED25 PE=1 SV=2
4440	sp|P30505|1C08_HUMAN	101.07			HLA class I histocompatibility antigen Cw-8 alpha chain OS=Homo sapiens OX=9606 GN=HLA-C PE=1 SV=1
3545	sp|Q15042|RB3GP_HUMAN	101.07	42500	1280000	Rab3 GTPase-activating protein catalytic subunit OS=Homo sapiens OX=9606 GN=RAB3GAP1 PE=1 SV=3
1962	sp|P25205|MCM3_HUMAN	101.03	478000	258000	DNA replication licensing factor MCM3 OS=Homo sapiens OX=9606 GN=MCM3 PE=1 SV=3
2026	sp|Q99613|EIF3C_HUMAN	100.91	496000	178000	Eukaryotic translation initiation factor 3 subunit C OS=Homo sapiens OX=9606 GN=EIF3C PE=1 SV=1
2027	sp|B5ME19|EIFCL_HUMAN	100.91	496000	178000	Eukaryotic translation initiation factor 3 subunit C-like protein OS=Homo sapiens OX=9606 GN=EIF3CL PE=3 SV=1
5550	sp|O96019|ACL6A_HUMAN	100.71	99800	57100	Actin-like protein 6A OS=Homo sapiens OX=9606 GN=ACTL6A PE=1 SV=1
4116	sp|P27824|CALX_HUMAN	100.59	710000	341000	Calnexin OS=Homo sapiens OX=9606 GN=CANX PE=1 SV=2
5649	sp|P63173|RL38_HUMAN	100.55	824000	118000	60S ribosomal protein L38 OS=Homo sapiens OX=9606 GN=RPL38 PE=1 SV=2
2622	sp|P40222|TXLNA_HUMAN	100.52	998000	167000	Alpha-taxilin OS=Homo sapiens OX=9606 GN=TXLNA PE=1 SV=3
3549	sp|P46939|UTRO_HUMAN	100.46		20300	Utrophin OS=Homo sapiens OX=9606 GN=UTRN PE=1 SV=2
2096	sp|Q9BXJ9|NAA15_HUMAN	100.4	63600	115000	N-alpha-acetyltransferase 15 NatA auxiliary subunit OS=Homo sapiens OX=9606 GN=NAA15 PE=1 SV=1
3145	sp|P42126|ECI1_HUMAN	100.39	1920000	431000	Enoyl-CoA delta isomerase 1 mitochondrial OS=Homo sapiens OX=9606 GN=ECI1 PE=1 SV=1
3350	sp|Q92797|SYMPK_HUMAN	100.29	925000	673000	Symplekin OS=Homo sapiens OX=9606 GN=SYMPK PE=1 SV=2
2595	sp|O60566|BUB1B_HUMAN	100.26	1170000	412000	Mitotic checkpoint serine/threonine-protein kinase BUB1 beta OS=Homo sapiens OX=9606 GN=BUB1B PE=1 SV=3
2799	tr|A0A0A0MSW3|A0A0A0MSW3_HUMAN	100.21	541000	252000	Nuclear pore complex protein Nup214 OS=Homo sapiens OX=9606 GN=NUP214 PE=1 SV=1
2818	sp|P35658|NU214_HUMAN	100.21	541000	252000	Nuclear pore complex protein Nup214 OS=Homo sapiens OX=9606 GN=NUP214 PE=1 SV=2
3999	sp|P45954|ACDSB_HUMAN	100.12	90000	63300	Short/branched chain specific acyl-CoA dehydrogenase mitochondrial OS=Homo sapiens OX=9606 GN=ACADSB PE=1 SV=1
3238	sp|Q9Y3I0|RTCB_HUMAN	100.02	621000	138000	tRNA-splicing ligase RtcB homolog OS=Homo sapiens OX=9606 GN=RTCB PE=1 SV=1
3916	sp|O15400|STX7_HUMAN	99.84	711000	89600	Syntaxin-7 OS=Homo sapiens OX=9606 GN=STX7 PE=1 SV=4
4216	tr|D6RBS5|D6RBS5_HUMAN	99.71	457000	222000	ELMO domain-containing protein 2 (Fragment) OS=Homo sapiens OX=9606 GN=ELMOD2 PE=1 SV=8
4218	sp|Q8IZ81|ELMD2_HUMAN	99.71	457000	222000	ELMO domain-containing protein 2 OS=Homo sapiens OX=9606 GN=ELMOD2 PE=1 SV=1
2685	sp|Q08211|DHX9_HUMAN	99.56	115000	145000	ATP-dependent RNA helicase A OS=Homo sapiens OX=9606 GN=DHX9 PE=1 SV=4
5195	tr|E5RGT2|E5RGT2_HUMAN	99.51	838000	512000	Transmembrane protein 68 OS=Homo sapiens OX=9606 GN=TMEM68 PE=1 SV=1
5196	sp|Q96MH6|TMM68_HUMAN	99.51	838000	512000	Transmembrane protein 68 OS=Homo sapiens OX=9606 GN=TMEM68 PE=2 SV=2
2819	sp|Q5VWZ2|LYPL1_HUMAN	99.35	680000	250000	Lysophospholipase-like protein 1 OS=Homo sapiens OX=9606 GN=LYPLAL1 PE=1 SV=3
2662	sp|P46940|IQGA1_HUMAN	99.29	438000	351000	Ras GTPase-activating-like protein IQGAP1 OS=Homo sapiens OX=9606 GN=IQGAP1 PE=1 SV=1
4730	tr|A0A087WVD1|A0A087WVD1_HUMAN	99.27	477000	273000	Leukocyte receptor cluster member 9 OS=Homo sapiens OX=9606 GN=LENG9 PE=1 SV=1
3833	sp|Q07960|RHG01_HUMAN	99.23			Rho GTPase-activating protein 1 OS=Homo sapiens OX=9606 GN=ARHGAP1 PE=1 SV=1
6926	sp|Q9H3Z4|DNJC5_HUMAN	99.19	0	231000	DnaJ homolog subfamily C member 5 OS=Homo sapiens OX=9606 GN=DNAJC5 PE=1 SV=1
3332	sp|Q6PJ69|TRI65_HUMAN	99.08			Tripartite motif-containing protein 65 OS=Homo sapiens OX=9606 GN=TRIM65 PE=1 SV=3
2667	sp|Q13895|BYST_HUMAN	98.99	372000	119000	Bystin OS=Homo sapiens OX=9606 GN=BYSL PE=1 SV=3
4204	sp|P21266|GSTM3_HUMAN	98.98	166000	46400	Glutathione S-transferase Mu 3 OS=Homo sapiens OX=9606 GN=GSTM3 PE=1 SV=3
4129	sp|P60953|CDC42_HUMAN	98.95	750000	272000	Cell division control protein 42 homolog OS=Homo sapiens OX=9606 GN=CDC42 PE=1 SV=2
3146	sp|Q9BUT1|BDH2_HUMAN	98.9	516000	640000	3-hydroxybutyrate dehydrogenase type 2 OS=Homo sapiens OX=9606 GN=BDH2 PE=1 SV=2
3094	sp|Q8TEX9|IPO4_HUMAN	98.89			Importin-4 OS=Homo sapiens OX=9606 GN=IPO4 PE=1 SV=2
3410	sp|Q14166|TTL12_HUMAN	98.84		34400	Tubulin--tyrosine ligase-like protein 12 OS=Homo sapiens OX=9606 GN=TTLL12 PE=1 SV=2
3217	tr|G3V1Q4|G3V1Q4_HUMAN	98.68	443000	212000	Septin-7 OS=Homo sapiens OX=9606 GN=SEPT7 PE=1 SV=2
3218	tr|E7ES33|E7ES33_HUMAN	98.68	443000	212000	Septin-7 OS=Homo sapiens OX=9606 GN=SEPT7 PE=1 SV=3
3219	sp|Q16181|SEPT7_HUMAN	98.68	443000	212000	Septin-7 OS=Homo sapiens OX=9606 GN=SEPT7 PE=1 SV=2
3220	tr|E7EPK1|E7EPK1_HUMAN	98.68	443000	212000	Septin-7 OS=Homo sapiens OX=9606 GN=SEPT7 PE=1 SV=2
4921	tr|B5MCT7|B5MCT7_HUMAN	98.65			Protein phosphatase 1F (PP2C domain containing) isoform CRA_a OS=Homo sapiens OX=9606 GN=PPM1F PE=1 SV=1
4924	sp|P49593|PPM1F_HUMAN	98.65			Protein phosphatase 1F OS=Homo sapiens OX=9606 GN=PPM1F PE=1 SV=3
3229	sp|Q9UJA5|TRM6_HUMAN	98.62		48700	tRNA (adenine(58)-N(1))-methyltransferase non-catalytic subunit TRM6 OS=Homo sapiens OX=9606 GN=TRMT6 PE=1 SV=1
3681	sp|O60216|RAD21_HUMAN	98.61	152000		Double-strand-break repair protein rad21 homolog OS=Homo sapiens OX=9606 GN=RAD21 PE=1 SV=2
4648	sp|Q9NW64|RBM22_HUMAN	98.59	405000	210000	Pre-mRNA-splicing factor RBM22 OS=Homo sapiens OX=9606 GN=RBM22 PE=1 SV=1
3346	sp|Q9H814|PHAX_HUMAN	98.49	1080000	225000	Phosphorylated adapter RNA export protein OS=Homo sapiens OX=9606 GN=PHAX PE=1 SV=1
2502	tr|E9PGT1|E9PGT1_HUMAN	98.22	326000	41400	Translin OS=Homo sapiens OX=9606 GN=TSN PE=1 SV=1
2569	sp|Q15631|TSN_HUMAN	98.22	326000	41400	Translin OS=Homo sapiens OX=9606 GN=TSN PE=1 SV=1
7841	tr|A0A2R8Y849|A0A2R8Y849_HUMAN	98.1	1040000	283000	40S ribosomal protein S24 OS=Homo sapiens OX=9606 GN=RPS24 PE=1 SV=1
7842	tr|E7ETK0|E7ETK0_HUMAN	98.1	1040000	283000	40S ribosomal protein S24 OS=Homo sapiens OX=9606 GN=RPS24 PE=1 SV=1
7843	tr|A0A087WUS0|A0A087WUS0_HUMAN	98.1	1040000	283000	40S ribosomal protein S24 OS=Homo sapiens OX=9606 GN=RPS24 PE=1 SV=1
7844	sp|P62847|RS24_HUMAN	98.1	1040000	283000	40S ribosomal protein S24 OS=Homo sapiens OX=9606 GN=RPS24 PE=1 SV=1
7846	tr|A0A2R8YD14|A0A2R8YD14_HUMAN	98.1	1040000	283000	40S ribosomal protein S24 OS=Homo sapiens OX=9606 GN=RPS24 PE=1 SV=1
3404	tr|A0A1B0GUA1|A0A1B0GUA1_HUMAN	97.85	19200	0	Alpha-aminoadipic semialdehyde dehydrogenase OS=Homo sapiens OX=9606 GN=ALDH7A1 PE=1 SV=1
3405	tr|A0A1B0GTG2|A0A1B0GTG2_HUMAN	97.85	19200	0	Alpha-aminoadipic semialdehyde dehydrogenase OS=Homo sapiens OX=9606 GN=ALDH7A1 PE=1 SV=1
3406	sp|P49419|AL7A1_HUMAN	97.85	19200	0	Alpha-aminoadipic semialdehyde dehydrogenase OS=Homo sapiens OX=9606 GN=ALDH7A1 PE=1 SV=5
3407	tr|A0A1B0GW82|A0A1B0GW82_HUMAN	97.85	19200	0	Alpha-aminoadipic semialdehyde dehydrogenase (Fragment) OS=Homo sapiens OX=9606 GN=ALDH7A1 PE=1 SV=1
3408	tr|A0A1B0GW77|A0A1B0GW77_HUMAN	97.85	19200	0	Alpha-aminoadipic semialdehyde dehydrogenase OS=Homo sapiens OX=9606 GN=ALDH7A1 PE=1 SV=1
3433	tr|A0A0J9YWF7|A0A0J9YWF7_HUMAN	97.85	19200	0	Alpha-aminoadipic semialdehyde dehydrogenase OS=Homo sapiens OX=9606 GN=ALDH7A1 PE=1 SV=1
3435	tr|A0A1B0GTY9|A0A1B0GTY9_HUMAN	97.85	19200	0	Alpha-aminoadipic semialdehyde dehydrogenase OS=Homo sapiens OX=9606 GN=ALDH7A1 PE=1 SV=1
5805	sp|P60866|RS20_HUMAN	97.84	232000	260000	40S ribosomal protein S20 OS=Homo sapiens OX=9606 GN=RPS20 PE=1 SV=1
4230	sp|Q15475|SIX1_HUMAN	97.75	1630000	1240000	Homeobox protein SIX1 OS=Homo sapiens OX=9606 GN=SIX1 PE=1 SV=1
4094	tr|A0A087WXM6|A0A087WXM6_HUMAN	97.72	1920000	629000	60S ribosomal protein L17 (Fragment) OS=Homo sapiens OX=9606 GN=RPL17 PE=3 SV=1
4095	tr|J3QQT2|J3QQT2_HUMAN	97.72	1920000	629000	60S ribosomal protein L17 (Fragment) OS=Homo sapiens OX=9606 GN=RPL17 PE=3 SV=1
4096	tr|J3KRX5|J3KRX5_HUMAN	97.72	1920000	629000	60S ribosomal protein L17 (Fragment) OS=Homo sapiens OX=9606 GN=RPL17 PE=3 SV=1
4097	sp|P18621|RL17_HUMAN	97.72	1920000	629000	60S ribosomal protein L17 OS=Homo sapiens OX=9606 GN=RPL17 PE=1 SV=3
4099	tr|A0A0A6YYL6|A0A0A6YYL6_HUMAN	97.72	1920000	629000	Protein RPL17-C18orf32 OS=Homo sapiens OX=9606 GN=RPL17-C18orf32 PE=3 SV=1
4377	sp|Q8N5Y8|PAR16_HUMAN	97.55	838000	549000	Protein mono-ADP-ribosyltransferase PARP16 OS=Homo sapiens OX=9606 GN=PARP16 PE=1 SV=2
3290	sp|P07305|H10_HUMAN	97.52	1170000	570000	Histone H1.0 OS=Homo sapiens OX=9606 GN=H1F0 PE=1 SV=3
3180	sp|O75911|DHRS3_HUMAN	97.52			Short-chain dehydrogenase/reductase 3 OS=Homo sapiens OX=9606 GN=DHRS3 PE=1 SV=2
3189	sp|P51153|RAB13_HUMAN	97.49	226000	77000	Ras-related protein Rab-13 OS=Homo sapiens OX=9606 GN=RAB13 PE=1 SV=1
3191	sp|P62829|RL23_HUMAN	97.47	2030000	973000	60S ribosomal protein L23 OS=Homo sapiens OX=9606 GN=RPL23 PE=1 SV=1
2653	sp|P29401|TKT_HUMAN	97.44	252000	515000	Transketolase OS=Homo sapiens OX=9606 GN=TKT PE=1 SV=3
4706	sp|Q9BVJ6|UT14A_HUMAN	97.33	473000	312000	U3 small nucleolar RNA-associated protein 14 homolog A OS=Homo sapiens OX=9606 GN=UTP14A PE=1 SV=1
7474	tr|A2A2V1|A2A2V1_HUMAN	97.29	262000	86600	Major prion protein (Fragment) OS=Homo sapiens OX=9606 GN=PRNP PE=1 SV=1
7475	sp|P04156|PRIO_HUMAN	97.29	262000	86600	Major prion protein OS=Homo sapiens OX=9606 GN=PRNP PE=1 SV=1
3142	tr|K7EMI9|K7EMI9_HUMAN	97.29	2180000	506000	Coiled-coil domain-containing protein 106 OS=Homo sapiens OX=9606 GN=CCDC106 PE=1 SV=1
3144	sp|Q9BWC9|CC106_HUMAN	97.29	2180000	506000	Coiled-coil domain-containing protein 106 OS=Homo sapiens OX=9606 GN=CCDC106 PE=1 SV=1
5665	tr|H0YM08|H0YM08_HUMAN	97.27	191000	209000	Ankyrin repeat domain-containing protein 9 (Fragment) OS=Homo sapiens OX=9606 GN=ANKRD9 PE=1 SV=8
5666	sp|Q96BM1|ANKR9_HUMAN	97.27	191000	209000	Ankyrin repeat domain-containing protein 9 OS=Homo sapiens OX=9606 GN=ANKRD9 PE=2 SV=1
3258	sp|Q15459|SF3A1_HUMAN	97.21		89900	Splicing factor 3A subunit 1 OS=Homo sapiens OX=9606 GN=SF3A1 PE=1 SV=1
3680	sp|Q96KP4|CNDP2_HUMAN	97.18	57900	46000	Cytosolic non-specific dipeptidase OS=Homo sapiens OX=9606 GN=CNDP2 PE=1 SV=2
3018	sp|P59998|ARPC4_HUMAN	97.08	1160000	516000	Actin-related protein 2/3 complex subunit 4 OS=Homo sapiens OX=9606 GN=ARPC4 PE=1 SV=3
3022	tr|F8WCF6|F8WCF6_HUMAN	97.08	1160000	516000	Actin-related protein 2/3 complex subunit 4 OS=Homo sapiens OX=9606 GN=ARPC4-TTLL3 PE=3 SV=1
3829	sp|Q9NXG2|THUM1_HUMAN	97.01	363000	248000	THUMP domain-containing protein 1 OS=Homo sapiens OX=9606 GN=THUMPD1 PE=1 SV=2
4336	tr|C9J7Z4|C9J7Z4_HUMAN	96.96	476000	211000	tRNA-splicing endonuclease subunit Sen2 (Fragment) OS=Homo sapiens OX=9606 GN=TSEN2 PE=1 SV=1
4338	sp|Q8NCE0|SEN2_HUMAN	96.96	476000	211000	tRNA-splicing endonuclease subunit Sen2 OS=Homo sapiens OX=9606 GN=TSEN2 PE=1 SV=2
2858	sp|O60502|OGA_HUMAN	96.89			Protein O-GlcNAcase OS=Homo sapiens OX=9606 GN=OGA PE=1 SV=2
5589	sp|Q8IWT6|LRC8A_HUMAN	96.89			Volume-regulated anion channel subunit LRRC8A OS=Homo sapiens OX=9606 GN=LRRC8A PE=1 SV=1
4628	sp|Q9UJY4|GGA2_HUMAN	96.85	578000	112000	ADP-ribosylation factor-binding protein GGA2 OS=Homo sapiens OX=9606 GN=GGA2 PE=1 SV=3
2640	tr|V9GZ55|V9GZ55_HUMAN	96.84	1710000	589000	Proteasome assembly chaperone 2 (Fragment) OS=Homo sapiens OX=9606 GN=PSMG2 PE=1 SV=1
2641	tr|K7ENR6|K7ENR6_HUMAN	96.84	1710000	589000	Proteasome assembly chaperone 2 OS=Homo sapiens OX=9606 GN=PSMG2 PE=1 SV=1
2643	sp|Q969U7|PSMG2_HUMAN	96.84	1710000	589000	Proteasome assembly chaperone 2 OS=Homo sapiens OX=9606 GN=PSMG2 PE=1 SV=1
3860	sp|Q5VSL9|STRP1_HUMAN	96.76		60500	Striatin-interacting protein 1 OS=Homo sapiens OX=9606 GN=STRIP1 PE=1 SV=1
4948	tr|A0A3B3IRR6|A0A3B3IRR6_HUMAN	96.68	214000	74300	UPF0488 protein C8orf33 OS=Homo sapiens OX=9606 GN=C8orf33 PE=1 SV=1
4949	sp|Q9H7E9|CH033_HUMAN	96.68	214000	74300	UPF0488 protein C8orf33 OS=Homo sapiens OX=9606 GN=C8orf33 PE=1 SV=1
4950	tr|A0A3B3IT54|A0A3B3IT54_HUMAN	96.68	214000	74300	UPF0488 protein C8orf33 OS=Homo sapiens OX=9606 GN=C8orf33 PE=1 SV=1
4951	tr|A0A3B3ITA3|A0A3B3ITA3_HUMAN	96.68	214000	74300	UPF0488 protein C8orf33 OS=Homo sapiens OX=9606 GN=C8orf33 PE=1 SV=1
3618	tr|A0A087WYB4|A0A087WYB4_HUMAN	96.61	579000	227000	Stomatin-like protein 2 mitochondrial OS=Homo sapiens OX=9606 GN=STOML2 PE=1 SV=1
3619	sp|Q9UJZ1|STML2_HUMAN	96.61	579000	227000	Stomatin-like protein 2 mitochondrial OS=Homo sapiens OX=9606 GN=STOML2 PE=1 SV=1
5342	sp|Q9Y6M1|IF2B2_HUMAN	96.47	32000		Insulin-like growth factor 2 mRNA-binding protein 2 OS=Homo sapiens OX=9606 GN=IGF2BP2 PE=1 SV=2
5343	tr|F8W930|F8W930_HUMAN	96.47	32000		Insulin-like growth factor 2 mRNA-binding protein 2 OS=Homo sapiens OX=9606 GN=IGF2BP2 PE=1 SV=1
6206	sp|P42766|RL35_HUMAN	96.44	1740000	487000	60S ribosomal protein L35 OS=Homo sapiens OX=9606 GN=RPL35 PE=1 SV=2
5449	sp|Q8N2F6|ARM10_HUMAN	96.39			Armadillo repeat-containing protein 10 OS=Homo sapiens OX=9606 GN=ARMC10 PE=1 SV=1
5768	tr|E7EMC7|E7EMC7_HUMAN	96.38	385000	44600	Sequestosome-1 OS=Homo sapiens OX=9606 GN=SQSTM1 PE=1 SV=1
5769	sp|Q13501|SQSTM_HUMAN	96.38	385000	44600	Sequestosome-1 OS=Homo sapiens OX=9606 GN=SQSTM1 PE=1 SV=1
3788	tr|F8VVL1|F8VVL1_HUMAN	96.36	1150000	370000	Density-regulated protein OS=Homo sapiens OX=9606 GN=DENR PE=1 SV=1
3803	sp|O43583|DENR_HUMAN	96.36	1150000	370000	Density-regulated protein OS=Homo sapiens OX=9606 GN=DENR PE=1 SV=2
5009	sp|Q14118|DAG1_HUMAN	96.33	507000	114000	Dystroglycan OS=Homo sapiens OX=9606 GN=DAG1 PE=1 SV=2
7488	tr|F5H4C6|F5H4C6_HUMAN	96.31	692000	140000	N-acetylglucosamine-6-sulfatase (Fragment) OS=Homo sapiens OX=9606 GN=GNS PE=1 SV=8
7492	tr|H7C3P4|H7C3P4_HUMAN	96.31	692000	140000	N-acetylglucosamine-6-sulfatase OS=Homo sapiens OX=9606 GN=GNS PE=1 SV=1
7493	sp|P15586|GNS_HUMAN	96.31	692000	140000	N-acetylglucosamine-6-sulfatase OS=Homo sapiens OX=9606 GN=GNS PE=1 SV=3
7494	tr|F6S8M0|F6S8M0_HUMAN	96.31	692000	140000	N-acetylglucosamine-6-sulfatase OS=Homo sapiens OX=9606 GN=GNS PE=1 SV=1
3443	sp|P60228|EIF3E_HUMAN	96.16	194000	0	Eukaryotic translation initiation factor 3 subunit E OS=Homo sapiens OX=9606 GN=EIF3E PE=1 SV=1
2787	sp|Q99661|KIF2C_HUMAN	96.08			Kinesin-like protein KIF2C OS=Homo sapiens OX=9606 GN=KIF2C PE=1 SV=2
3665	sp|O43913|ORC5_HUMAN	95.93			Origin recognition complex subunit 5 OS=Homo sapiens OX=9606 GN=ORC5 PE=1 SV=1
3901	tr|A0A087WUI8|A0A087WUI8_HUMAN	95.9		6040	Mannose-1-phosphate guanyltransferase alpha OS=Homo sapiens OX=9606 GN=GMPPA PE=1 SV=1
3902	sp|Q96IJ6|GMPPA_HUMAN	95.9		6040	Mannose-1-phosphate guanyltransferase alpha OS=Homo sapiens OX=9606 GN=GMPPA PE=1 SV=1
3338	tr|F5H345|F5H345_HUMAN	95.86	460000	191000	Porphobilinogen deaminase OS=Homo sapiens OX=9606 GN=HMBS PE=1 SV=1
3339	tr|A0A3B3IRR1|A0A3B3IRR1_HUMAN	95.86	460000	191000	Porphobilinogen deaminase OS=Homo sapiens OX=9606 GN=HMBS PE=1 SV=1
3340	tr|A0A3F2YNY7|A0A3F2YNY7_HUMAN	95.86	460000	191000	Porphobilinogen deaminase OS=Homo sapiens OX=9606 GN=HMBS PE=1 SV=1
3341	sp|P08397|HEM3_HUMAN	95.86	460000	191000	Porphobilinogen deaminase OS=Homo sapiens OX=9606 GN=HMBS PE=1 SV=2
4373	sp|P49207|RL34_HUMAN	95.73	3080000	2020000	60S ribosomal protein L34 OS=Homo sapiens OX=9606 GN=RPL34 PE=1 SV=3
4137	tr|A0A2R8YES3|A0A2R8YES3_HUMAN	95.72	596000		SWI/SNF-related matrix-associated actin-dependent regulator of chromatin subfamily E member 1 OS=Homo sapiens OX=9606 GN=SMARCE1 PE=1 SV=1
4260	tr|A0A2R8Y765|A0A2R8Y765_HUMAN	95.72	596000		SWI/SNF-related matrix-associated actin-dependent regulator of chromatin subfamily E member 1 OS=Homo sapiens OX=9606 GN=SMARCE1 PE=1 SV=1
4261	tr|J3QKS7|J3QKS7_HUMAN	95.72	596000		SWI/SNF-related matrix-associated actin-dependent regulator of chromatin subfamily E member 1 (Fragment) OS=Homo sapiens OX=9606 GN=SMARCE1 PE=1 SV=2
4262	tr|A0A2R8Y7U4|A0A2R8Y7U4_HUMAN	95.72	596000		SWI/SNF-related matrix-associated actin-dependent regulator of chromatin subfamily E member 1 OS=Homo sapiens OX=9606 GN=SMARCE1 PE=1 SV=1
4263	tr|A0A2U3TZQ7|A0A2U3TZQ7_HUMAN	95.72	596000		SWI/SNF-related matrix-associated actin-dependent regulator of chromatin subfamily E member 1 OS=Homo sapiens OX=9606 GN=SMARCE1 PE=1 SV=1
4264	tr|A0A2R8Y7I9|A0A2R8Y7I9_HUMAN	95.72	596000		SWI/SNF-related matrix-associated actin-dependent regulator of chromatin subfamily E member 1 OS=Homo sapiens OX=9606 GN=SMARCE1 PE=1 SV=1
4265	tr|A0A2R8Y4T4|A0A2R8Y4T4_HUMAN	95.72	596000		SWI/SNF-related matrix-associated actin-dependent regulator of chromatin subfamily E member 1 OS=Homo sapiens OX=9606 GN=SMARCE1 PE=1 SV=1
4266	tr|A0A2R8Y855|A0A2R8Y855_HUMAN	95.72	596000		SWI/SNF-related matrix-associated actin-dependent regulator of chromatin subfamily E member 1 OS=Homo sapiens OX=9606 GN=SMARCE1 PE=1 SV=1
4267	tr|B4DGM3|B4DGM3_HUMAN	95.72	596000		SWI/SNF-related matrix-associated actin-dependent regulator of chromatin subfamily E member 1 OS=Homo sapiens OX=9606 GN=SMARCE1 PE=1 SV=1
4268	sp|Q969G3|SMCE1_HUMAN	95.72	596000		SWI/SNF-related matrix-associated actin-dependent regulator of chromatin subfamily E member 1 OS=Homo sapiens OX=9606 GN=SMARCE1 PE=1 SV=2
3650	tr|A0A286YFD6|A0A286YFD6_HUMAN	95.65	489000	116000	Uncharacterized protein OS=Homo sapiens OX=9606 PE=4 SV=1
3651	sp|P31350|RIR2_HUMAN	95.65	489000	116000	Ribonucleoside-diphosphate reductase subunit M2 OS=Homo sapiens OX=9606 GN=RRM2 PE=1 SV=1
4257	tr|C9JXC1|C9JXC1_HUMAN	95.65	477000	116000	Ribonucleoside-diphosphate reductase subunit M2 (Fragment) OS=Homo sapiens OX=9606 GN=RRM2 PE=1 SV=1
3113	tr|A0A2R8Y4F5|A0A2R8Y4F5_HUMAN	95.55	629000	30100	Trifunctional enzyme subunit alpha mitochondrial OS=Homo sapiens OX=9606 GN=HADHA PE=1 SV=1
3115	sp|P40939|ECHA_HUMAN	95.55	629000	30100	Trifunctional enzyme subunit alpha mitochondrial OS=Homo sapiens OX=9606 GN=HADHA PE=1 SV=2
3117	tr|H0YFD6|H0YFD6_HUMAN	95.55	629000	30100	Trifunctional enzyme subunit alpha mitochondrial OS=Homo sapiens OX=9606 GN=HADHA PE=1 SV=2
4881	sp|Q15777|MPPD2_HUMAN	95.5			Metallophosphoesterase MPPED2 OS=Homo sapiens OX=9606 GN=MPPED2 PE=1 SV=1
3655	sp|P08651|NFIC_HUMAN	95.48			Nuclear factor 1 C-type OS=Homo sapiens OX=9606 GN=NFIC PE=1 SV=2
3656	tr|A0A286YEX4|A0A286YEX4_HUMAN	95.48			Nuclear factor 1 OS=Homo sapiens OX=9606 GN=NFIC PE=1 SV=1
4246	sp|Q15293|RCN1_HUMAN	95.46	671000	270000	Reticulocalbin-1 OS=Homo sapiens OX=9606 GN=RCN1 PE=1 SV=1
4270	tr|H0YLA4|H0YLA4_HUMAN	95.34			Sorbitol dehydrogenase OS=Homo sapiens OX=9606 GN=SORD PE=1 SV=1
4271	sp|Q00796|DHSO_HUMAN	95.34			Sorbitol dehydrogenase OS=Homo sapiens OX=9606 GN=SORD PE=1 SV=4
4119	sp|P20338|RAB4A_HUMAN	95.33	438000	95000	Ras-related protein Rab-4A OS=Homo sapiens OX=9606 GN=RAB4A PE=1 SV=3
2725	tr|C9J050|C9J050_HUMAN	95.26	830000	575000	Choline-phosphate cytidylyltransferase A (Fragment) OS=Homo sapiens OX=9606 GN=PCYT1A PE=1 SV=1
2731	sp|P49585|PCY1A_HUMAN	95.26	830000	575000	Choline-phosphate cytidylyltransferase A OS=Homo sapiens OX=9606 GN=PCYT1A PE=1 SV=2
2733	tr|C9JEJ2|C9JEJ2_HUMAN	95.26	830000	575000	Choline-phosphate cytidylyltransferase A OS=Homo sapiens OX=9606 GN=PCYT1A PE=1 SV=1
4201	tr|K7EIL6|K7EIL6_HUMAN	95.19		36600	Uncharacterized protein (Fragment) OS=Homo sapiens OX=9606 GN=RAD51L3-RFFL PE=4 SV=1
4203	sp|O75771|RA51D_HUMAN	95.19		36600	DNA repair protein RAD51 homolog 4 OS=Homo sapiens OX=9606 GN=RAD51D PE=1 SV=1
3748	sp|Q6IPU0|CENPP_HUMAN	95.17			Centromere protein P OS=Homo sapiens OX=9606 GN=CENPP PE=1 SV=1
4346	tr|D6RDV0|D6RDV0_HUMAN	94.99	2340000	1930000	Tumor suppressor candidate 3 OS=Homo sapiens OX=9606 GN=TUSC3 PE=1 SV=1
4347	tr|D6RA37|D6RA37_HUMAN	94.99	2340000	1930000	Tumor suppressor candidate 3 OS=Homo sapiens OX=9606 GN=TUSC3 PE=1 SV=1
4348	tr|A0A0A0MTC2|A0A0A0MTC2_HUMAN	94.99	2340000	1930000	Tumor suppressor candidate 3 (Fragment) OS=Homo sapiens OX=9606 GN=TUSC3 PE=1 SV=1
4349	tr|D6RIY7|D6RIY7_HUMAN	94.99	2340000	1930000	Tumor suppressor candidate 3 OS=Homo sapiens OX=9606 GN=TUSC3 PE=1 SV=1
4350	sp|Q13454|TUSC3_HUMAN	94.99	2340000	1930000	Tumor suppressor candidate 3 OS=Homo sapiens OX=9606 GN=TUSC3 PE=1 SV=1
2716	sp|P23381|SYWC_HUMAN	94.7	121000	81400	Tryptophan--tRNA ligase cytoplasmic OS=Homo sapiens OX=9606 GN=WARS PE=1 SV=2
4405	sp|Q96SU4|OSBL9_HUMAN	94.69	51700		Oxysterol-binding protein-related protein 9 OS=Homo sapiens OX=9606 GN=OSBPL9 PE=1 SV=2
5613	sp|Q9BQL6|FERM1_HUMAN	94.58			Fermitin family homolog 1 OS=Homo sapiens OX=9606 GN=FERMT1 PE=1 SV=1
5633	tr|G3V1L6|G3V1L6_HUMAN	94.58			Chromosome 20 open reading frame 42 isoform CRA_c OS=Homo sapiens OX=9606 GN=FERMT1 PE=1 SV=1
2917	sp|Q9Y5A7|NUB1_HUMAN	94.58	220000	126000	NEDD8 ultimate buster 1 OS=Homo sapiens OX=9606 GN=NUB1 PE=1 SV=2
2921	tr|H3BM14|H3BM14_HUMAN	94.58	220000	126000	NEDD8 ultimate buster 1 OS=Homo sapiens OX=9606 GN=NUB1 PE=1 SV=1
2930	tr|H3BM74|H3BM74_HUMAN	94.58	220000	126000	NEDD8 ultimate buster 1 OS=Homo sapiens OX=9606 GN=NUB1 PE=1 SV=1
4521	sp|P08240|SRPRA_HUMAN	94.54	0	0	Signal recognition particle receptor subunit alpha OS=Homo sapiens OX=9606 GN=SRPRA PE=1 SV=2
3020	sp|Q9NP61|ARFG3_HUMAN	94.5	289000	79500	ADP-ribosylation factor GTPase-activating protein 3 OS=Homo sapiens OX=9606 GN=ARFGAP3 PE=1 SV=1
5093	sp|Q68EM7|RHG17_HUMAN	94.5		31300	Rho GTPase-activating protein 17 OS=Homo sapiens OX=9606 GN=ARHGAP17 PE=1 SV=1
2867	sp|O75175|CNOT3_HUMAN	94.49	152000	91200	CCR4-NOT transcription complex subunit 3 OS=Homo sapiens OX=9606 GN=CNOT3 PE=1 SV=1
4317	sp|P57088|TMM33_HUMAN	94.42	139000	265000	Transmembrane protein 33 OS=Homo sapiens OX=9606 GN=TMEM33 PE=1 SV=2
3937	tr|H0YBP1|H0YBP1_HUMAN	94.33		42300	Focal adhesion kinase 1 (Fragment) OS=Homo sapiens OX=9606 GN=PTK2 PE=1 SV=1
3970	sp|Q05397|FAK1_HUMAN	94.33		42300	Focal adhesion kinase 1 OS=Homo sapiens OX=9606 GN=PTK2 PE=1 SV=2
3997	tr|E7ESA6|E7ESA6_HUMAN	94.33		42300	Focal adhesion kinase 1 OS=Homo sapiens OX=9606 GN=PTK2 PE=1 SV=1
4124	tr|E9PEI4|E9PEI4_HUMAN	94.33		42300	Focal adhesion kinase 1 OS=Homo sapiens OX=9606 GN=PTK2 PE=1 SV=1
4173	tr|H0YB16|H0YB16_HUMAN	94.33		42300	Focal adhesion kinase 1 (Fragment) OS=Homo sapiens OX=9606 GN=PTK2 PE=1 SV=1
4178	tr|H0YBZ1|H0YBZ1_HUMAN	94.33		42300	Focal adhesion kinase 1 (Fragment) OS=Homo sapiens OX=9606 GN=PTK2 PE=1 SV=1
6221	sp|Q9UL40|ZN346_HUMAN	94.29	322000	246000	Zinc finger protein 346 OS=Homo sapiens OX=9606 GN=ZNF346 PE=1 SV=1
6494	tr|D6RJ07|D6RJ07_HUMAN	94.29	322000	246000	Zinc finger protein 346 OS=Homo sapiens OX=9606 GN=ZNF346 PE=1 SV=1
4198	sp|Q6IQ22|RAB12_HUMAN	94.19	173000	55600	Ras-related protein Rab-12 OS=Homo sapiens OX=9606 GN=RAB12 PE=1 SV=3
4200	tr|A0A3B3ITT1|A0A3B3ITT1_HUMAN	94.19	173000	55600	Ras-related protein Rab-12 OS=Homo sapiens OX=9606 GN=RAB12 PE=1 SV=1
4863	sp|P49354|FNTA_HUMAN	94.09	458000	321000	Protein farnesyltransferase/geranylgeranyltransferase type-1 subunit alpha OS=Homo sapiens OX=9606 GN=FNTA PE=1 SV=1
2715	sp|Q9UHB6|LIMA1_HUMAN	94.03	540000	205000	LIM domain and actin-binding protein 1 OS=Homo sapiens OX=9606 GN=LIMA1 PE=1 SV=1
3904	tr|H0YDU8|H0YDU8_HUMAN	93.9	118000	73200	Serine/threonine-protein phosphatase (Fragment) OS=Homo sapiens OX=9606 GN=PPP5C PE=1 SV=1
3905	sp|P53041|PPP5_HUMAN	93.9	118000	73200	Serine/threonine-protein phosphatase 5 OS=Homo sapiens OX=9606 GN=PPP5C PE=1 SV=1
2547	sp|P19367|HXK1_HUMAN	93.9	259000	307000	Hexokinase-1 OS=Homo sapiens OX=9606 GN=HK1 PE=1 SV=3
2929	sp|Q9H2P0|ADNP_HUMAN	93.88	413000	24900	Activity-dependent neuroprotector homeobox protein OS=Homo sapiens OX=9606 GN=ADNP PE=1 SV=1
5641	sp|O75152|ZC11A_HUMAN	93.82	124000	0	Zinc finger CCCH domain-containing protein 11A OS=Homo sapiens OX=9606 GN=ZC3H11A PE=1 SV=3
5645	tr|E9PQ61|E9PQ61_HUMAN	93.82	124000	0	Zinc finger CCCH domain-containing protein 11A OS=Homo sapiens OX=9606 GN=ZC3H11A PE=1 SV=1
5653	tr|E9PBY7|E9PBY7_HUMAN	93.82	124000	0	Zinc finger CCCH domain-containing protein 11A (Fragment) OS=Homo sapiens OX=9606 GN=ZC3H11A PE=1 SV=1
4735	sp|P53618|COPB_HUMAN	93.8			Coatomer subunit beta OS=Homo sapiens OX=9606 GN=COPB1 PE=1 SV=3
4156	sp|O95707|RPP29_HUMAN	93.77	241000	204000	Ribonuclease P protein subunit p29 OS=Homo sapiens OX=9606 GN=POP4 PE=1 SV=2
3333	sp|Q9BY49|PECR_HUMAN	93.76	35100	39200	Peroxisomal trans-2-enoyl-CoA reductase OS=Homo sapiens OX=9606 GN=PECR PE=1 SV=2
3675	sp|Q9NZL4|HPBP1_HUMAN	93.74	791000	523000	Hsp70-binding protein 1 OS=Homo sapiens OX=9606 GN=HSPBP1 PE=1 SV=2
5081	sp|Q9Y3U8|RL36_HUMAN	93.7	1100000	294000	60S ribosomal protein L36 OS=Homo sapiens OX=9606 GN=RPL36 PE=1 SV=3
3473	sp|Q6KB66|K2C80_HUMAN	93.66	26600	165000	Keratin type II cytoskeletal 80 OS=Homo sapiens OX=9606 GN=KRT80 PE=1 SV=2
4652	sp|O43172|PRP4_HUMAN	93.63	222000	203000	U4/U6 small nuclear ribonucleoprotein Prp4 OS=Homo sapiens OX=9606 GN=PRPF4 PE=1 SV=2
3958	sp|P60981|DEST_HUMAN	93.58	385000	234000	Destrin OS=Homo sapiens OX=9606 GN=DSTN PE=1 SV=3
3294	sp|A6NFI3|ZN316_HUMAN	93.51	253000		Zinc finger protein 316 OS=Homo sapiens OX=9606 GN=ZNF316 PE=1 SV=1
4946	sp|P27694|RFA1_HUMAN	93.43	140000	84200	Replication protein A 70 kDa DNA-binding subunit OS=Homo sapiens OX=9606 GN=RPA1 PE=1 SV=2
5679	tr|A0A088AWL3|A0A088AWL3_HUMAN	93.39		46500	Nuclear receptor corepressor 1 OS=Homo sapiens OX=9606 GN=NCOR1 PE=1 SV=1
5687	sp|O75376|NCOR1_HUMAN	93.39		46500	Nuclear receptor corepressor 1 OS=Homo sapiens OX=9606 GN=NCOR1 PE=1 SV=2
5771	tr|E7EVU5|E7EVU5_HUMAN	93.39		46500	Nuclear receptor corepressor 1 (Fragment) OS=Homo sapiens OX=9606 GN=NCOR1 PE=1 SV=1
5801	tr|E7EW50|E7EW50_HUMAN	93.39		46500	Nuclear receptor corepressor 1 (Fragment) OS=Homo sapiens OX=9606 GN=NCOR1 PE=1 SV=1
5802	tr|J3KS51|J3KS51_HUMAN	93.39		46500	Nuclear receptor corepressor 1 (Fragment) OS=Homo sapiens OX=9606 GN=NCOR1 PE=1 SV=1
3401	sp|P26639|SYTC_HUMAN	93.2	113000	107000	Threonine--tRNA ligase cytoplasmic OS=Homo sapiens OX=9606 GN=TARS PE=1 SV=3
6423	sp|P62318|SMD3_HUMAN	93.16	358000	198000	Small nuclear ribonucleoprotein Sm D3 OS=Homo sapiens OX=9606 GN=SNRPD3 PE=1 SV=1
4964	tr|M0R0F0|M0R0F0_HUMAN	93.15	368000	142000	40S ribosomal protein S5 (Fragment) OS=Homo sapiens OX=9606 GN=RPS5 PE=1 SV=1
4965	sp|P46782|RS5_HUMAN	93.15	368000	142000	40S ribosomal protein S5 OS=Homo sapiens OX=9606 GN=RPS5 PE=1 SV=4
4966	tr|M0R0R2|M0R0R2_HUMAN	93.15	368000	142000	40S ribosomal protein S5 OS=Homo sapiens OX=9606 GN=RPS5 PE=1 SV=1
2637	sp|O75475|PSIP1_HUMAN	92.8	85900		PC4 and SFRS1-interacting protein OS=Homo sapiens OX=9606 GN=PSIP1 PE=1 SV=1
4499	sp|Q14493|SLBP_HUMAN	92.7	960000	417000	Histone RNA hairpin-binding protein OS=Homo sapiens OX=9606 GN=SLBP PE=1 SV=1
4500	tr|F8W8D3|F8W8D3_HUMAN	92.7	960000	417000	Histone RNA hairpin-binding protein OS=Homo sapiens OX=9606 GN=SLBP PE=1 SV=1
2935	sp|O43772|MCAT_HUMAN	92.55	514000	510000	Mitochondrial carnitine/acylcarnitine carrier protein OS=Homo sapiens OX=9606 GN=SLC25A20 PE=1 SV=1
5963	tr|C9JFK9|C9JFK9_HUMAN	92.48	413000	0	BAG family molecular chaperone regulator 3 (Fragment) OS=Homo sapiens OX=9606 GN=BAG3 PE=1 SV=1
5964	sp|O95817|BAG3_HUMAN	92.48	413000	0	BAG family molecular chaperone regulator 3 OS=Homo sapiens OX=9606 GN=BAG3 PE=1 SV=3
3342	sp|P04049|RAF1_HUMAN	92.43	34700	38800	RAF proto-oncogene serine/threonine-protein kinase OS=Homo sapiens OX=9606 GN=RAF1 PE=1 SV=1
3364	tr|H7C155|H7C155_HUMAN	92.43	34700	38800	RAF proto-oncogene serine/threonine-protein kinase (Fragment) OS=Homo sapiens OX=9606 GN=RAF1 PE=1 SV=1
3348	sp|Q9BS26|ERP44_HUMAN	92.41	343000	129000	Endoplasmic reticulum resident protein 44 OS=Homo sapiens OX=9606 GN=ERP44 PE=1 SV=1
4222	tr|C9JUE0|C9JUE0_HUMAN	92.4	1360000	469000	Protein TFG (Fragment) OS=Homo sapiens OX=9606 GN=TFG PE=1 SV=1
4224	tr|C9JJP5|C9JJP5_HUMAN	92.4	1360000	469000	Protein TFG (Fragment) OS=Homo sapiens OX=9606 GN=TFG PE=1 SV=1
4226	sp|Q92734|TFG_HUMAN	92.4	1360000	469000	Protein TFG OS=Homo sapiens OX=9606 GN=TFG PE=1 SV=2
6509	sp|P26006|ITA3_HUMAN	92.24			Integrin alpha-3 OS=Homo sapiens OX=9606 GN=ITGA3 PE=1 SV=5
7592	tr|H0Y8D1|H0Y8D1_HUMAN	92.13	404000	118000	Trypsin-1 (Fragment) OS=Homo sapiens OX=9606 GN=PRSS1 PE=1 SV=1
7594	sp|P07477|TRY1_HUMAN	92.13	404000	118000	Trypsin-1 OS=Homo sapiens OX=9606 GN=PRSS1 PE=1 SV=1
7597	tr|E7EQ64|E7EQ64_HUMAN	92.13	404000	118000	Trypsin-1 OS=Homo sapiens OX=9606 GN=PRSS1 PE=1 SV=1
5925	sp|Q6PL24|TMED8_HUMAN	92.07		54900	Protein TMED8 OS=Homo sapiens OX=9606 GN=TMED8 PE=1 SV=1
2199	sp|Q9P1Y5|CAMP3_HUMAN	91.87	534000	429000	Calmodulin-regulated spectrin-associated protein 3 OS=Homo sapiens OX=9606 GN=CAMSAP3 PE=1 SV=2
5733	sp|Q99798|ACON_HUMAN	91.78	378000	201000	Aconitate hydratase mitochondrial OS=Homo sapiens OX=9606 GN=ACO2 PE=1 SV=2
5734	tr|A2A274|A2A274_HUMAN	91.78	378000	201000	Aconitate hydratase mitochondrial OS=Homo sapiens OX=9606 GN=ACO2 PE=1 SV=1
5604	sp|Q9NZT1|CALL5_HUMAN	91.74	728000	514000	Calmodulin-like protein 5 OS=Homo sapiens OX=9606 GN=CALML5 PE=1 SV=2
3383	sp|Q15070|OXA1L_HUMAN	91.48	260000	151000	Mitochondrial inner membrane protein OXA1L OS=Homo sapiens OX=9606 GN=OXA1L PE=1 SV=3
3384	tr|S4R3Q9|S4R3Q9_HUMAN	91.48	260000	151000	Mitochondrial inner membrane protein OXA1L OS=Homo sapiens OX=9606 GN=OXA1L PE=1 SV=1
3393	tr|J3KNA0|J3KNA0_HUMAN	91.48	260000	151000	Mitochondrial inner membrane protein OXA1L OS=Homo sapiens OX=9606 GN=OXA1L PE=1 SV=1
6413	sp|Q96DA2|RB39B_HUMAN	91.27	53500	26000	Ras-related protein Rab-39B OS=Homo sapiens OX=9606 GN=RAB39B PE=1 SV=1
6942	sp|Q14964|RB39A_HUMAN	91.27	53500	26000	Ras-related protein Rab-39A OS=Homo sapiens OX=9606 GN=RAB39A PE=1 SV=2
3456	sp|Q9Y617|SERC_HUMAN	91.26	614000	404000	Phosphoserine aminotransferase OS=Homo sapiens OX=9606 GN=PSAT1 PE=1 SV=2
2901	sp|Q9Y4W6|AFG32_HUMAN	90.87	300000	150000	AFG3-like protein 2 OS=Homo sapiens OX=9606 GN=AFG3L2 PE=1 SV=2
4255	sp|O75323|NIPS2_HUMAN	90.86	596000	168000	Protein NipSnap homolog 2 OS=Homo sapiens OX=9606 GN=NIPSNAP2 PE=1 SV=1
3535	sp|Q9HA47|UCK1_HUMAN	90.84			Uridine-cytidine kinase 1 OS=Homo sapiens OX=9606 GN=UCK1 PE=1 SV=1
4944	sp|P05109|S10A8_HUMAN	90.79	88400	489000	Protein S100-A8 OS=Homo sapiens OX=9606 GN=S100A8 PE=1 SV=1
5636	tr|F5H1S9|F5H1S9_HUMAN	90.74	100000	129000	tRNA pseudouridine synthase OS=Homo sapiens OX=9606 GN=PUS1 PE=1 SV=1
5638	tr|G8JLB3|G8JLB3_HUMAN	90.74	100000	129000	tRNA pseudouridine synthase (Fragment) OS=Homo sapiens OX=9606 GN=PUS1 PE=1 SV=1
5639	sp|Q9Y606|TRUA_HUMAN	90.74	100000	129000	tRNA pseudouridine synthase A OS=Homo sapiens OX=9606 GN=PUS1 PE=1 SV=3
3702	sp|Q9NX20|RM16_HUMAN	90.7	590000	380000	39S ribosomal protein L16 mitochondrial OS=Homo sapiens OX=9606 GN=MRPL16 PE=1 SV=1
3073	sp|Q9HBL8|NMRL1_HUMAN	90.61		15100	NmrA-like family domain-containing protein 1 OS=Homo sapiens OX=9606 GN=NMRAL1 PE=1 SV=1
4238	sp|Q9UPN7|PP6R1_HUMAN	90.42	1040000	430000	Serine/threonine-protein phosphatase 6 regulatory subunit 1 OS=Homo sapiens OX=9606 GN=PPP6R1 PE=1 SV=5
3505	sp|Q9BTZ2|DHRS4_HUMAN	90.37	866000	415000	Dehydrogenase/reductase SDR family member 4 OS=Homo sapiens OX=9606 GN=DHRS4 PE=1 SV=3
6789	sp|A4D2B0|MBLC1_HUMAN	90.35		39600	Metallo-beta-lactamase domain-containing protein 1 OS=Homo sapiens OX=9606 GN=MBLAC1 PE=1 SV=1
8099	tr|A0A087WV67|A0A087WV67_HUMAN	90.11	351000		UBX domain-containing protein 8 OS=Homo sapiens OX=9606 GN=UBXN8 PE=1 SV=1
8100	sp|O00124|UBXN8_HUMAN	90.11	351000		UBX domain-containing protein 8 OS=Homo sapiens OX=9606 GN=UBXN8 PE=1 SV=2
8101	tr|A0A087WT23|A0A087WT23_HUMAN	90.11	351000		UBX domain-containing protein 8 OS=Homo sapiens OX=9606 GN=UBXN8 PE=1 SV=1
5455	sp|O14908|GIPC1_HUMAN	90.1	340000	206000	PDZ domain-containing protein GIPC1 OS=Homo sapiens OX=9606 GN=GIPC1 PE=1 SV=2
5002	tr|E7EWK3|E7EWK3_HUMAN	90.08	22300	25300	ATP-dependent DNA/RNA helicase DHX36 (Fragment) OS=Homo sapiens OX=9606 GN=DHX36 PE=1 SV=1
5016	sp|Q9H2U1|DHX36_HUMAN	90.08	22300	25300	ATP-dependent DNA/RNA helicase DHX36 OS=Homo sapiens OX=9606 GN=DHX36 PE=1 SV=2
3750	tr|B5MCX3|B5MCX3_HUMAN	89.94	102000	96600	Septin-2 OS=Homo sapiens OX=9606 GN=SEPT2 PE=1 SV=1
3755	sp|Q15019|SEPT2_HUMAN	89.94	102000	96600	Septin-2 OS=Homo sapiens OX=9606 GN=SEPT2 PE=1 SV=1
3859	tr|C9J2Q4|C9J2Q4_HUMAN	89.94	102000	96600	Septin-2 (Fragment) OS=Homo sapiens OX=9606 GN=SEPT2 PE=1 SV=1
4292	tr|I3L4A4|I3L4A4_HUMAN	89.86		25900	Gem-associated protein 4 (Fragment) OS=Homo sapiens OX=9606 GN=GEMIN4 PE=1 SV=1
4293	tr|I3L399|I3L399_HUMAN	89.86		25900	Gem-associated protein 4 (Fragment) OS=Homo sapiens OX=9606 GN=GEMIN4 PE=1 SV=1
4301	tr|I3L2C7|I3L2C7_HUMAN	89.86		25900	Gem-associated protein 4 OS=Homo sapiens OX=9606 GN=GEMIN4 PE=1 SV=1
4305	sp|P57678|GEMI4_HUMAN	89.86		25900	Gem-associated protein 4 OS=Homo sapiens OX=9606 GN=GEMIN4 PE=1 SV=2
4174	sp|Q15291|RBBP5_HUMAN	89.85	350000	258000	Retinoblastoma-binding protein 5 OS=Homo sapiens OX=9606 GN=RBBP5 PE=1 SV=2
4288	tr|X5D2R7|X5D2R7_HUMAN	89.77			Proteasome subunit beta OS=Homo sapiens OX=9606 GN=PSMB8 PE=1 SV=1
4289	sp|P28062|PSB8_HUMAN	89.77			Proteasome subunit beta type-8 OS=Homo sapiens OX=9606 GN=PSMB8 PE=1 SV=3
4989	tr|F5GXX5|F5GXX5_HUMAN	89.74	406000	187000	Dolichyl-diphosphooligosaccharide--protein glycosyltransferase subunit DAD1 OS=Homo sapiens OX=9606 GN=DAD1 PE=1 SV=1
4990	sp|P61803|DAD1_HUMAN	89.74	406000	187000	Dolichyl-diphosphooligosaccharide--protein glycosyltransferase subunit DAD1 OS=Homo sapiens OX=9606 GN=DAD1 PE=1 SV=3
7539	sp|A6NIH7|U119B_HUMAN	89.73	110000	45400	Protein unc-119 homolog B OS=Homo sapiens OX=9606 GN=UNC119B PE=1 SV=1
4426	tr|A0A087WXS7|A0A087WXS7_HUMAN	89.7	301000	231000	ATPase ASNA1 OS=Homo sapiens OX=9606 GN=ASNA1 PE=1 SV=1
4430	sp|O43681|ASNA_HUMAN	89.7	301000	231000	ATPase ASNA1 OS=Homo sapiens OX=9606 GN=ASNA1 PE=1 SV=2
3269	tr|A0A087WZU2|A0A087WZU2_HUMAN	89.7			Cyclin-dependent kinase 16 OS=Homo sapiens OX=9606 GN=CDK16 PE=1 SV=1
3271	sp|Q00536|CDK16_HUMAN	89.7			Cyclin-dependent kinase 16 OS=Homo sapiens OX=9606 GN=CDK16 PE=1 SV=1
5209	sp|Q9Y6A4|CFA20_HUMAN	89.56	256000	222000	Cilia- and flagella-associated protein 20 OS=Homo sapiens OX=9606 GN=CFAP20 PE=1 SV=1
5831	tr|E7EN89|E7EN89_HUMAN	89.53			Toll interacting protein isoform CRA_b OS=Homo sapiens OX=9606 GN=TOLLIP PE=1 SV=2
5834	sp|Q9H0E2|TOLIP_HUMAN	89.53			Toll-interacting protein OS=Homo sapiens OX=9606 GN=TOLLIP PE=1 SV=1
5157	sp|Q9NPD3|EXOS4_HUMAN	89.46	744000	259000	Exosome complex component RRP41 OS=Homo sapiens OX=9606 GN=EXOSC4 PE=1 SV=3
4427	sp|P15311|EZRI_HUMAN	89.44		127000	Ezrin OS=Homo sapiens OX=9606 GN=EZR PE=1 SV=4
4428	tr|E7EQR4|E7EQR4_HUMAN	89.44		127000	Ezrin OS=Homo sapiens OX=9606 GN=EZR PE=1 SV=3
4524	sp|Q9C0B1|FTO_HUMAN	89.31		67300	Alpha-ketoglutarate-dependent dioxygenase FTO OS=Homo sapiens OX=9606 GN=FTO PE=1 SV=3
7510	sp|Q3MHD2|LSM12_HUMAN	89.18	99200	0	Protein LSM12 homolog OS=Homo sapiens OX=9606 GN=LSM12 PE=1 SV=2
5427	tr|Q7Z6U2|Q7Z6U2_HUMAN	89.14		16100	TATA box-binding protein-like protein 1 OS=Homo sapiens OX=9606 GN=TBPL1 PE=1 SV=1
5428	sp|P62380|TBPL1_HUMAN	89.14		16100	TATA box-binding protein-like protein 1 OS=Homo sapiens OX=9606 GN=TBPL1 PE=1 SV=1
3019	sp|Q9Y6Y8|S23IP_HUMAN	89.11	480000	79100	SEC23-interacting protein OS=Homo sapiens OX=9606 GN=SEC23IP PE=1 SV=1
6791	tr|J3QT77|J3QT77_HUMAN	89.1	169000		Serum paraoxonase/arylesterase 2 OS=Homo sapiens OX=9606 GN=PON2 PE=1 SV=1
6792	sp|Q15165|PON2_HUMAN	89.1	169000		Serum paraoxonase/arylesterase 2 OS=Homo sapiens OX=9606 GN=PON2 PE=1 SV=4
6793	tr|A0A0J9YYG4|A0A0J9YYG4_HUMAN	89.1	169000		Serum paraoxonase/arylesterase 2 OS=Homo sapiens OX=9606 GN=PON2 PE=1 SV=1
6794	tr|A0A0J9YXF2|A0A0J9YXF2_HUMAN	89.1	169000		Paraoxonase 2 isoform CRA_a OS=Homo sapiens OX=9606 GN=PON2 PE=1 SV=1
4086	sp|Q9BTC0|DIDO1_HUMAN	88.99	800000	346000	Death-inducer obliterator 1 OS=Homo sapiens OX=9606 GN=DIDO1 PE=1 SV=5
3072	sp|Q9C0C9|UBE2O_HUMAN	88.95	90300		(E3-independent) E2 ubiquitin-conjugating enzyme OS=Homo sapiens OX=9606 GN=UBE2O PE=1 SV=3
3231	tr|D6RAD4|D6RAD4_HUMAN	88.87	1600000	1310000	Cyclin-dependent kinase 7 OS=Homo sapiens OX=9606 GN=CDK7 PE=1 SV=1
3234	sp|P50613|CDK7_HUMAN	88.87	1600000	1310000	Cyclin-dependent kinase 7 OS=Homo sapiens OX=9606 GN=CDK7 PE=1 SV=1
4576	sp|Q7Z6J9|SEN54_HUMAN	88.85	703000	193000	tRNA-splicing endonuclease subunit Sen54 OS=Homo sapiens OX=9606 GN=TSEN54 PE=1 SV=3
7495	sp|P62314|SMD1_HUMAN	88.8	1590000	616000	Small nuclear ribonucleoprotein Sm D1 OS=Homo sapiens OX=9606 GN=SNRPD1 PE=1 SV=1
4467	tr|B7Z7P8|B7Z7P8_HUMAN	88.75	155000	164000	Eukaryotic peptide chain release factor subunit 1 OS=Homo sapiens OX=9606 GN=ETF1 PE=1 SV=1
4468	sp|P62495|ERF1_HUMAN	88.75	155000	164000	Eukaryotic peptide chain release factor subunit 1 OS=Homo sapiens OX=9606 GN=ETF1 PE=1 SV=3
6961	sp|Q8NAF0|ZN579_HUMAN	88.72	147000		Zinc finger protein 579 OS=Homo sapiens OX=9606 GN=ZNF579 PE=1 SV=2
4171	sp|Q13835|PKP1_HUMAN	88.7		29800	Plakophilin-1 OS=Homo sapiens OX=9606 GN=PKP1 PE=1 SV=2
3994	tr|A0A1B0GTJ7|A0A1B0GTJ7_HUMAN	88.64	59800	32600	Adenylosuccinate lyase OS=Homo sapiens OX=9606 GN=ADSL PE=1 SV=1
3995	tr|A0A1B0GWJ0|A0A1B0GWJ0_HUMAN	88.64	59800	32600	Adenylosuccinate lyase OS=Homo sapiens OX=9606 GN=ADSL PE=1 SV=1
3996	sp|P30566|PUR8_HUMAN	88.64	59800	32600	Adenylosuccinate lyase OS=Homo sapiens OX=9606 GN=ADSL PE=1 SV=2
4078	tr|A0A1B0GTG9|A0A1B0GTG9_HUMAN	88.64	59800	32600	Adenylosuccinate lyase (Fragment) OS=Homo sapiens OX=9606 GN=ADSL PE=1 SV=1
4080	tr|A0A1B0GWF8|A0A1B0GWF8_HUMAN	88.64	59800	32600	Adenylosuccinate lyase (Fragment) OS=Homo sapiens OX=9606 GN=ADSL PE=1 SV=1
3679	sp|Q96C86|DCPS_HUMAN	88.61	527000	146000	m7GpppX diphosphatase OS=Homo sapiens OX=9606 GN=DCPS PE=1 SV=2
4274	tr|A0A3B3ITF0|A0A3B3ITF0_HUMAN	88.61	527000	146000	m7GpppX diphosphatase OS=Homo sapiens OX=9606 GN=DCPS PE=1 SV=1
2854	tr|A0A2R8Y4M8|A0A2R8Y4M8_HUMAN	88.56			Paraplegin (Fragment) OS=Homo sapiens OX=9606 GN=SPG7 PE=1 SV=1
2855	tr|A0A2R8Y7E2|A0A2R8Y7E2_HUMAN	88.56			Paraplegin (Fragment) OS=Homo sapiens OX=9606 GN=SPG7 PE=1 SV=1
2860	tr|A0A2R8YG79|A0A2R8YG79_HUMAN	88.56			Paraplegin (Fragment) OS=Homo sapiens OX=9606 GN=SPG7 PE=1 SV=1
2861	tr|A0A2R8Y726|A0A2R8Y726_HUMAN	88.56			Paraplegin OS=Homo sapiens OX=9606 GN=SPG7 PE=1 SV=1
2865	tr|A0A2R8Y4M0|A0A2R8Y4M0_HUMAN	88.56			Paraplegin (Fragment) OS=Homo sapiens OX=9606 GN=SPG7 PE=1 SV=1
2866	tr|A0A2R8YFF4|A0A2R8YFF4_HUMAN	88.56			Paraplegin (Fragment) OS=Homo sapiens OX=9606 GN=SPG7 PE=1 SV=1
2871	tr|A0A2R8Y4Y7|A0A2R8Y4Y7_HUMAN	88.56			Paraplegin OS=Homo sapiens OX=9606 GN=SPG7 PE=1 SV=1
2872	tr|A0A2R8Y632|A0A2R8Y632_HUMAN	88.56			Paraplegin OS=Homo sapiens OX=9606 GN=SPG7 PE=1 SV=1
2876	tr|A0A2R8Y6E8|A0A2R8Y6E8_HUMAN	88.56			Paraplegin (Fragment) OS=Homo sapiens OX=9606 GN=SPG7 PE=1 SV=1
2877	tr|A0A2R8YFW4|A0A2R8YFW4_HUMAN	88.56			Paraplegin OS=Homo sapiens OX=9606 GN=SPG7 PE=1 SV=1
2879	sp|Q9UQ90|SPG7_HUMAN	88.56			Paraplegin OS=Homo sapiens OX=9606 GN=SPG7 PE=1 SV=2
2880	tr|A0A2R8Y729|A0A2R8Y729_HUMAN	88.56			Paraplegin OS=Homo sapiens OX=9606 GN=SPG7 PE=1 SV=1
2881	tr|A0A2R8YFJ7|A0A2R8YFJ7_HUMAN	88.56			Paraplegin OS=Homo sapiens OX=9606 GN=SPG7 PE=1 SV=1
2883	tr|A0A2R8Y3M4|A0A2R8Y3M4_HUMAN	88.56			Paraplegin OS=Homo sapiens OX=9606 GN=SPG7 PE=1 SV=1
2925	tr|A0A2R8YDQ1|A0A2R8YDQ1_HUMAN	88.56			Paraplegin OS=Homo sapiens OX=9606 GN=SPG7 PE=1 SV=1
2642	tr|A0A2R8YCS7|A0A2R8YCS7_HUMAN	88.52	190000	196000	Deoxynucleoside triphosphate triphosphohydrolase SAMHD1 OS=Homo sapiens OX=9606 GN=SAMHD1 PE=1 SV=1
2644	sp|Q9Y3Z3|SAMH1_HUMAN	88.52	190000	196000	Deoxynucleoside triphosphate triphosphohydrolase SAMHD1 OS=Homo sapiens OX=9606 GN=SAMHD1 PE=1 SV=2
4544	sp|Q06210|GFPT1_HUMAN	88.51			Glutamine--fructose-6-phosphate aminotransferase [isomerizing] 1 OS=Homo sapiens OX=9606 GN=GFPT1 PE=1 SV=3
3540	sp|P13674|P4HA1_HUMAN	88.47		179000	Prolyl 4-hydroxylase subunit alpha-1 OS=Homo sapiens OX=9606 GN=P4HA1 PE=1 SV=2
4422	sp|P56937|DHB7_HUMAN	88.4	139000	557000	3-keto-steroid reductase OS=Homo sapiens OX=9606 GN=HSD17B7 PE=1 SV=1
3260	sp|Q13123|RED_HUMAN	88.37	622000	284000	Protein Red OS=Homo sapiens OX=9606 GN=IK PE=1 SV=3
5345	sp|Q8IWZ8|SUGP1_HUMAN	88.29	68800	25000	SURP and G-patch domain-containing protein 1 OS=Homo sapiens OX=9606 GN=SUGP1 PE=1 SV=2
5747	sp|Q96F24|NRBF2_HUMAN	88.28	328000	126000	Nuclear receptor-binding factor 2 OS=Homo sapiens OX=9606 GN=NRBF2 PE=1 SV=1
3509	sp|P08579|RU2B_HUMAN	88.25	318000	0	U2 small nuclear ribonucleoprotein B'' OS=Homo sapiens OX=9606 GN=SNRPB2 PE=1 SV=1
4797	sp|Q15059|BRD3_HUMAN	88.15	198000	66400	Bromodomain-containing protein 3 OS=Homo sapiens OX=9606 GN=BRD3 PE=1 SV=1
4409	sp|P35612|ADDB_HUMAN	88.13		21500	Beta-adducin OS=Homo sapiens OX=9606 GN=ADD2 PE=1 SV=3
4401	tr|A0A087WZF1|A0A087WZF1_HUMAN	88.11	549000	28300	Lipoma-preferred partner OS=Homo sapiens OX=9606 GN=LPP PE=1 SV=1
4402	sp|Q93052|LPP_HUMAN	88.11	549000	28300	Lipoma-preferred partner OS=Homo sapiens OX=9606 GN=LPP PE=1 SV=1
3352	tr|Q5JRG1|Q5JRG1_HUMAN	88.09	756000	294000	Nucleoporin p58/p45 (Fragment) OS=Homo sapiens OX=9606 GN=NUP58 PE=1 SV=1
3355	tr|H7BYF2|H7BYF2_HUMAN	88.09	756000	294000	Nucleoporin p58/p45 (Fragment) OS=Homo sapiens OX=9606 GN=NUP58 PE=1 SV=1
3365	sp|Q9BVL2|NUP58_HUMAN	88.09	756000	294000	Nucleoporin p58/p45 OS=Homo sapiens OX=9606 GN=NUP58 PE=1 SV=1
3677	tr|A0A0A0MRP0|A0A0A0MRP0_HUMAN	88.08	346000	166000	MAP7 domain-containing protein 3 (Fragment) OS=Homo sapiens OX=9606 GN=MAP7D3 PE=1 SV=1
3678	sp|Q8IWC1|MA7D3_HUMAN	88.08	346000	166000	MAP7 domain-containing protein 3 OS=Homo sapiens OX=9606 GN=MAP7D3 PE=1 SV=2
4278	sp|O95104|SFR15_HUMAN	88.07		829000	Splicing factor arginine/serine-rich 15 OS=Homo sapiens OX=9606 GN=SCAF4 PE=1 SV=3
6483	sp|Q92804|RBP56_HUMAN	88.03	0		TATA-binding protein-associated factor 2N OS=Homo sapiens OX=9606 GN=TAF15 PE=1 SV=1
6661	tr|A0A075B7D9|A0A075B7D9_HUMAN	88.03	0		TATA-binding protein-associated factor 2N OS=Homo sapiens OX=9606 GN=TAF15 PE=1 SV=1
4113	sp|O94842|TOX4_HUMAN	87.99	506000	457000	TOX high mobility group box family member 4 OS=Homo sapiens OX=9606 GN=TOX4 PE=1 SV=1
4517	sp|P14550|AK1A1_HUMAN	87.81		0	Aldo-keto reductase family 1 member A1 OS=Homo sapiens OX=9606 GN=AKR1A1 PE=1 SV=3
4418	sp|Q9BQ67|GRWD1_HUMAN	87.8	659000	743000	Glutamate-rich WD repeat-containing protein 1 OS=Homo sapiens OX=9606 GN=GRWD1 PE=1 SV=1
4466	sp|Q9UJS0|CMC2_HUMAN	87.64	30700	23100	Calcium-binding mitochondrial carrier protein Aralar2 OS=Homo sapiens OX=9606 GN=SLC25A13 PE=1 SV=2
5402	sp|P02461|CO3A1_HUMAN	87.6			Collagen alpha-1(III) chain OS=Homo sapiens OX=9606 GN=COL3A1 PE=1 SV=4
5039	sp|Q9BXB4|OSB11_HUMAN	87.47	250000	154000	Oxysterol-binding protein-related protein 11 OS=Homo sapiens OX=9606 GN=OSBPL11 PE=1 SV=2
7788	sp|Q8N0Z6|TTC5_HUMAN	87.22			Tetratricopeptide repeat protein 5 OS=Homo sapiens OX=9606 GN=TTC5 PE=1 SV=2
3924	tr|E9PKG1|E9PKG1_HUMAN	87.18	248000	151000	Protein arginine N-methyltransferase 1 OS=Homo sapiens OX=9606 GN=PRMT1 PE=1 SV=1
3925	sp|Q99873|ANM1_HUMAN	87.18	248000	151000	Protein arginine N-methyltransferase 1 OS=Homo sapiens OX=9606 GN=PRMT1 PE=1 SV=3
3284	sp|P62993|GRB2_HUMAN	87.13	421000	101000	Growth factor receptor-bound protein 2 OS=Homo sapiens OX=9606 GN=GRB2 PE=1 SV=1
4375	sp|Q99959|PKP2_HUMAN	87.11	301000	145000	Plakophilin-2 OS=Homo sapiens OX=9606 GN=PKP2 PE=1 SV=2
4035	sp|Q9H4I3|TRABD_HUMAN	87.1	372000	253000	TraB domain-containing protein OS=Homo sapiens OX=9606 GN=TRABD PE=1 SV=1
4036	tr|J3KPT4|J3KPT4_HUMAN	87.1	372000	253000	TraB domain-containing protein OS=Homo sapiens OX=9606 GN=TRABD PE=1 SV=1
5496	sp|O43822|CF410_HUMAN	87.09	220000	422000	Cilia- and flagella-associated protein 410 OS=Homo sapiens OX=9606 GN=CFAP410 PE=1 SV=1
4120	sp|P09417|DHPR_HUMAN	87.04	380000	39600	Dihydropteridine reductase OS=Homo sapiens OX=9606 GN=QDPR PE=1 SV=2
4185	tr|C9JTN7|C9JTN7_HUMAN	87	565000	356000	Nucleolysin TIA-1 isoform p40 OS=Homo sapiens OX=9606 GN=TIA1 PE=1 SV=1
4186	tr|F8W8I6|F8W8I6_HUMAN	87	565000	356000	Nucleolysin TIA-1 isoform p40 OS=Homo sapiens OX=9606 GN=TIA1 PE=1 SV=1
4187	sp|P31483|TIA1_HUMAN	87	565000	356000	Nucleolysin TIA-1 isoform p40 OS=Homo sapiens OX=9606 GN=TIA1 PE=1 SV=3
2690	tr|A0A2R8Y7Q9|A0A2R8Y7Q9_HUMAN	86.89	432000	184000	Collagen type IV alpha-3-binding protein OS=Homo sapiens OX=9606 GN=COL4A3BP PE=1 SV=1
2691	tr|A0A2R8YEK8|A0A2R8YEK8_HUMAN	86.89	432000	184000	Collagen type IV alpha-3-binding protein OS=Homo sapiens OX=9606 GN=COL4A3BP PE=1 SV=1
2694	tr|A0A2R8Y5S9|A0A2R8Y5S9_HUMAN	86.89	432000	184000	Collagen type IV alpha-3-binding protein OS=Homo sapiens OX=9606 GN=COL4A3BP PE=1 SV=1
2695	sp|Q9Y5P4|C43BP_HUMAN	86.89	432000	184000	Collagen type IV alpha-3-binding protein OS=Homo sapiens OX=9606 GN=COL4A3BP PE=1 SV=1
2727	tr|A0A2R8YE59|A0A2R8YE59_HUMAN	86.89	432000	184000	Collagen type IV alpha-3-binding protein (Fragment) OS=Homo sapiens OX=9606 GN=COL4A3BP PE=1 SV=1
2732	tr|A0A2U3TZL3|A0A2U3TZL3_HUMAN	86.89	432000	184000	Collagen type IV alpha-3-binding protein (Fragment) OS=Homo sapiens OX=9606 GN=COL4A3BP PE=1 SV=1
3366	sp|Q9H2D6|TARA_HUMAN	86.81			TRIO and F-actin-binding protein OS=Homo sapiens OX=9606 GN=TRIOBP PE=1 SV=3
3047	sp|Q9HC21|TPC_HUMAN	86.8			Mitochondrial thiamine pyrophosphate carrier OS=Homo sapiens OX=9606 GN=SLC25A19 PE=1 SV=1
7518	tr|A8MXL6|A8MXL6_HUMAN	86.74	1060000	485000	Protein SEC13 homolog OS=Homo sapiens OX=9606 GN=SEC13 PE=1 SV=1
7519	sp|P55735|SEC13_HUMAN	86.74	1060000	485000	Protein SEC13 homolog OS=Homo sapiens OX=9606 GN=SEC13 PE=1 SV=3
7862	sp|Q969Q0|RL36L_HUMAN	86.74	1600000	584000	60S ribosomal protein L36a-like OS=Homo sapiens OX=9606 GN=RPL36AL PE=1 SV=3
7863	sp|P83881|RL36A_HUMAN	86.74	1600000	584000	60S ribosomal protein L36a OS=Homo sapiens OX=9606 GN=RPL36A PE=1 SV=2
7869	tr|J3KQN4|J3KQN4_HUMAN	86.74	1600000	584000	60S ribosomal protein L36a OS=Homo sapiens OX=9606 GN=RPL36A PE=1 SV=1
4410	sp|O75489|NDUS3_HUMAN	86.53	657000	241000	NADH dehydrogenase [ubiquinone] iron-sulfur protein 3 mitochondrial OS=Homo sapiens OX=9606 GN=NDUFS3 PE=1 SV=1
5340	sp|P18085|ARF4_HUMAN	86.53	773000	481000	ADP-ribosylation factor 4 OS=Homo sapiens OX=9606 GN=ARF4 PE=1 SV=3
4828	sp|P40937|RFC5_HUMAN	86.5	302000	166000	Replication factor C subunit 5 OS=Homo sapiens OX=9606 GN=RFC5 PE=1 SV=1
3772	tr|Q5T6K7|Q5T6K7_HUMAN	86.15	830000	475000	Nuclear transcription factor Y subunit gamma (Fragment) OS=Homo sapiens OX=9606 GN=NFYC PE=1 SV=1
3774	tr|E9PI99|E9PI99_HUMAN	86.15	830000	475000	Nuclear transcription factor Y subunit gamma (Fragment) OS=Homo sapiens OX=9606 GN=NFYC PE=1 SV=1
3808	tr|Q5T6K5|Q5T6K5_HUMAN	86.15	830000	475000	Nuclear transcription factor Y subunit gamma (Fragment) OS=Homo sapiens OX=9606 GN=NFYC PE=1 SV=1
3827	sp|Q13952|NFYC_HUMAN	86.15	830000	475000	Nuclear transcription factor Y subunit gamma OS=Homo sapiens OX=9606 GN=NFYC PE=1 SV=3
3287	tr|B8ZZF0|B8ZZF0_HUMAN	85.9	350000	245000	Protein phosphatase 1B (Fragment) OS=Homo sapiens OX=9606 GN=PPM1B PE=1 SV=2
3288	tr|C9JIR6|C9JIR6_HUMAN	85.9	350000	245000	Protein phosphatase 1B (Fragment) OS=Homo sapiens OX=9606 GN=PPM1B PE=1 SV=1
3289	tr|A0A3B3IS24|A0A3B3IS24_HUMAN	85.9	350000	245000	Uncharacterized protein OS=Homo sapiens OX=9606 PE=3 SV=1
3292	sp|O75688|PPM1B_HUMAN	85.9	350000	245000	Protein phosphatase 1B OS=Homo sapiens OX=9606 GN=PPM1B PE=1 SV=1
5829	tr|F5H578|F5H578_HUMAN	85.88	529000	168000	Pre-mRNA-processing factor 40 homolog A (Fragment) OS=Homo sapiens OX=9606 GN=PRPF40A PE=1 SV=1
5837	sp|O75400|PR40A_HUMAN	85.88	529000	168000	Pre-mRNA-processing factor 40 homolog A OS=Homo sapiens OX=9606 GN=PRPF40A PE=1 SV=2
5838	tr|A0A3F2YNY6|A0A3F2YNY6_HUMAN	85.88	529000	168000	Pre-mRNA-processing factor 40 homolog A OS=Homo sapiens OX=9606 GN=PRPF40A PE=1 SV=1
4269	sp|Q01780|EXOSX_HUMAN	85.87	620000	227000	Exosome component 10 OS=Homo sapiens OX=9606 GN=EXOSC10 PE=1 SV=2
3600	tr|D6RCD0|D6RCD0_HUMAN	85.7	578000	196000	Estradiol 17-beta-dehydrogenase 11 OS=Homo sapiens OX=9606 GN=HSD17B11 PE=1 SV=2
3691	sp|Q8NBQ5|DHB11_HUMAN	85.7	578000	196000	Estradiol 17-beta-dehydrogenase 11 OS=Homo sapiens OX=9606 GN=HSD17B11 PE=1 SV=3
4653	tr|S4R3N1|S4R3N1_HUMAN	85.57	149000	78600	HSPE1-MOB4 readthrough OS=Homo sapiens OX=9606 GN=HSPE1-MOB4 PE=3 SV=1
5601	sp|Q9Y6Y0|NS1BP_HUMAN	85.53	67900	47500	Influenza virus NS1A-binding protein OS=Homo sapiens OX=9606 GN=IVNS1ABP PE=1 SV=3
3539	sp|O96011|PX11B_HUMAN	85.5	292000	92900	Peroxisomal membrane protein 11B OS=Homo sapiens OX=9606 GN=PEX11B PE=1 SV=1
5302	sp|Q70UQ0|IKIP_HUMAN	85.46	394000	49500	Inhibitor of nuclear factor kappa-B kinase-interacting protein OS=Homo sapiens OX=9606 GN=IKBIP PE=1 SV=1
5179	sp|Q9NVJ2|ARL8B_HUMAN	85.43	518000	330000	ADP-ribosylation factor-like protein 8B OS=Homo sapiens OX=9606 GN=ARL8B PE=1 SV=1
4956	tr|A0A087WU64|A0A087WU64_HUMAN	85.38	65600	32600	DNA polymerase OS=Homo sapiens OX=9606 GN=POLA1 PE=1 SV=1
4957	sp|P09884|DPOLA_HUMAN	85.38	65600	32600	DNA polymerase alpha catalytic subunit OS=Homo sapiens OX=9606 GN=POLA1 PE=1 SV=2
4958	tr|A6NMQ1|A6NMQ1_HUMAN	85.38	65600	32600	DNA polymerase OS=Homo sapiens OX=9606 GN=POLA1 PE=1 SV=1
3616	sp|O14744|ANM5_HUMAN	85.36	308000	629000	Protein arginine N-methyltransferase 5 OS=Homo sapiens OX=9606 GN=PRMT5 PE=1 SV=4
4671	sp|A4D1S0|KLRG2_HUMAN	85.34	918000	481000	Killer cell lectin-like receptor subfamily G member 2 OS=Homo sapiens OX=9606 GN=KLRG2 PE=1 SV=3
3690	sp|P09471|GNAO_HUMAN	85.29			Guanine nucleotide-binding protein G(o) subunit alpha OS=Homo sapiens OX=9606 GN=GNAO1 PE=1 SV=4
6798	sp|Q6ICH7|ASPH2_HUMAN	85.23	647000	519000	Aspartate beta-hydroxylase domain-containing protein 2 OS=Homo sapiens OX=9606 GN=ASPHD2 PE=2 SV=1
4321	tr|Q96I63|Q96I63_HUMAN	85.23		47900	ATP-dependent zinc metalloprotease YME1L1 OS=Homo sapiens OX=9606 GN=YME1L1 PE=1 SV=1
4322	sp|Q96TA2|YMEL1_HUMAN	85.23		47900	ATP-dependent zinc metalloprotease YME1L1 OS=Homo sapiens OX=9606 GN=YME1L1 PE=1 SV=2
4070	sp|Q96DH6|MSI2H_HUMAN	85.22	1580000		RNA-binding protein Musashi homolog 2 OS=Homo sapiens OX=9606 GN=MSI2 PE=1 SV=1
4141	tr|B4DHE8|B4DHE8_HUMAN	85.22	1580000		cDNA FLJ56904 highly similar to RNA-binding protein Musashi homolog 2 OS=Homo sapiens OX=9606 GN=MSI2 PE=1 SV=1
5629	sp|O95197|RTN3_HUMAN	85.21	118000	77400	Reticulon-3 OS=Homo sapiens OX=9606 GN=RTN3 PE=1 SV=2
2557	sp|P20073|ANXA7_HUMAN	85.2	129000	227000	Annexin A7 OS=Homo sapiens OX=9606 GN=ANXA7 PE=1 SV=3
5019	sp|Q9NP66|HM20A_HUMAN	85.19	470000		High mobility group protein 20A OS=Homo sapiens OX=9606 GN=HMG20A PE=1 SV=1
5474	tr|H0YKM5|H0YKM5_HUMAN	85.19	470000		High mobility group protein 20A (Fragment) OS=Homo sapiens OX=9606 GN=HMG20A PE=1 SV=1
5429	sp|Q9NP77|SSU72_HUMAN	85.17	261000	54300	RNA polymerase II subunit A C-terminal domain phosphatase SSU72 OS=Homo sapiens OX=9606 GN=SSU72 PE=1 SV=1
5592	sp|Q7L2H7|EIF3M_HUMAN	85.08	798000	247000	Eukaryotic translation initiation factor 3 subunit M OS=Homo sapiens OX=9606 GN=EIF3M PE=1 SV=1
5630	tr|J3KNJ2|J3KNJ2_HUMAN	85.08	798000	247000	Eukaryotic translation initiation factor 3 subunit M (Fragment) OS=Homo sapiens OX=9606 GN=EIF3M PE=1 SV=1
4480	tr|H0YIQ2|H0YIQ2_HUMAN	85.07	343000	202000	YLP motif-containing protein 1 (Fragment) OS=Homo sapiens OX=9606 GN=YLPM1 PE=1 SV=1
4483	sp|P49750|YLPM1_HUMAN	85.07	343000	202000	YLP motif-containing protein 1 OS=Homo sapiens OX=9606 GN=YLPM1 PE=1 SV=4
4689	tr|F8VU51|F8VU51_HUMAN	85.07	343000	202000	YLP motif-containing protein 1 OS=Homo sapiens OX=9606 GN=YLPM1 PE=1 SV=1
4905	tr|H0YI23|H0YI23_HUMAN	85.07	343000	202000	YLP motif-containing protein 1 (Fragment) OS=Homo sapiens OX=9606 GN=YLPM1 PE=1 SV=1
3601	tr|E5RHW4|E5RHW4_HUMAN	85.05	306000	283000	Erlin-2 (Fragment) OS=Homo sapiens OX=9606 GN=ERLIN2 PE=1 SV=1
3602	sp|O94905|ERLN2_HUMAN	85.05	306000	283000	Erlin-2 OS=Homo sapiens OX=9606 GN=ERLIN2 PE=1 SV=1
4696	sp|P18077|RL35A_HUMAN	84.96	2260000	1140000	60S ribosomal protein L35a OS=Homo sapiens OX=9606 GN=RPL35A PE=1 SV=2
3519	sp|Q8IVB5|LIX1L_HUMAN	84.93	274000	444000	LIX1-like protein OS=Homo sapiens OX=9606 GN=LIX1L PE=2 SV=1
4357	sp|P62807|H2B1C_HUMAN	84.58	81500	379000	Histone H2B type 1-C/E/F/G/I OS=Homo sapiens OX=9606 GN=HIST1H2BC PE=1 SV=4
4358	sp|P58876|H2B1D_HUMAN	84.58	81500	379000	Histone H2B type 1-D OS=Homo sapiens OX=9606 GN=HIST1H2BD PE=1 SV=2
4359	sp|Q99877|H2B1N_HUMAN	84.58	81500	379000	Histone H2B type 1-N OS=Homo sapiens OX=9606 GN=HIST1H2BN PE=1 SV=3
4360	sp|O60814|H2B1K_HUMAN	84.58	81500	379000	Histone H2B type 1-K OS=Homo sapiens OX=9606 GN=HIST1H2BK PE=1 SV=3
4361	sp|Q99879|H2B1M_HUMAN	84.58	81500	379000	Histone H2B type 1-M OS=Homo sapiens OX=9606 GN=HIST1H2BM PE=1 SV=3
4362	sp|Q93079|H2B1H_HUMAN	84.58	81500	379000	Histone H2B type 1-H OS=Homo sapiens OX=9606 GN=HIST1H2BH PE=1 SV=3
4363	sp|Q5QNW6|H2B2F_HUMAN	84.58	81500	379000	Histone H2B type 2-F OS=Homo sapiens OX=9606 GN=HIST2H2BF PE=1 SV=3
4365	tr|U3KQK0|U3KQK0_HUMAN	84.58	81500	379000	Histone H2B OS=Homo sapiens OX=9606 GN=HIST1H2BN PE=1 SV=1
4433	sp|Q99880|H2B1L_HUMAN	84.58	81500	379000	Histone H2B type 1-L OS=Homo sapiens OX=9606 GN=HIST1H2BL PE=1 SV=3
4434	sp|P57053|H2BFS_HUMAN	84.58	81500	379000	Histone H2B type F-S OS=Homo sapiens OX=9606 GN=H2BFS PE=1 SV=2
3267	tr|F8WAK2|F8WAK2_HUMAN	84.49		46500	ARF GTPase-activating protein GIT2 OS=Homo sapiens OX=9606 GN=GIT2 PE=1 SV=1
3270	tr|F8VXI9|F8VXI9_HUMAN	84.49		46500	ARF GTPase-activating protein GIT2 OS=Homo sapiens OX=9606 GN=GIT2 PE=1 SV=1
3274	sp|Q14161|GIT2_HUMAN	84.49		46500	ARF GTPase-activating protein GIT2 OS=Homo sapiens OX=9606 GN=GIT2 PE=1 SV=2
4725	tr|E7ES10|E7ES10_HUMAN	84.42	775000		Calpastatin (Fragment) OS=Homo sapiens OX=9606 GN=CAST PE=1 SV=1
4726	tr|E7EVY3|E7EVY3_HUMAN	84.42	775000		Calpastatin OS=Homo sapiens OX=9606 GN=CAST PE=1 SV=1
4727	tr|B7Z574|B7Z574_HUMAN	84.42	775000		cDNA FLJ56123 highly similar to Calpastatin OS=Homo sapiens OX=9606 GN=CAST PE=1 SV=1
4728	sp|P20810|ICAL_HUMAN	84.42	775000		Calpastatin OS=Homo sapiens OX=9606 GN=CAST PE=1 SV=4
4871	tr|E9PCH5|E9PCH5_HUMAN	84.42	775000		Calpastatin OS=Homo sapiens OX=9606 GN=CAST PE=1 SV=1
4873	tr|A0A0C4DGB5|A0A0C4DGB5_HUMAN	84.42	775000		Calpastatin OS=Homo sapiens OX=9606 GN=CAST PE=1 SV=1
5473	tr|B8ZZL8|B8ZZL8_HUMAN	84.4	52900	192000	10 kDa heat shock protein mitochondrial OS=Homo sapiens OX=9606 GN=HSPE1 PE=1 SV=1
5521	sp|P61604|CH10_HUMAN	84.4	52900	192000	10 kDa heat shock protein mitochondrial OS=Homo sapiens OX=9606 GN=HSPE1 PE=1 SV=2
3177	sp|Q15021|CND1_HUMAN	84.36			Condensin complex subunit 1 OS=Homo sapiens OX=9606 GN=NCAPD2 PE=1 SV=3
5362	sp|P13667|PDIA4_HUMAN	84.35	309000	111000	Protein disulfide-isomerase A4 OS=Homo sapiens OX=9606 GN=PDIA4 PE=1 SV=2
4159	sp|P08243|ASNS_HUMAN	84.34	40600	329000	Asparagine synthetase [glutamine-hydrolyzing] OS=Homo sapiens OX=9606 GN=ASNS PE=1 SV=4
5992	tr|G5EA36|G5EA36_HUMAN	84.22	201000	112000	Cell division cycle 27 isoform CRA_c OS=Homo sapiens OX=9606 GN=CDC27 PE=1 SV=1
5993	sp|P30260|CDC27_HUMAN	84.22	201000	112000	Cell division cycle protein 27 homolog OS=Homo sapiens OX=9606 GN=CDC27 PE=1 SV=2
6022	tr|I3L3H6|I3L3H6_HUMAN	84.22	201000	112000	Cell division cycle protein 27 homolog (Fragment) OS=Homo sapiens OX=9606 GN=CDC27 PE=1 SV=1
6028	tr|F6QPS0|F6QPS0_HUMAN	84.22	201000	112000	Cell division cycle protein 27 homolog OS=Homo sapiens OX=9606 GN=CDC27 PE=1 SV=1
5821	tr|G3V5H8|G3V5H8_HUMAN	84.05	1110000	163000	Protein NDRG2 (Fragment) OS=Homo sapiens OX=9606 GN=NDRG2 PE=1 SV=1
5822	tr|G3V4S9|G3V4S9_HUMAN	84.05	1110000	163000	Protein NDRG2 (Fragment) OS=Homo sapiens OX=9606 GN=NDRG2 PE=1 SV=8
5826	sp|Q9UN36|NDRG2_HUMAN	84.05	1110000	163000	Protein NDRG2 OS=Homo sapiens OX=9606 GN=NDRG2 PE=1 SV=2
5930	tr|A0A0A0MS87|A0A0A0MS87_HUMAN	84.05	1110000	163000	Protein NDRG2 OS=Homo sapiens OX=9606 GN=NDRG2 PE=1 SV=1
3444	sp|O75586|MED6_HUMAN	84.02			Mediator of RNA polymerase II transcription subunit 6 OS=Homo sapiens OX=9606 GN=MED6 PE=1 SV=2
3445	tr|G3V4A5|G3V4A5_HUMAN	84.02			Mediator of RNA polymerase II transcription subunit 6 OS=Homo sapiens OX=9606 GN=MED6 PE=1 SV=1
3446	tr|A0A087WYL7|A0A087WYL7_HUMAN	84.02			Mediator of RNA polymerase II transcription subunit 6 OS=Homo sapiens OX=9606 GN=MED6 PE=1 SV=1
4937	sp|Q86T03|PP4P1_HUMAN	83.98	512000	295000	Type 1 phosphatidylinositol 4 5-bisphosphate 4-phosphatase OS=Homo sapiens OX=9606 GN=PIP4P1 PE=1 SV=1
4445	sp|Q9NXN4|GDAP2_HUMAN	83.95		36700	Ganglioside-induced differentiation-associated protein 2 OS=Homo sapiens OX=9606 GN=GDAP2 PE=1 SV=1
6114	sp|Q5JQF8|PAP1M_HUMAN	83.88			Polyadenylate-binding protein 1-like 2 OS=Homo sapiens OX=9606 GN=PABPC1L2A PE=2 SV=1
3928	sp|Q9NYZ3|GTSE1_HUMAN	83.8	151000	143000	G2 and S phase-expressed protein 1 OS=Homo sapiens OX=9606 GN=GTSE1 PE=1 SV=3
4954	tr|A0A1B0GVU7|A0A1B0GVU7_HUMAN	83.77			Talin-2 OS=Homo sapiens OX=9606 GN=TLN2 PE=1 SV=1
4983	tr|H0YMT1|H0YMT1_HUMAN	83.77			Talin-2 (Fragment) OS=Homo sapiens OX=9606 GN=TLN2 PE=1 SV=1
5210	sp|Q9Y4G6|TLN2_HUMAN	83.77			Talin-2 OS=Homo sapiens OX=9606 GN=TLN2 PE=1 SV=4
3698	sp|Q9NRZ9|HELLS_HUMAN	83.53	45300		Lymphoid-specific helicase OS=Homo sapiens OX=9606 GN=HELLS PE=1 SV=1
3699	tr|A0A0B4J1V9|A0A0B4J1V9_HUMAN	83.53	45300		Helicase lymphoid-specific isoform CRA_b OS=Homo sapiens OX=9606 GN=HELLS PE=1 SV=1
3715	tr|A0A087WSW7|A0A087WSW7_HUMAN	83.53	45300		Helicase lymphoid-specific isoform CRA_d OS=Homo sapiens OX=9606 GN=HELLS PE=1 SV=1
3716	tr|F6XU50|F6XU50_HUMAN	83.53	45300		Helicase lymphoid-specific isoform CRA_l OS=Homo sapiens OX=9606 GN=HELLS PE=1 SV=1
5189	sp|Q8N0X7|SPART_HUMAN	83.48	142000	80500	Spartin OS=Homo sapiens OX=9606 GN=SPART PE=1 SV=1
7686	sp|P08047|SP1_HUMAN	83.47	447000	184000	Transcription factor Sp1 OS=Homo sapiens OX=9606 GN=SP1 PE=1 SV=3
6300	tr|C9JHG2|C9JHG2_HUMAN	83.39			Raftlin (Fragment) OS=Homo sapiens OX=9606 GN=RFTN1 PE=1 SV=1
6768	tr|G3XAJ6|G3XAJ6_HUMAN	83.39			Raft-linking protein isoform CRA_c OS=Homo sapiens OX=9606 GN=RFTN1 PE=1 SV=1
4530	sp|Q66K74|MAP1S_HUMAN	83.34	261000	207000	Microtubule-associated protein 1S OS=Homo sapiens OX=9606 GN=MAP1S PE=1 SV=2
4013	sp|Q92541|RTF1_HUMAN	83.32	208000	46200	RNA polymerase-associated protein RTF1 homolog OS=Homo sapiens OX=9606 GN=RTF1 PE=1 SV=4
4598	sp|Q969G5|CAVN3_HUMAN	83.3			Caveolae-associated protein 3 OS=Homo sapiens OX=9606 GN=CAVIN3 PE=1 SV=3
4599	tr|E9PIE3|E9PIE3_HUMAN	83.3			Caveolae-associated protein 3 OS=Homo sapiens OX=9606 GN=CAVIN3 PE=1 SV=1
4836	tr|S4R308|S4R308_HUMAN	83.23			Nuclear factor 1 A-type (Fragment) OS=Homo sapiens OX=9606 GN=NFIA PE=1 SV=1
5216	tr|S4R3K4|S4R3K4_HUMAN	83.23			Nuclear factor 1 (Fragment) OS=Homo sapiens OX=9606 GN=NFIA PE=1 SV=1
5217	tr|B1AKN6|B1AKN6_HUMAN	83.23			Nuclear factor 1 OS=Homo sapiens OX=9606 GN=NFIA PE=1 SV=1
5218	tr|B1AKN7|B1AKN7_HUMAN	83.23			Nuclear factor 1 OS=Homo sapiens OX=9606 GN=NFIA PE=1 SV=1
5219	tr|B1AKN5|B1AKN5_HUMAN	83.23			Nuclear factor 1 OS=Homo sapiens OX=9606 GN=NFIA PE=1 SV=1
5220	sp|Q12857|NFIA_HUMAN	83.23			Nuclear factor 1 A-type OS=Homo sapiens OX=9606 GN=NFIA PE=1 SV=2
5221	tr|B1AKN8|B1AKN8_HUMAN	83.23			Nuclear factor 1 OS=Homo sapiens OX=9606 GN=NFIA PE=1 SV=1
4602	sp|Q7Z3B4|NUP54_HUMAN	83.18	86800	68400	Nucleoporin p54 OS=Homo sapiens OX=9606 GN=NUP54 PE=1 SV=2
4323	sp|O15226|NKRF_HUMAN	82.93			NF-kappa-B-repressing factor OS=Homo sapiens OX=9606 GN=NKRF PE=1 SV=2
3768	sp|P78318|IGBP1_HUMAN	82.82		30200	Immunoglobulin-binding protein 1 OS=Homo sapiens OX=9606 GN=IGBP1 PE=1 SV=1
4016	sp|Q96P47|AGAP3_HUMAN	82.82	150000	114000	Arf-GAP with GTPase ANK repeat and PH domain-containing protein 3 OS=Homo sapiens OX=9606 GN=AGAP3 PE=1 SV=2
4040	tr|C9J975|C9J975_HUMAN	82.82	150000	114000	Arf-GAP with GTPase ANK repeat and PH domain-containing protein 3 OS=Homo sapiens OX=9606 GN=AGAP3 PE=1 SV=1
4938	tr|M0R366|M0R366_HUMAN	82.79			Fibronectin type III and SPRY domain-containing protein 1 OS=Homo sapiens OX=9606 GN=FSD1 PE=1 SV=1
4941	sp|Q9BTV5|FSD1_HUMAN	82.79			Fibronectin type III and SPRY domain-containing protein 1 OS=Homo sapiens OX=9606 GN=FSD1 PE=1 SV=1
5926	sp|O00442|RTCA_HUMAN	82.77			RNA 3'-terminal phosphate cyclase OS=Homo sapiens OX=9606 GN=RTCA PE=1 SV=1
4525	tr|E9PC90|E9PC90_HUMAN	82.76	436000	414000	G2/mitotic-specific cyclin-B1 (Fragment) OS=Homo sapiens OX=9606 GN=CCNB1 PE=1 SV=1
4532	sp|P14635|CCNB1_HUMAN	82.76	436000	414000	G2/mitotic-specific cyclin-B1 OS=Homo sapiens OX=9606 GN=CCNB1 PE=1 SV=1
5400	tr|H0YA81|H0YA81_HUMAN	82.69	1160000	587000	Luc7-like protein 3 (Fragment) OS=Homo sapiens OX=9606 GN=LUC7L3 PE=1 SV=1
5403	sp|O95232|LC7L3_HUMAN	82.69	1160000	587000	Luc7-like protein 3 OS=Homo sapiens OX=9606 GN=LUC7L3 PE=1 SV=2
5404	tr|J3KPP4|J3KPP4_HUMAN	82.69	1160000	587000	Cisplatin resistance-associated overexpressed protein isoform CRA_b OS=Homo sapiens OX=9606 GN=LUC7L3 PE=1 SV=1
5722	sp|Q9Y6N5|SQOR_HUMAN	82.64			Sulfide:quinone oxidoreductase mitochondrial OS=Homo sapiens OX=9606 GN=SQOR PE=1 SV=1
7817	sp|P31151|S10A7_HUMAN	82.63	183000	75200	Protein S100-A7 OS=Homo sapiens OX=9606 GN=S100A7 PE=1 SV=4
7526	sp|Q9Y3E5|PTH2_HUMAN	82.59	65300	124000	Peptidyl-tRNA hydrolase 2 mitochondrial OS=Homo sapiens OX=9606 GN=PTRH2 PE=1 SV=1
7527	tr|J3KQ48|J3KQ48_HUMAN	82.59	65300	124000	Peptidyl-tRNA hydrolase 2 mitochondrial OS=Homo sapiens OX=9606 GN=PTRH2 PE=1 SV=1
5249	sp|Q32MZ4|LRRF1_HUMAN	82.51	127000		Leucine-rich repeat flightless-interacting protein 1 OS=Homo sapiens OX=9606 GN=LRRFIP1 PE=1 SV=2
7552	tr|B8ZZQ6|B8ZZQ6_HUMAN	82.44		457000	Prothymosin alpha OS=Homo sapiens OX=9606 GN=PTMA PE=1 SV=1
7554	sp|P06454|PTMA_HUMAN	82.44		457000	Prothymosin alpha OS=Homo sapiens OX=9606 GN=PTMA PE=1 SV=2
6852	sp|Q8N999|CL029_HUMAN	82.38	93400	46400	Uncharacterized protein C12orf29 OS=Homo sapiens OX=9606 GN=C12orf29 PE=1 SV=2
7575	tr|H7C3P7|H7C3P7_HUMAN	82.36	637000	156000	Ras-related protein Ral-A (Fragment) OS=Homo sapiens OX=9606 GN=RALA PE=1 SV=1
7576	sp|P11233|RALA_HUMAN	82.36	637000	156000	Ras-related protein Ral-A OS=Homo sapiens OX=9606 GN=RALA PE=1 SV=1
3479	sp|P82914|RT15_HUMAN	82.31	575000	171000	28S ribosomal protein S15 mitochondrial OS=Homo sapiens OX=9606 GN=MRPS15 PE=1 SV=1
4581	tr|A0A0C4DGI3|A0A0C4DGI3_HUMAN	82.28	228000	274000	Citrate synthase OS=Homo sapiens OX=9606 GN=CS PE=1 SV=1
4589	tr|B4DJV2|B4DJV2_HUMAN	82.28	228000	274000	Citrate synthase OS=Homo sapiens OX=9606 GN=CS PE=1 SV=1
4590	sp|O75390|CISY_HUMAN	82.28	228000	274000	Citrate synthase mitochondrial OS=Homo sapiens OX=9606 GN=CS PE=1 SV=2
4802	sp|Q8NI27|THOC2_HUMAN	82.24			THO complex subunit 2 OS=Homo sapiens OX=9606 GN=THOC2 PE=1 SV=2
4932	tr|G3V3R7|G3V3R7_HUMAN	82.22		31900	Ataxin-3 (Fragment) OS=Homo sapiens OX=9606 GN=ATXN3 PE=1 SV=1
4934	tr|A0A2R8Y3X7|A0A2R8Y3X7_HUMAN	82.22		31900	Ataxin-3 OS=Homo sapiens OX=9606 GN=ATXN3 PE=1 SV=1
4935	sp|P54252|ATX3_HUMAN	82.22		31900	Ataxin-3 OS=Homo sapiens OX=9606 GN=ATXN3 PE=1 SV=5
5273	tr|S4R399|S4R399_HUMAN	82.22		31900	Ataxin-3 (Fragment) OS=Homo sapiens OX=9606 GN=ATXN3 PE=1 SV=2
5274	tr|A0A087WXY4|A0A087WXY4_HUMAN	82.22		31900	Ataxin-3 OS=Homo sapiens OX=9606 GN=ATXN3 PE=1 SV=1
5275	tr|D3VVH9|D3VVH9_HUMAN	82.22		31900	Ataxin 3 variant m OS=Homo sapiens OX=9606 GN=ATXN3 PE=1 SV=1
5276	tr|A0A087X1A8|A0A087X1A8_HUMAN	82.22		31900	Ataxin-3 OS=Homo sapiens OX=9606 GN=ATXN3 PE=1 SV=1
5278	tr|F5H211|F5H211_HUMAN	82.22		31900	Ataxin-3 OS=Homo sapiens OX=9606 GN=ATXN3 PE=1 SV=2
4454	sp|Q9NZC3|GDE1_HUMAN	82.16			Glycerophosphodiester phosphodiesterase 1 OS=Homo sapiens OX=9606 GN=GDE1 PE=1 SV=1
5182	sp|P46013|KI67_HUMAN	81.98			Proliferation marker protein Ki-67 OS=Homo sapiens OX=9606 GN=MKI67 PE=1 SV=2
7034	sp|Q04756|HGFA_HUMAN	81.95			Hepatocyte growth factor activator OS=Homo sapiens OX=9606 GN=HGFAC PE=1 SV=1
7035	tr|D6RAR4|D6RAR4_HUMAN	81.95			Hepatocyte growth factor activator OS=Homo sapiens OX=9606 GN=HGFAC PE=1 SV=1
5382	tr|H7C5L6|H7C5L6_HUMAN	81.95	51300	0	SRSF protein kinase 2 (Fragment) OS=Homo sapiens OX=9606 GN=SRPK2 PE=1 SV=1
5383	sp|P78362|SRPK2_HUMAN	81.95	51300	0	SRSF protein kinase 2 OS=Homo sapiens OX=9606 GN=SRPK2 PE=1 SV=3
3938	sp|Q14315|FLNC_HUMAN	81.91		945000	Filamin-C OS=Homo sapiens OX=9606 GN=FLNC PE=1 SV=3
3930	tr|A0A0G2JS82|A0A0G2JS82_HUMAN	81.84	52100		AP-2 complex subunit alpha-2 (Fragment) OS=Homo sapiens OX=9606 GN=AP2A2 PE=1 SV=1
3939	sp|O94973|AP2A2_HUMAN	81.84	52100		AP-2 complex subunit alpha-2 OS=Homo sapiens OX=9606 GN=AP2A2 PE=1 SV=2
4892	sp|P31944|CASPE_HUMAN	81.76		292000	Caspase-14 OS=Homo sapiens OX=9606 GN=CASP14 PE=1 SV=2
3644	sp|Q8IYB5|SMAP1_HUMAN	81.75	296000		Stromal membrane-associated protein 1 OS=Homo sapiens OX=9606 GN=SMAP1 PE=1 SV=2
9608	sp|P80297|MT1X_HUMAN	81.64		37600	Metallothionein-1X OS=Homo sapiens OX=9606 GN=MT1X PE=1 SV=1
9609	sp|P02795|MT2_HUMAN	81.64		37600	Metallothionein-2 OS=Homo sapiens OX=9606 GN=MT2A PE=1 SV=1
9611	sp|Q8N339|MT1M_HUMAN	81.64		37600	Metallothionein-1M OS=Homo sapiens OX=9606 GN=MT1M PE=3 SV=2
9612	sp|P04732|MT1E_HUMAN	81.64		37600	Metallothionein-1E OS=Homo sapiens OX=9606 GN=MT1E PE=1 SV=1
9613	sp|P13640|MT1G_HUMAN	81.64		37600	Metallothionein-1G OS=Homo sapiens OX=9606 GN=MT1G PE=1 SV=2
2657	sp|Q15398|DLGP5_HUMAN	81.59	697000	170000	Disks large-associated protein 5 OS=Homo sapiens OX=9606 GN=DLGAP5 PE=1 SV=2
4552	sp|Q8N6T3|ARFG1_HUMAN	81.55	0	51300	ADP-ribosylation factor GTPase-activating protein 1 OS=Homo sapiens OX=9606 GN=ARFGAP1 PE=1 SV=2
3933	sp|Q15776|ZKSC8_HUMAN	81.34	127000	144000	Zinc finger protein with KRAB and SCAN domains 8 OS=Homo sapiens OX=9606 GN=ZKSCAN8 PE=1 SV=2
3862	sp|Q14978|NOLC1_HUMAN	81.33	1160000	703000	Nucleolar and coiled-body phosphoprotein 1 OS=Homo sapiens OX=9606 GN=NOLC1 PE=1 SV=2
3863	tr|A0A0A0MRM9|A0A0A0MRM9_HUMAN	81.33	1160000	703000	Nucleolar and coiled-body phosphoprotein 1 (Fragment) OS=Homo sapiens OX=9606 GN=NOLC1 PE=1 SV=1
6500	tr|E9PIY1|E9PIY1_HUMAN	81.19	406000	76100	Protein kinase C and casein kinase substrate in neurons protein 3 OS=Homo sapiens OX=9606 GN=PACSIN3 PE=1 SV=1
6501	tr|A0A0C4DGG1|A0A0C4DGG1_HUMAN	81.19	406000	76100	Protein kinase C and casein kinase substrate in neurons protein 3 (Fragment) OS=Homo sapiens OX=9606 GN=PACSIN3 PE=1 SV=1
6502	sp|Q9UKS6|PACN3_HUMAN	81.19	406000	76100	Protein kinase C and casein kinase substrate in neurons protein 3 OS=Homo sapiens OX=9606 GN=PACSIN3 PE=1 SV=2
3251	sp|P82675|RT05_HUMAN	81.11	0	29100	28S ribosomal protein S5 mitochondrial OS=Homo sapiens OX=9606 GN=MRPS5 PE=1 SV=2
3588	sp|Q13247|SRSF6_HUMAN	81.08	217000	279000	Serine/arginine-rich splicing factor 6 OS=Homo sapiens OX=9606 GN=SRSF6 PE=1 SV=2
4529	sp|Q9NR31|SAR1A_HUMAN	81.08	491000	114000	GTP-binding protein SAR1a OS=Homo sapiens OX=9606 GN=SAR1A PE=1 SV=1
5523	tr|D6RB01|D6RB01_HUMAN	80.91	123000	87500	Soluble lamin-associated protein of 75 kDa OS=Homo sapiens OX=9606 GN=FAM169A PE=1 SV=1
5524	sp|Q9Y6X4|F169A_HUMAN	80.91	123000	87500	Soluble lamin-associated protein of 75 kDa OS=Homo sapiens OX=9606 GN=FAM169A PE=1 SV=2
9258	sp|O43513|MED7_HUMAN	80.91			Mediator of RNA polymerase II transcription subunit 7 OS=Homo sapiens OX=9606 GN=MED7 PE=1 SV=1
4982	sp|O96008|TOM40_HUMAN	80.88	601000	204000	Mitochondrial import receptor subunit TOM40 homolog OS=Homo sapiens OX=9606 GN=TOMM40 PE=1 SV=1
5631	sp|Q9NVG8|TBC13_HUMAN	80.82	122000	113000	TBC1 domain family member 13 OS=Homo sapiens OX=9606 GN=TBC1D13 PE=1 SV=3
5333	tr|K7EID0|K7EID0_HUMAN	80.8	667000	361000	Max-like protein X (Fragment) OS=Homo sapiens OX=9606 GN=MLX PE=1 SV=1
5334	sp|Q9UH92|MLX_HUMAN	80.8	667000	361000	Max-like protein X OS=Homo sapiens OX=9606 GN=MLX PE=1 SV=2
3849	tr|E9PC69|E9PC69_HUMAN	80.78	183000	84500	Non-specific serine/threonine protein kinase OS=Homo sapiens OX=9606 GN=MARK2 PE=1 SV=3
3854	sp|Q7KZI7|MARK2_HUMAN	80.78	183000	84500	Serine/threonine-protein kinase MARK2 OS=Homo sapiens OX=9606 GN=MARK2 PE=1 SV=2
4195	tr|E7ETY4|E7ETY4_HUMAN	80.78	84700	37200	Non-specific serine/threonine protein kinase OS=Homo sapiens OX=9606 GN=MARK2 PE=1 SV=1
4622	tr|F5H5V4|F5H5V4_HUMAN	80.67	280000	142000	26S proteasome non-ATPase regulatory subunit 9 (Fragment) OS=Homo sapiens OX=9606 GN=PSMD9 PE=1 SV=1
4623	tr|F5GX23|F5GX23_HUMAN	80.67	280000	142000	26S proteasome non-ATPase regulatory subunit 9 OS=Homo sapiens OX=9606 GN=PSMD9 PE=1 SV=1
4624	tr|J3KN29|J3KN29_HUMAN	80.67	280000	142000	26S proteasome non-ATPase regulatory subunit 9 OS=Homo sapiens OX=9606 GN=PSMD9 PE=1 SV=1
4625	sp|O00233|PSMD9_HUMAN	80.67	280000	142000	26S proteasome non-ATPase regulatory subunit 9 OS=Homo sapiens OX=9606 GN=PSMD9 PE=1 SV=3
5569	sp|O75131|CPNE3_HUMAN	80.64	92100	529000	Copine-3 OS=Homo sapiens OX=9606 GN=CPNE3 PE=1 SV=1
3495	tr|F8VPD4|F8VPD4_HUMAN	80.58	375000	494000	CAD protein OS=Homo sapiens OX=9606 GN=CAD PE=1 SV=1
3496	sp|P27708|PYR1_HUMAN	80.58	375000	494000	CAD protein OS=Homo sapiens OX=9606 GN=CAD PE=1 SV=3
4610	sp|P52294|IMA5_HUMAN	80.57		44100	Importin subunit alpha-5 OS=Homo sapiens OX=9606 GN=KPNA1 PE=1 SV=3
4629	tr|C9JYI4|C9JYI4_HUMAN	80.57		44100	Importin subunit alpha-5 (Fragment) OS=Homo sapiens OX=9606 GN=KPNA1 PE=1 SV=1
4384	sp|Q9ULW3|ABT1_HUMAN	80.57	552000	159000	Activator of basal transcription 1 OS=Homo sapiens OX=9606 GN=ABT1 PE=1 SV=1
4733	tr|F8VR84|F8VR84_HUMAN	80.48	242000	91900	UPF0160 protein MYG1 mitochondrial OS=Homo sapiens OX=9606 GN=C12orf10 PE=1 SV=1
4734	sp|Q9HB07|MYG1_HUMAN	80.48	242000	91900	UPF0160 protein MYG1 mitochondrial OS=Homo sapiens OX=9606 GN=C12orf10 PE=1 SV=2
5113	tr|A6NNK5|A6NNK5_HUMAN	80.22			TP53-binding protein 1 OS=Homo sapiens OX=9606 GN=TP53BP1 PE=1 SV=2
5123	sp|Q12888|TP53B_HUMAN	80.22			TP53-binding protein 1 OS=Homo sapiens OX=9606 GN=TP53BP1 PE=1 SV=2
7078	sp|O75886|STAM2_HUMAN	80.16		11100	Signal transducing adapter molecule 2 OS=Homo sapiens OX=9606 GN=STAM2 PE=1 SV=1
5512	sp|Q6QNY0|BL1S3_HUMAN	80.15		0	Biogenesis of lysosome-related organelles complex 1 subunit 3 OS=Homo sapiens OX=9606 GN=BLOC1S3 PE=1 SV=1
5570	tr|K7EN58|K7EN58_HUMAN	80.15		0	Biogenesis of lysosome-related organelles complex 1 subunit 3 (Fragment) OS=Homo sapiens OX=9606 GN=BLOC1S3 PE=1 SV=1
3664	sp|P50213|IDH3A_HUMAN	80.01	305000	48800	Isocitrate dehydrogenase [NAD] subunit alpha mitochondrial OS=Homo sapiens OX=9606 GN=IDH3A PE=1 SV=1
4077	sp|P19784|CSK22_HUMAN	80	496000	217000	Casein kinase II subunit alpha' OS=Homo sapiens OX=9606 GN=CSNK2A2 PE=1 SV=1
5808	sp|Q06546|GABPA_HUMAN	79.92	175000	145000	GA-binding protein alpha chain OS=Homo sapiens OX=9606 GN=GABPA PE=1 SV=1
5303	sp|Q7Z412|PEX26_HUMAN	79.81	952000	344000	Peroxisome assembly protein 26 OS=Homo sapiens OX=9606 GN=PEX26 PE=1 SV=2
4397	sp|Q9NTM9|CUTC_HUMAN	79.79	527000	54400	Copper homeostasis protein cutC homolog OS=Homo sapiens OX=9606 GN=CUTC PE=1 SV=1
6696	tr|A0A087WWJ2|A0A087WWJ2_HUMAN	79.45	190000	51000	N-alpha-acetyltransferase 50 OS=Homo sapiens OX=9606 GN=NAA50 PE=1 SV=1
6697	tr|C9J5D1|C9J5D1_HUMAN	79.45	190000	51000	N-alpha-acetyltransferase 50 OS=Homo sapiens OX=9606 GN=NAA50 PE=1 SV=1
6698	tr|E7EQ69|E7EQ69_HUMAN	79.45	190000	51000	N-alpha-acetyltransferase 50 OS=Homo sapiens OX=9606 GN=NAA50 PE=1 SV=1
6699	sp|Q9GZZ1|NAA50_HUMAN	79.45	190000	51000	N-alpha-acetyltransferase 50 OS=Homo sapiens OX=9606 GN=NAA50 PE=1 SV=1
7797	tr|B0AZT5|B0AZT5_HUMAN	79.45	190000	51000	N-alpha-acetyltransferase 50 OS=Homo sapiens OX=9606 GN=NAA50 PE=1 SV=1
3918	sp|Q6PI48|SYDM_HUMAN	79.39			Aspartate--tRNA ligase mitochondrial OS=Homo sapiens OX=9606 GN=DARS2 PE=1 SV=1
4025	tr|A0A3B3IS01|A0A3B3IS01_HUMAN	79.39			Aspartate--tRNA ligase mitochondrial OS=Homo sapiens OX=9606 GN=DARS2 PE=1 SV=1
4031	tr|A0A3B3IT01|A0A3B3IT01_HUMAN	79.39			Aspartate--tRNA ligase mitochondrial OS=Homo sapiens OX=9606 GN=DARS2 PE=1 SV=1
5790	sp|Q08188|TGM3_HUMAN	79.32		176000	Protein-glutamine gamma-glutamyltransferase E OS=Homo sapiens OX=9606 GN=TGM3 PE=1 SV=4
3001	tr|A0A0D9SEI3|A0A0D9SEI3_HUMAN	79.3	0	89000	Cyclin-dependent kinase 11B OS=Homo sapiens OX=9606 GN=CDK11B PE=1 SV=1
3002	tr|A0A0D9SER5|A0A0D9SER5_HUMAN	79.3	0	89000	Cyclin-dependent kinase 11B OS=Homo sapiens OX=9606 GN=CDK11B PE=1 SV=1
3003	tr|A0A0D9SEN2|A0A0D9SEN2_HUMAN	79.3	0	89000	Cyclin-dependent kinase 11B OS=Homo sapiens OX=9606 GN=CDK11B PE=1 SV=1
3004	sp|P21127|CD11B_HUMAN	79.3	0	89000	Cyclin-dependent kinase 11B OS=Homo sapiens OX=9606 GN=CDK11B PE=1 SV=4
3105	tr|Q5QPR3|Q5QPR3_HUMAN	79.3	0	89000	Cyclin-dependent kinase 11A OS=Homo sapiens OX=9606 GN=CDK11A PE=1 SV=1
3106	sp|Q9UQ88|CD11A_HUMAN	79.3	0	89000	Cyclin-dependent kinase 11A OS=Homo sapiens OX=9606 GN=CDK11A PE=1 SV=4
5532	tr|A0A0U1RRM1|A0A0U1RRM1_HUMAN	79.27	112000	90700	Transcriptional repressor p66-beta OS=Homo sapiens OX=9606 GN=GATAD2B PE=1 SV=1
5533	sp|Q8WXI9|P66B_HUMAN	79.27	112000	90700	Transcriptional repressor p66-beta OS=Homo sapiens OX=9606 GN=GATAD2B PE=1 SV=1
7580	sp|Q13243|SRSF5_HUMAN	79.25	349000		Serine/arginine-rich splicing factor 5 OS=Homo sapiens OX=9606 GN=SRSF5 PE=1 SV=1
5021	sp|Q5T653|RM02_HUMAN	79.24	404000	186000	39S ribosomal protein L2 mitochondrial OS=Homo sapiens OX=9606 GN=MRPL2 PE=1 SV=2
4740	tr|E9PM04|E9PM04_HUMAN	79.23	430000	112000	DCN1-like protein OS=Homo sapiens OX=9606 GN=DCUN1D5 PE=1 SV=1
4909	sp|Q9BTE7|DCNL5_HUMAN	79.23	430000	112000	DCN1-like protein 5 OS=Homo sapiens OX=9606 GN=DCUN1D5 PE=1 SV=1
6232	tr|A0A087WXQ8|A0A087WXQ8_HUMAN	79.22	760000	254000	Proteasome subunit beta type-3 OS=Homo sapiens OX=9606 GN=PSMB3 PE=1 SV=1
6233	tr|A0A087WY10|A0A087WY10_HUMAN	79.22	760000	254000	Proteasome subunit beta type-3 OS=Homo sapiens OX=9606 GN=PSMB3 PE=1 SV=1
6234	tr|A0A087WUL2|A0A087WUL2_HUMAN	79.22	760000	254000	Proteasome subunit beta type-3 (Fragment) OS=Homo sapiens OX=9606 GN=PSMB3 PE=1 SV=1
6235	sp|P49720|PSB3_HUMAN	79.22	760000	254000	Proteasome subunit beta type-3 OS=Homo sapiens OX=9606 GN=PSMB3 PE=1 SV=2
5778	tr|U3KPZ7|U3KPZ7_HUMAN	79.2	162000	162000	Uncharacterized protein OS=Homo sapiens OX=9606 PE=4 SV=1
5779	sp|Q9P2N5|RBM27_HUMAN	79.2	162000	162000	RNA-binding protein 27 OS=Homo sapiens OX=9606 GN=RBM27 PE=1 SV=2
9199	tr|A0A087WT00|A0A087WT00_HUMAN	79.17	157000	39200	CD302 antigen OS=Homo sapiens OX=9606 GN=CD302 PE=4 SV=1
9201	sp|Q8IX05|CD302_HUMAN	79.17	157000	39200	CD302 antigen OS=Homo sapiens OX=9606 GN=CD302 PE=1 SV=1
5626	sp|P98175|RBM10_HUMAN	79.12	163000	28100	RNA-binding protein 10 OS=Homo sapiens OX=9606 GN=RBM10 PE=1 SV=3
4337	sp|Q6IN84|MRM1_HUMAN	79.07			rRNA methyltransferase 1 mitochondrial OS=Homo sapiens OX=9606 GN=MRM1 PE=1 SV=1
3421	sp|Q13418|ILK_HUMAN	79.04			Integrin-linked protein kinase OS=Homo sapiens OX=9606 GN=ILK PE=1 SV=2
3427	tr|A0A0A0MTH3|A0A0A0MTH3_HUMAN	79.04			Integrin-linked protein kinase OS=Homo sapiens OX=9606 GN=ILK PE=1 SV=1
6386	sp|Q99567|NUP88_HUMAN	79.03	8460		Nuclear pore complex protein Nup88 OS=Homo sapiens OX=9606 GN=NUP88 PE=1 SV=2
6416	tr|J3KMX1|J3KMX1_HUMAN	79.03	8460		Nuclear pore complex protein Nup88 (Fragment) OS=Homo sapiens OX=9606 GN=NUP88 PE=1 SV=1
7631	tr|C9J3L8|C9J3L8_HUMAN	78.97	25400000	4980000	Translocon-associated protein subunit alpha OS=Homo sapiens OX=9606 GN=SSR1 PE=1 SV=1
7633	tr|C9J5W0|C9J5W0_HUMAN	78.97	25400000	4980000	Translocon-associated protein subunit alpha OS=Homo sapiens OX=9606 GN=SSR1 PE=1 SV=1
7638	sp|P43307|SSRA_HUMAN	78.97	25400000	4980000	Translocon-associated protein subunit alpha OS=Homo sapiens OX=9606 GN=SSR1 PE=1 SV=3
7639	tr|A0A3B3IRT8|A0A3B3IRT8_HUMAN	78.97	25400000	4980000	Translocon-associated protein subunit alpha OS=Homo sapiens OX=9606 GN=SSR1 PE=1 SV=1
7641	tr|E9PAL7|E9PAL7_HUMAN	78.97	25400000	4980000	Translocon-associated protein subunit alpha OS=Homo sapiens OX=9606 GN=SSR1 PE=1 SV=1
7642	tr|C9IZQ1|C9IZQ1_HUMAN	78.97	25400000	4980000	Translocon-associated protein subunit alpha OS=Homo sapiens OX=9606 GN=SSR1 PE=1 SV=1
3466	sp|Q9H1D9|RPC6_HUMAN	78.94	1200000	234000	DNA-directed RNA polymerase III subunit RPC6 OS=Homo sapiens OX=9606 GN=POLR3F PE=1 SV=1
6064	sp|O43752|STX6_HUMAN	78.94			Syntaxin-6 OS=Homo sapiens OX=9606 GN=STX6 PE=1 SV=1
3198	sp|P18206|VINC_HUMAN	78.86		42900	Vinculin OS=Homo sapiens OX=9606 GN=VCL PE=1 SV=4
5545	tr|I3L4Y2|I3L4Y2_HUMAN	78.66	266000	65900	Myc-associated zinc finger protein (Fragment) OS=Homo sapiens OX=9606 GN=MAZ PE=1 SV=8
5546	tr|I3L0M3|I3L0M3_HUMAN	78.66	266000	65900	MYC-associated zinc finger protein (Purine-binding transcription factor) isoform CRA_e OS=Homo sapiens OX=9606 GN=MAZ PE=1 SV=1
3757	tr|B4DZ84|B4DZ84_HUMAN	78.64	48700	108000	cDNA FLJ52373 highly similar to MAGUK p55 subfamily member 2 OS=Homo sapiens OX=9606 GN=MPP2 PE=1 SV=1
3759	tr|D3DX48|D3DX48_HUMAN	78.64	48700	108000	MAGUK p55 subfamily member 2 OS=Homo sapiens OX=9606 GN=MPP2 PE=1 SV=1
3763	tr|A0A0A0MRU0|A0A0A0MRU0_HUMAN	78.64	48700	108000	MAGUK p55 subfamily member 2 OS=Homo sapiens OX=9606 GN=MPP2 PE=1 SV=1
3765	tr|A0A0D9SFF8|A0A0D9SFF8_HUMAN	78.64	48700	108000	MAGUK p55 subfamily member 2 OS=Homo sapiens OX=9606 GN=MPP2 PE=1 SV=1
3766	sp|Q14168|MPP2_HUMAN	78.64	48700	108000	MAGUK p55 subfamily member 2 OS=Homo sapiens OX=9606 GN=MPP2 PE=1 SV=3
3767	tr|D3DX49|D3DX49_HUMAN	78.64	48700	108000	Membrane protein palmitoylated 2 (MAGUK p55 subfamily member 2) isoform CRA_a OS=Homo sapiens OX=9606 GN=MPP2 PE=1 SV=1
3769	tr|A0A0C4DH75|A0A0C4DH75_HUMAN	78.64	48700	108000	MAGUK p55 subfamily member 2 OS=Homo sapiens OX=9606 GN=MPP2 PE=1 SV=1
5553	sp|Q86YB8|ERO1B_HUMAN	78.63			ERO1-like protein beta OS=Homo sapiens OX=9606 GN=ERO1B PE=1 SV=2
5453	sp|Q8N4T4|ARG39_HUMAN	78.5	652000	90900	Rho guanine nucleotide exchange factor 39 OS=Homo sapiens OX=9606 GN=ARHGEF39 PE=1 SV=1
4298	tr|A0A0C4DGA6|A0A0C4DGA6_HUMAN	78.44		35600	Helicase-like transcription factor OS=Homo sapiens OX=9606 GN=HLTF PE=1 SV=1
4299	sp|Q14527|HLTF_HUMAN	78.44		35600	Helicase-like transcription factor OS=Homo sapiens OX=9606 GN=HLTF PE=1 SV=2
4415	sp|Q96HW7|INT4_HUMAN	78.44			Integrator complex subunit 4 OS=Homo sapiens OX=9606 GN=INTS4 PE=1 SV=2
4907	sp|Q7Z5L9|I2BP2_HUMAN	78.41	205000		Interferon regulatory factor 2-binding protein 2 OS=Homo sapiens OX=9606 GN=IRF2BP2 PE=1 SV=2
9787	tr|I3L383|I3L383_HUMAN	78.34	425000	80900	Homeobox protein Hox-B8 (Fragment) OS=Homo sapiens OX=9606 GN=HOXB8 PE=4 SV=1
9791	tr|I3L3R1|I3L3R1_HUMAN	78.34	425000	80900	Homeobox B8 isoform CRA_a OS=Homo sapiens OX=9606 GN=HOXB8 PE=1 SV=1
9792	sp|P31273|HXC8_HUMAN	78.34	425000	80900	Homeobox protein Hox-C8 OS=Homo sapiens OX=9606 GN=HOXC8 PE=1 SV=2
9793	sp|P17481|HXB8_HUMAN	78.34	425000	80900	Homeobox protein Hox-B8 OS=Homo sapiens OX=9606 GN=HOXB8 PE=2 SV=2
3420	sp|Q9Y4R8|TELO2_HUMAN	78.29	196000	190000	Telomere length regulation protein TEL2 homolog OS=Homo sapiens OX=9606 GN=TELO2 PE=1 SV=2
5036	tr|F2Z2V0|F2Z2V0_HUMAN	78.29	40000	6320	Copine-1 (Fragment) OS=Homo sapiens OX=9606 GN=CPNE1 PE=1 SV=1
5038	sp|Q99829|CPNE1_HUMAN	78.29	40000	6320	Copine-1 OS=Homo sapiens OX=9606 GN=CPNE1 PE=1 SV=1
5041	tr|B0QZ18|B0QZ18_HUMAN	78.29	40000	6320	Copine-1 OS=Homo sapiens OX=9606 GN=CPNE1 PE=1 SV=1
3923	sp|P49721|PSB2_HUMAN	78.25	133000		Proteasome subunit beta type-2 OS=Homo sapiens OX=9606 GN=PSMB2 PE=1 SV=1
6902	sp|Q5F1R6|DJC21_HUMAN	78.23			DnaJ homolog subfamily C member 21 OS=Homo sapiens OX=9606 GN=DNAJC21 PE=1 SV=2
5756	sp|Q15269|PWP2_HUMAN	78.16			Periodic tryptophan protein 2 homolog OS=Homo sapiens OX=9606 GN=PWP2 PE=2 SV=2
5757	tr|A0A0B4J2E5|A0A0B4J2E5_HUMAN	78.16			Uncharacterized protein OS=Homo sapiens OX=9606 GN=LOC102724159 PE=1 SV=1
5325	sp|Q8N5C7|DTWD1_HUMAN	78.12	234000	0	DTW domain-containing protein 1 OS=Homo sapiens OX=9606 GN=DTWD1 PE=1 SV=1
4448	sp|Q9NTX5|ECHD1_HUMAN	78.09	551000	211000	Ethylmalonyl-CoA decarboxylase OS=Homo sapiens OX=9606 GN=ECHDC1 PE=1 SV=2
4355	sp|Q8IWD4|CC117_HUMAN	77.98	1750000	784000	Coiled-coil domain-containing protein 117 OS=Homo sapiens OX=9606 GN=CCDC117 PE=1 SV=1
4219	sp|P49755|TMEDA_HUMAN	77.74	135000	28800	Transmembrane emp24 domain-containing protein 10 OS=Homo sapiens OX=9606 GN=TMED10 PE=1 SV=2
5614	sp|A4D1P6|WDR91_HUMAN	77.73	294000	143000	WD repeat-containing protein 91 OS=Homo sapiens OX=9606 GN=WDR91 PE=1 SV=2
5628	tr|C9J1X0|C9J1X0_HUMAN	77.73	294000	143000	WD repeat-containing protein 91 OS=Homo sapiens OX=9606 GN=WDR91 PE=1 SV=1
7919	tr|Q5T181|Q5T181_HUMAN	77.7			SHC-transforming protein 1 (Fragment) OS=Homo sapiens OX=9606 GN=SHC1 PE=1 SV=1
7925	tr|Q5T182|Q5T182_HUMAN	77.7			SHC-transforming protein 1 (Fragment) OS=Homo sapiens OX=9606 GN=SHC1 PE=1 SV=1
7959	sp|P29353|SHC1_HUMAN	77.7			SHC-transforming protein 1 OS=Homo sapiens OX=9606 GN=SHC1 PE=1 SV=4
6259	sp|P46109|CRKL_HUMAN	77.61			Crk-like protein OS=Homo sapiens OX=9606 GN=CRKL PE=1 SV=1
5731	sp|Q93015|NAA80_HUMAN	77.6			N-alpha-acetyltransferase 80 OS=Homo sapiens OX=9606 GN=NAA80 PE=1 SV=2
5788	sp|O43815|STRN_HUMAN	77.51	45400		Striatin OS=Homo sapiens OX=9606 GN=STRN PE=1 SV=4
4503	sp|P51580|TPMT_HUMAN	77.45	266000	137000	Thiopurine S-methyltransferase OS=Homo sapiens OX=9606 GN=TPMT PE=1 SV=1
3541	sp|P80217|IN35_HUMAN	77.4			Interferon-induced 35 kDa protein OS=Homo sapiens OX=9606 GN=IFI35 PE=1 SV=5
9824	tr|H3BV04|H3BV04_HUMAN	77.4	1850000	389000	Secretory carrier-associated membrane protein (Fragment) OS=Homo sapiens OX=9606 GN=SCAMP2 PE=1 SV=1
9825	tr|H3BN93|H3BN93_HUMAN	77.4	1850000	389000	Secretory carrier-associated membrane protein OS=Homo sapiens OX=9606 GN=SCAMP2 PE=1 SV=1
9826	tr|H3BUB6|H3BUB6_HUMAN	77.4	1850000	389000	Secretory carrier-associated membrane protein (Fragment) OS=Homo sapiens OX=9606 GN=SCAMP2 PE=1 SV=1
9827	tr|H3BPL9|H3BPL9_HUMAN	77.4	1850000	389000	Secretory carrier-associated membrane protein (Fragment) OS=Homo sapiens OX=9606 GN=SCAMP2 PE=1 SV=1
9828	sp|O15127|SCAM2_HUMAN	77.4	1850000	389000	Secretory carrier-associated membrane protein 2 OS=Homo sapiens OX=9606 GN=SCAMP2 PE=1 SV=2
5237	sp|Q6WKZ4|RFIP1_HUMAN	77.37	124000	29400	Rab11 family-interacting protein 1 OS=Homo sapiens OX=9606 GN=RAB11FIP1 PE=1 SV=3
5301	tr|E7EX40|E7EX40_HUMAN	77.37	124000	29400	Rab11 family-interacting protein 1 OS=Homo sapiens OX=9606 GN=RAB11FIP1 PE=1 SV=1
5772	sp|O95747|OXSR1_HUMAN	77.22			Serine/threonine-protein kinase OSR1 OS=Homo sapiens OX=9606 GN=OXSR1 PE=1 SV=1
5841	tr|C9JIG9|C9JIG9_HUMAN	77.22			Serine/threonine-protein kinase OSR1 OS=Homo sapiens OX=9606 GN=OXSR1 PE=1 SV=1
4604	sp|Q9P013|CWC15_HUMAN	77.14			Spliceosome-associated protein CWC15 homolog OS=Homo sapiens OX=9606 GN=CWC15 PE=1 SV=2
4153	sp|P78527|PRKDC_HUMAN	77.13			DNA-dependent protein kinase catalytic subunit OS=Homo sapiens OX=9606 GN=PRKDC PE=1 SV=3
4685	sp|Q8NAV1|PR38A_HUMAN	76.98			Pre-mRNA-splicing factor 38A OS=Homo sapiens OX=9606 GN=PRPF38A PE=1 SV=1
5213	tr|H7C433|H7C433_HUMAN	76.97	265000	55400	Mitochondrial fission factor (Fragment) OS=Homo sapiens OX=9606 GN=MFF PE=1 SV=1
5214	tr|A0A0A0MS29|A0A0A0MS29_HUMAN	76.97	265000	55400	Mitochondrial fission factor OS=Homo sapiens OX=9606 GN=MFF PE=1 SV=1
5593	sp|P61962|DCAF7_HUMAN	76.91	99800	85100	DDB1- and CUL4-associated factor 7 OS=Homo sapiens OX=9606 GN=DCAF7 PE=1 SV=1
4190	sp|P47897|SYQ_HUMAN	76.87	69100		Glutamine--tRNA ligase OS=Homo sapiens OX=9606 GN=QARS PE=1 SV=1
4247	tr|Q5H907|Q5H907_HUMAN	76.8			Melanoma antigen family D 2 isoform CRA_d OS=Homo sapiens OX=9606 GN=MAGED2 PE=1 SV=1
4254	tr|Q5H909|Q5H909_HUMAN	76.8			Melanoma-associated antigen D2 OS=Homo sapiens OX=9606 GN=MAGED2 PE=1 SV=2
4259	sp|Q9UNF1|MAGD2_HUMAN	76.8			Melanoma-associated antigen D2 OS=Homo sapiens OX=9606 GN=MAGED2 PE=1 SV=2
3212	tr|B4E3H6|B4E3H6_HUMAN	76.71		206000	cDNA FLJ52297 highly similar to Transforming acidic coiled-coil-containing protein 1 OS=Homo sapiens OX=9606 GN=TACC1 PE=1 SV=1
3224	tr|H0YBT8|H0YBT8_HUMAN	76.71		206000	Transforming acidic coiled-coil-containing protein 1 (Fragment) OS=Homo sapiens OX=9606 GN=TACC1 PE=1 SV=1
3242	tr|H0YAY0|H0YAY0_HUMAN	76.71		206000	Transforming acidic coiled-coil-containing protein 1 (Fragment) OS=Homo sapiens OX=9606 GN=TACC1 PE=1 SV=1
3247	tr|E7EVI4|E7EVI4_HUMAN	76.71		206000	Transforming acidic coiled-coil-containing protein 1 OS=Homo sapiens OX=9606 GN=TACC1 PE=1 SV=1
3250	tr|E7ET87|E7ET87_HUMAN	76.71		206000	Transforming acidic coiled-coil-containing protein 1 OS=Homo sapiens OX=9606 GN=TACC1 PE=1 SV=1
3263	sp|O75410|TACC1_HUMAN	76.71		206000	Transforming acidic coiled-coil-containing protein 1 OS=Homo sapiens OX=9606 GN=TACC1 PE=1 SV=2
4528	sp|O94992|HEXI1_HUMAN	76.68	873000	106000	Protein HEXIM1 OS=Homo sapiens OX=9606 GN=HEXIM1 PE=1 SV=1
6582	sp|Q53EL6|PDCD4_HUMAN	76.52	115000	36400	Programmed cell death protein 4 OS=Homo sapiens OX=9606 GN=PDCD4 PE=1 SV=2
7566	sp|Q99956|DUS9_HUMAN	76.51			Dual specificity protein phosphatase 9 OS=Homo sapiens OX=9606 GN=DUSP9 PE=1 SV=1
6535	sp|Q16563|SYPL1_HUMAN	76.42	1650000	660000	Synaptophysin-like protein 1 OS=Homo sapiens OX=9606 GN=SYPL1 PE=1 SV=1
7553	tr|C9JYN0|C9JYN0_HUMAN	76.42	1650000	660000	Synaptophysin-like protein 1 OS=Homo sapiens OX=9606 GN=SYPL1 PE=1 SV=1
7569	sp|Q9H1Y0|ATG5_HUMAN	76.38			Autophagy protein 5 OS=Homo sapiens OX=9606 GN=ATG5 PE=1 SV=2
5500	sp|Q92783|STAM1_HUMAN	76.05	148000	23400	Signal transducing adapter molecule 1 OS=Homo sapiens OX=9606 GN=STAM PE=1 SV=3
5704	sp|Q9H0U3|MAGT1_HUMAN	75.94	304000	534000	Magnesium transporter protein 1 OS=Homo sapiens OX=9606 GN=MAGT1 PE=1 SV=1
5705	tr|A0A087WU53|A0A087WU53_HUMAN	75.94	304000	534000	Magnesium transporter protein 1 OS=Homo sapiens OX=9606 GN=MAGT1 PE=1 SV=1
7692	sp|Q12929|EPS8_HUMAN	75.93	103000		Epidermal growth factor receptor kinase substrate 8 OS=Homo sapiens OX=9606 GN=EPS8 PE=1 SV=1
7693	tr|A0A2R8Y4W2|A0A2R8Y4W2_HUMAN	75.93	103000		Epidermal growth factor receptor kinase substrate 8 OS=Homo sapiens OX=9606 GN=EPS8 PE=1 SV=1
7694	tr|A0A2R8YE63|A0A2R8YE63_HUMAN	75.93	103000		Epidermal growth factor receptor kinase substrate 8 OS=Homo sapiens OX=9606 GN=EPS8 PE=1 SV=1
5426	sp|Q92621|NU205_HUMAN	75.92			Nuclear pore complex protein Nup205 OS=Homo sapiens OX=9606 GN=NUP205 PE=1 SV=3
6397	tr|F5GYK2|F5GYK2_HUMAN	75.83	239000	57700	Striatin-4 OS=Homo sapiens OX=9606 GN=STRN4 PE=1 SV=1
6398	sp|Q9NRL3|STRN4_HUMAN	75.83	239000	57700	Striatin-4 OS=Homo sapiens OX=9606 GN=STRN4 PE=1 SV=2
7620	tr|M0R0P4|M0R0P4_HUMAN	75.83	239000	57700	Striatin-4 (Fragment) OS=Homo sapiens OX=9606 GN=STRN4 PE=1 SV=2
3330	sp|Q9NQW6|ANLN_HUMAN	75.77	814000	485000	Anillin OS=Homo sapiens OX=9606 GN=ANLN PE=1 SV=2
6521	sp|Q16512|PKN1_HUMAN	75.76			Serine/threonine-protein kinase N1 OS=Homo sapiens OX=9606 GN=PKN1 PE=1 SV=2
5603	sp|Q9H0D6|XRN2_HUMAN	75.71			5'-3' exoribonuclease 2 OS=Homo sapiens OX=9606 GN=XRN2 PE=1 SV=1
5692	sp|P11172|UMPS_HUMAN	75.61	711000	168000	Uridine 5'-monophosphate synthase OS=Homo sapiens OX=9606 GN=UMPS PE=1 SV=1
6737	sp|P61163|ACTZ_HUMAN	75.53	429000	286000	Alpha-centractin OS=Homo sapiens OX=9606 GN=ACTR1A PE=1 SV=1
6876	tr|A0A1B0GVS3|A0A1B0GVS3_HUMAN	75.53	429000	286000	Alpha-centractin OS=Homo sapiens OX=9606 GN=ACTR1A PE=1 SV=1
6877	tr|R4GMT0|R4GMT0_HUMAN	75.53	429000	286000	Alpha-centractin OS=Homo sapiens OX=9606 GN=ACTR1A PE=1 SV=1
6937	sp|P42025|ACTY_HUMAN	75.53	429000	286000	Beta-centractin OS=Homo sapiens OX=9606 GN=ACTR1B PE=1 SV=1
5878	sp|P24385|CCND1_HUMAN	75.42	198000	88000	G1/S-specific cyclin-D1 OS=Homo sapiens OX=9606 GN=CCND1 PE=1 SV=1
4295	tr|Q5RGS4|Q5RGS4_HUMAN	75.41	944000	641000	Pleckstrin homology domain-containing family A member 1 OS=Homo sapiens OX=9606 GN=PLEKHA1 PE=1 SV=1
4389	sp|Q9HB21|PKHA1_HUMAN	75.41	944000	641000	Pleckstrin homology domain-containing family A member 1 OS=Homo sapiens OX=9606 GN=PLEKHA1 PE=1 SV=2
4435	sp|Q13043|STK4_HUMAN	75.38	234000	12400	Serine/threonine-protein kinase 4 OS=Homo sapiens OX=9606 GN=STK4 PE=1 SV=2
5392	tr|C9JBI3|C9JBI3_HUMAN	75.37	155000	88100	Phosphoserine phosphatase (Fragment) OS=Homo sapiens OX=9606 GN=PSPH PE=1 SV=1
5394	sp|P78330|SERB_HUMAN	75.37	155000	88100	Phosphoserine phosphatase OS=Homo sapiens OX=9606 GN=PSPH PE=1 SV=2
4665	sp|Q86U70|LDB1_HUMAN	75.31	299000	185000	LIM domain-binding protein 1 OS=Homo sapiens OX=9606 GN=LDB1 PE=1 SV=2
5324	tr|M0R2K9|M0R2K9_HUMAN	75.3			Peptidylprolyl isomerase (Fragment) OS=Homo sapiens OX=9606 GN=FKBP8 PE=1 SV=2
5952	tr|C9JG97|C9JG97_HUMAN	75.13	241000	195000	Angio-associated migratory cell protein OS=Homo sapiens OX=9606 GN=AAMP PE=1 SV=1
5953	sp|Q13685|AAMP_HUMAN	75.13	241000	195000	Angio-associated migratory cell protein OS=Homo sapiens OX=9606 GN=AAMP PE=1 SV=2
5954	tr|C9JEH3|C9JEH3_HUMAN	75.13	241000	195000	Angio-associated migratory cell protein OS=Homo sapiens OX=9606 GN=AAMP PE=1 SV=1
7659	tr|C9JTS3|C9JTS3_HUMAN	75.13	241000	161000	Angio-associated migratory cell protein (Fragment) OS=Homo sapiens OX=9606 GN=AAMP PE=1 SV=8
4785	sp|Q05048|CSTF1_HUMAN	75.13	98700	54300	Cleavage stimulation factor subunit 1 OS=Homo sapiens OX=9606 GN=CSTF1 PE=1 SV=1
5018	tr|A0A0A0MSZ9|A0A0A0MSZ9_HUMAN	75.13	98700	54300	Cleavage stimulation factor subunit 1 (Fragment) OS=Homo sapiens OX=9606 GN=CSTF1 PE=1 SV=1
7627	sp|P62306|RUXF_HUMAN	74.93	116000		Small nuclear ribonucleoprotein F OS=Homo sapiens OX=9606 GN=SNRPF PE=1 SV=1
6973	tr|A0A087WTB8|A0A087WTB8_HUMAN	74.71	148000	59600	Ubiquitin carboxyl-terminal hydrolase OS=Homo sapiens OX=9606 GN=UCHL3 PE=1 SV=1
6974	tr|Q5TBK7|Q5TBK7_HUMAN	74.71	148000	59600	Ubiquitin carboxyl-terminal hydrolase isozyme L3 (Fragment) OS=Homo sapiens OX=9606 GN=UCHL3 PE=1 SV=1
6975	sp|P15374|UCHL3_HUMAN	74.71	148000	59600	Ubiquitin carboxyl-terminal hydrolase isozyme L3 OS=Homo sapiens OX=9606 GN=UCHL3 PE=1 SV=1
7582	sp|P61204|ARF3_HUMAN	74.69	1610000	378000	ADP-ribosylation factor 3 OS=Homo sapiens OX=9606 GN=ARF3 PE=1 SV=2
7583	sp|P84077|ARF1_HUMAN	74.69	1610000	378000	ADP-ribosylation factor 1 OS=Homo sapiens OX=9606 GN=ARF1 PE=1 SV=2
7584	tr|F5H423|F5H423_HUMAN	74.69	1610000	378000	Uncharacterized protein OS=Homo sapiens OX=9606 PE=3 SV=1
4309	tr|B4DJ81|B4DJ81_HUMAN	74.64	220000	204000	NADH-ubiquinone oxidoreductase 75 kDa subunit mitochondrial OS=Homo sapiens OX=9606 GN=NDUFS1 PE=1 SV=1
4310	sp|P28331|NDUS1_HUMAN	74.64	220000	204000	NADH-ubiquinone oxidoreductase 75 kDa subunit mitochondrial OS=Homo sapiens OX=9606 GN=NDUFS1 PE=1 SV=3
6956	sp|P84085|ARF5_HUMAN	74.61	283000	188000	ADP-ribosylation factor 5 OS=Homo sapiens OX=9606 GN=ARF5 PE=1 SV=2
7590	tr|C9J1Z8|C9J1Z8_HUMAN	74.61	283000	188000	ADP-ribosylation factor 5 (Fragment) OS=Homo sapiens OX=9606 GN=ARF5 PE=1 SV=1
6618	sp|Q9H974|QTRT2_HUMAN	74.6	295000	81800	Queuine tRNA-ribosyltransferase accessory subunit 2 OS=Homo sapiens OX=9606 GN=QTRT2 PE=1 SV=1
4285	sp|Q9UN37|VPS4A_HUMAN	74.57		10700	Vacuolar protein sorting-associated protein 4A OS=Homo sapiens OX=9606 GN=VPS4A PE=1 SV=1
6180	sp|Q6DD87|ZN787_HUMAN	74.56	407000		Zinc finger protein 787 OS=Homo sapiens OX=9606 GN=ZNF787 PE=1 SV=4
4514	sp|Q6PJG6|BRAT1_HUMAN	74.52			BRCA1-associated ATM activator 1 OS=Homo sapiens OX=9606 GN=BRAT1 PE=1 SV=2
3461	tr|A0A1B0GWA2|A0A1B0GWA2_HUMAN	74.51			Alkylglycerone-phosphate synthase (Fragment) OS=Homo sapiens OX=9606 GN=AGPS PE=1 SV=1
3470	sp|O00116|ADAS_HUMAN	74.51			Alkyldihydroxyacetonephosphate synthase peroxisomal OS=Homo sapiens OX=9606 GN=AGPS PE=1 SV=1
4344	tr|K7EIG1|K7EIG1_HUMAN	74.51			Clustered mitochondria protein homolog (Fragment) OS=Homo sapiens OX=9606 GN=CLUH PE=1 SV=2
4345	sp|O75153|CLU_HUMAN	74.51			Clustered mitochondria protein homolog OS=Homo sapiens OX=9606 GN=CLUH PE=1 SV=2
4352	tr|I3L2B0|I3L2B0_HUMAN	74.51			Clustered mitochondria protein homolog (Fragment) OS=Homo sapiens OX=9606 GN=CLUH PE=1 SV=2
4897	tr|K7EK07|K7EK07_HUMAN	74.5	11400000	7550000	Histone H3 (Fragment) OS=Homo sapiens OX=9606 GN=H3F3B PE=1 SV=1
4900	sp|P68431|H31_HUMAN	74.5	11400000	7550000	Histone H3.1 OS=Homo sapiens OX=9606 GN=HIST1H3A PE=1 SV=2
4901	sp|Q71DI3|H32_HUMAN	74.5	11400000	7550000	Histone H3.2 OS=Homo sapiens OX=9606 GN=HIST2H3A PE=1 SV=3
4902	sp|P84243|H33_HUMAN	74.5	11400000	7550000	Histone H3.3 OS=Homo sapiens OX=9606 GN=H3F3A PE=1 SV=2
4903	sp|Q16695|H31T_HUMAN	74.5	11400000	7550000	Histone H3.1t OS=Homo sapiens OX=9606 GN=HIST3H3 PE=1 SV=3
5412	tr|K7EMV3|K7EMV3_HUMAN	74.5	11400000	7550000	Histone H3 OS=Homo sapiens OX=9606 GN=H3F3B PE=1 SV=1
5425	tr|B4DEB1|B4DEB1_HUMAN	74.5	11400000	7550000	Histone H3 OS=Homo sapiens OX=9606 GN=H3F3A PE=1 SV=1
5443	tr|K7ES00|K7ES00_HUMAN	74.5	11400000	7550000	Histone H3.3 (Fragment) OS=Homo sapiens OX=9606 GN=H3F3B PE=1 SV=1
3282	sp|Q8IW45|NNRD_HUMAN	74.47	221000	180000	ATP-dependent (S)-NAD(P)H-hydrate dehydratase OS=Homo sapiens OX=9606 GN=NAXD PE=1 SV=1
4632	sp|O94925|GLSK_HUMAN	74.43	228000	121000	Glutaminase kidney isoform mitochondrial OS=Homo sapiens OX=9606 GN=GLS PE=1 SV=1
5244	tr|H7BZD1|H7BZD1_HUMAN	74.43	228000	121000	Glutaminase kidney isoform mitochondrial (Fragment) OS=Homo sapiens OX=9606 GN=GLS PE=1 SV=1
9164	sp|Q9Y4L5|RN115_HUMAN	74.38	247000	95800	E3 ubiquitin-protein ligase RNF115 OS=Homo sapiens OX=9606 GN=RNF115 PE=1 SV=2
3579	tr|K7ENJ0|K7ENJ0_HUMAN	74.3	235000		UV excision repair protein RAD23 homolog A OS=Homo sapiens OX=9606 GN=RAD23A PE=1 SV=1
3580	tr|K7ELW1|K7ELW1_HUMAN	74.3	235000		UV excision repair protein RAD23 homolog A OS=Homo sapiens OX=9606 GN=RAD23A PE=1 SV=1
3605	sp|P54725|RD23A_HUMAN	74.3	235000		UV excision repair protein RAD23 homolog A OS=Homo sapiens OX=9606 GN=RAD23A PE=1 SV=1
4955	sp|O94888|UBXN7_HUMAN	74.08		6180	UBX domain-containing protein 7 OS=Homo sapiens OX=9606 GN=UBXN7 PE=1 SV=2
5360	sp|O43852|CALU_HUMAN	74.05	1080000	319000	Calumenin OS=Homo sapiens OX=9606 GN=CALU PE=1 SV=2
7604	sp|Q9NZ63|TLS1_HUMAN	73.99	542000		Telomere length and silencing protein 1 homolog OS=Homo sapiens OX=9606 GN=C9orf78 PE=1 SV=1
5864	sp|Q8WVX9|FACR1_HUMAN	73.98			Fatty acyl-CoA reductase 1 OS=Homo sapiens OX=9606 GN=FAR1 PE=1 SV=1
4753	tr|Q5JW53|Q5JW53_HUMAN	73.85	490000	79000	Kinetochore-associated protein DSN1 homolog (Fragment) OS=Homo sapiens OX=9606 GN=DSN1 PE=1 SV=1
4756	sp|Q9H410|DSN1_HUMAN	73.85	490000	79000	Kinetochore-associated protein DSN1 homolog OS=Homo sapiens OX=9606 GN=DSN1 PE=1 SV=2
5027	tr|Q5JW57|Q5JW57_HUMAN	73.85	490000	79000	Kinetochore-associated protein DSN1 homolog (Fragment) OS=Homo sapiens OX=9606 GN=DSN1 PE=1 SV=1
5029	tr|Q5JW54|Q5JW54_HUMAN	73.85	490000	79000	Kinetochore-associated protein DSN1 homolog OS=Homo sapiens OX=9606 GN=DSN1 PE=1 SV=1
4518	sp|Q13425|SNTB2_HUMAN	73.77			Beta-2-syntrophin OS=Homo sapiens OX=9606 GN=SNTB2 PE=1 SV=1
5504	sp|P69905|HBA_HUMAN	73.68		106000	Hemoglobin subunit alpha OS=Homo sapiens OX=9606 GN=HBA1 PE=1 SV=2
4880	sp|Q92600|CNOT9_HUMAN	73.66	353000	153000	CCR4-NOT transcription complex subunit 9 OS=Homo sapiens OX=9606 GN=CNOT9 PE=1 SV=1
5317	sp|P21912|SDHB_HUMAN	73.53	789000	179000	Succinate dehydrogenase [ubiquinone] iron-sulfur subunit mitochondrial OS=Homo sapiens OX=9606 GN=SDHB PE=1 SV=3
4318	sp|P41240|CSK_HUMAN	73.46	153000	429000	Tyrosine-protein kinase CSK OS=Homo sapiens OX=9606 GN=CSK PE=1 SV=1
4227	sp|Q96JQ2|CLMN_HUMAN	73.39	443000	66500	Calmin OS=Homo sapiens OX=9606 GN=CLMN PE=1 SV=1
4810	sp|P61086|UBE2K_HUMAN	73.33	480000	142000	Ubiquitin-conjugating enzyme E2 K OS=Homo sapiens OX=9606 GN=UBE2K PE=1 SV=3
3881	sp|Q15102|PA1B3_HUMAN	73.28	326000	178000	Platelet-activating factor acetylhydrolase IB subunit gamma OS=Homo sapiens OX=9606 GN=PAFAH1B3 PE=1 SV=1
4276	sp|Q96II8|LRCH3_HUMAN	73.24	184000	49600	Leucine-rich repeat and calponin homology domain-containing protein 3 OS=Homo sapiens OX=9606 GN=LRCH3 PE=1 SV=2
3440	sp|O94903|PLPHP_HUMAN	73.21	765000	197000	Pyridoxal phosphate homeostasis protein OS=Homo sapiens OX=9606 GN=PLPBP PE=1 SV=1
7009	tr|H3BNC9|H3BNC9_HUMAN	73.16	129000	121000	Uncharacterized protein OS=Homo sapiens OX=9606 PE=3 SV=2
7688	sp|P08708|RS17_HUMAN	73.16	129000	121000	40S ribosomal protein S17 OS=Homo sapiens OX=9606 GN=RPS17 PE=1 SV=2
7689	tr|H0YN88|H0YN88_HUMAN	73.16	129000	121000	40S ribosomal protein S17 OS=Homo sapiens OX=9606 GN=RPS17 PE=1 SV=1
7690	tr|A0A075B716|A0A075B716_HUMAN	73.16	129000	121000	40S ribosomal protein S17 OS=Homo sapiens OX=9606 GN=RPS17 PE=1 SV=1
4411	tr|A0A087WXC5|A0A087WXC5_HUMAN	73.09	153000	67700	NADH dehydrogenase [ubiquinone] 1 alpha subcomplex subunit 10 mitochondrial OS=Homo sapiens OX=9606 GN=NDUFA10 PE=1 SV=1
4412	sp|O95299|NDUAA_HUMAN	73.09	153000	67700	NADH dehydrogenase [ubiquinone] 1 alpha subcomplex subunit 10 mitochondrial OS=Homo sapiens OX=9606 GN=NDUFA10 PE=1 SV=1
4413	tr|E7ESZ7|E7ESZ7_HUMAN	73.09	153000	67700	NADH dehydrogenase [ubiquinone] 1 alpha subcomplex subunit 10 mitochondrial OS=Homo sapiens OX=9606 GN=NDUFA10 PE=1 SV=1
5169	sp|O60518|RNBP6_HUMAN	73.06			Ran-binding protein 6 OS=Homo sapiens OX=9606 GN=RANBP6 PE=1 SV=2
6836	sp|Q8NFH4|NUP37_HUMAN	73.05	84800	155000	Nucleoporin Nup37 OS=Homo sapiens OX=9606 GN=NUP37 PE=1 SV=1
4606	sp|Q9NQ55|SSF1_HUMAN	73.04	102000	125000	Suppressor of SWI4 1 homolog OS=Homo sapiens OX=9606 GN=PPAN PE=2 SV=1
4609	tr|A0A0A6YYI3|A0A0A6YYI3_HUMAN	73.04	102000	125000	Protein PPAN-P2RY11 OS=Homo sapiens OX=9606 GN=PPAN-P2RY11 PE=4 SV=1
4627	tr|H7C446|H7C446_HUMAN	73.04	102000	125000	Suppressor of SWI4 1 homolog (Fragment) OS=Homo sapiens OX=9606 GN=PPAN PE=1 SV=1
4723	tr|A8MV53|A8MV53_HUMAN	73.04	102000	125000	HCG2033702 isoform CRA_a OS=Homo sapiens OX=9606 GN=PPAN PE=4 SV=1
5320	tr|E9PMM3|E9PMM3_HUMAN	72.99	282000		Peroxisomal membrane protein PEX16 (Fragment) OS=Homo sapiens OX=9606 GN=PEX16 PE=1 SV=1
5321	sp|Q9Y5Y5|PEX16_HUMAN	72.99	282000		Peroxisomal membrane protein PEX16 OS=Homo sapiens OX=9606 GN=PEX16 PE=1 SV=2
4741	tr|S4R3H4|S4R3H4_HUMAN	72.86	771000	271000	Apoptotic chromatin condensation inducer in the nucleus OS=Homo sapiens OX=9606 GN=ACIN1 PE=1 SV=1
4743	tr|E7EQT4|E7EQT4_HUMAN	72.86	771000	271000	Apoptotic chromatin condensation inducer in the nucleus OS=Homo sapiens OX=9606 GN=ACIN1 PE=1 SV=2
4745	sp|Q9UKV3|ACINU_HUMAN	72.86	771000	271000	Apoptotic chromatin condensation inducer in the nucleus OS=Homo sapiens OX=9606 GN=ACIN1 PE=1 SV=2
5215	tr|G3V3B0|G3V3B0_HUMAN	72.86	742000	271000	Apoptotic chromatin condensation inducer in the nucleus OS=Homo sapiens OX=9606 GN=ACIN1 PE=1 SV=1
6326	sp|Q6PID6|TTC33_HUMAN	72.69	670000	340000	Tetratricopeptide repeat protein 33 OS=Homo sapiens OX=9606 GN=TTC33 PE=1 SV=2
4487	sp|O94906|PRP6_HUMAN	72.66	477000	195000	Pre-mRNA-processing factor 6 OS=Homo sapiens OX=9606 GN=PRPF6 PE=1 SV=1
6664	tr|K7EIF2|K7EIF2_HUMAN	72.62	32600		Ras-related protein Rab-34 isoform NARR (Fragment) OS=Homo sapiens OX=9606 GN=RAB34 PE=1 SV=1
6665	tr|H7C0Y7|H7C0Y7_HUMAN	72.62	32600		Ras-related protein Rab-34 isoform NARR OS=Homo sapiens OX=9606 GN=RAB34 PE=1 SV=2
6666	tr|C9JBG0|C9JBG0_HUMAN	72.62	32600		Ras-related protein Rab-34 isoform NARR (Fragment) OS=Homo sapiens OX=9606 GN=RAB34 PE=1 SV=8
6667	tr|Q96PJ7|Q96PJ7_HUMAN	72.62	32600		Ras-related GTP-binding protein RAB39 OS=Homo sapiens OX=9606 GN=RAB34 PE=1 SV=1
6668	sp|Q9BZG1|RAB34_HUMAN	72.62	32600		Ras-related protein Rab-34 OS=Homo sapiens OX=9606 GN=RAB34 PE=1 SV=1
6669	tr|E7ES60|E7ES60_HUMAN	72.62	32600		Ras-related protein Rab-34 isoform NARR OS=Homo sapiens OX=9606 GN=RAB34 PE=1 SV=2
7130	tr|C9JY26|C9JY26_HUMAN	72.62	32600		Ras-related protein Rab-34 isoform NARR (Fragment) OS=Homo sapiens OX=9606 GN=RAB34 PE=1 SV=9
7426	sp|O43379|WDR62_HUMAN	72.6	134000	86300	WD repeat-containing protein 62 OS=Homo sapiens OX=9606 GN=WDR62 PE=1 SV=4
3570	tr|H3BP71|H3BP71_HUMAN	72.59	60500	14600	E3 ubiquitin protein ligase OS=Homo sapiens OX=9606 GN=RNF40 PE=1 SV=2
3571	sp|O75150|BRE1B_HUMAN	72.59	60500	14600	E3 ubiquitin-protein ligase BRE1B OS=Homo sapiens OX=9606 GN=RNF40 PE=1 SV=5
5695	tr|A0A0D9SFR5|A0A0D9SFR5_HUMAN	72.58	464000	23500	TBC1 domain family member 24 OS=Homo sapiens OX=9606 GN=TBC1D24 PE=4 SV=1
5698	tr|H3BV07|H3BV07_HUMAN	72.58	464000	23500	TBC1 domain family member 24 (Fragment) OS=Homo sapiens OX=9606 GN=TBC1D24 PE=1 SV=9
5699	tr|A0A2R8Y518|A0A2R8Y518_HUMAN	72.58	464000	23500	TBC1 domain family member 24 (Fragment) OS=Homo sapiens OX=9606 GN=TBC1D24 PE=1 SV=1
5700	tr|H3BNU1|H3BNU1_HUMAN	72.58	464000	23500	TBC1 domain family member 24 OS=Homo sapiens OX=9606 GN=TBC1D24 PE=1 SV=2
5701	sp|Q9ULP9|TBC24_HUMAN	72.58	464000	23500	TBC1 domain family member 24 OS=Homo sapiens OX=9606 GN=TBC1D24 PE=1 SV=2
5712	tr|H3BQ06|H3BQ06_HUMAN	72.58	464000	23500	Uncharacterized protein OS=Homo sapiens OX=9606 PE=4 SV=1
6352	sp|Q9BY77|PDIP3_HUMAN	72.58	63700	105000	Polymerase delta-interacting protein 3 OS=Homo sapiens OX=9606 GN=POLDIP3 PE=1 SV=2
5138	tr|E9PM69|E9PM69_HUMAN	72.51		1080000	26S proteasome regulatory subunit 6A OS=Homo sapiens OX=9606 GN=PSMC3 PE=1 SV=1
5158	sp|P17980|PRS6A_HUMAN	72.51		1080000	26S proteasome regulatory subunit 6A OS=Homo sapiens OX=9606 GN=PSMC3 PE=1 SV=3
5385	tr|E9PKD5|E9PKD5_HUMAN	72.51		1080000	26S proteasome regulatory subunit 6A (Fragment) OS=Homo sapiens OX=9606 GN=PSMC3 PE=1 SV=2
5395	tr|E9PMD8|E9PMD8_HUMAN	72.51		1080000	26S proteasome regulatory subunit 6A (Fragment) OS=Homo sapiens OX=9606 GN=PSMC3 PE=1 SV=9
5407	tr|E9PN50|E9PN50_HUMAN	72.51		1080000	26S proteasome regulatory subunit 6A (Fragment) OS=Homo sapiens OX=9606 GN=PSMC3 PE=1 SV=9
5411	tr|R4GNH3|R4GNH3_HUMAN	72.51		1080000	26S proteasome regulatory subunit 6A OS=Homo sapiens OX=9606 GN=PSMC3 PE=1 SV=1
4328	tr|V9GYY5|V9GYY5_HUMAN	72.47			Uncharacterized protein (Fragment) OS=Homo sapiens OX=9606 PE=4 SV=1
4329	sp|Q9UGY1|NOL12_HUMAN	72.47			Nucleolar protein 12 OS=Homo sapiens OX=9606 GN=NOL12 PE=1 SV=1
5267	tr|Q5JRC6|Q5JRC6_HUMAN	72.44	326000	80500	PHD finger protein 6 isoform CRA_d OS=Homo sapiens OX=9606 GN=PHF6 PE=1 SV=1
5268	sp|Q8IWS0|PHF6_HUMAN	72.44	326000	80500	PHD finger protein 6 OS=Homo sapiens OX=9606 GN=PHF6 PE=1 SV=1
5269	tr|A0A0D9SGE8|A0A0D9SGE8_HUMAN	72.44	326000	80500	PHD finger protein 6 OS=Homo sapiens OX=9606 GN=PHF6 PE=1 SV=1
5262	tr|A0A087WYS1|A0A087WYS1_HUMAN	72.43			UTP--glucose-1-phosphate uridylyltransferase OS=Homo sapiens OX=9606 GN=UGP2 PE=1 SV=1
5263	sp|Q16851|UGPA_HUMAN	72.43			UTP--glucose-1-phosphate uridylyltransferase OS=Homo sapiens OX=9606 GN=UGP2 PE=1 SV=5
5264	tr|E7EUC7|E7EUC7_HUMAN	72.43			UTP--glucose-1-phosphate uridylyltransferase OS=Homo sapiens OX=9606 GN=UGP2 PE=1 SV=1
5558	sp|P30520|PURA2_HUMAN	72.42	7200		Adenylosuccinate synthetase isozyme 2 OS=Homo sapiens OX=9606 GN=ADSS PE=1 SV=3
5742	sp|Q9Y2Z4|SYYM_HUMAN	72.4	139000		Tyrosine--tRNA ligase mitochondrial OS=Homo sapiens OX=9606 GN=YARS2 PE=1 SV=2
4705	sp|Q9NZJ6|COQ3_HUMAN	72.27	33900	93300	Ubiquinone biosynthesis O-methyltransferase mitochondrial OS=Homo sapiens OX=9606 GN=COQ3 PE=1 SV=3
6236	sp|P26038|MOES_HUMAN	72.21			Moesin OS=Homo sapiens OX=9606 GN=MSN PE=1 SV=3
5131	sp|Q92769|HDAC2_HUMAN	72.13		185000	Histone deacetylase 2 OS=Homo sapiens OX=9606 GN=HDAC2 PE=1 SV=2
5555	sp|Q71RC2|LARP4_HUMAN	72.12	202000	63500	La-related protein 4 OS=Homo sapiens OX=9606 GN=LARP4 PE=1 SV=3
4777	tr|H0YIY6|H0YIY6_HUMAN	71.96	229000	148000	Non-specific serine/threonine protein kinase (Fragment) OS=Homo sapiens OX=9606 GN=MARK3 PE=1 SV=2
4860	tr|A0A0A0MSZ1|A0A0A0MSZ1_HUMAN	71.96	229000	148000	Non-specific serine/threonine protein kinase OS=Homo sapiens OX=9606 GN=MARK3 PE=1 SV=1
4861	sp|P27448|MARK3_HUMAN	71.96	229000	148000	MAP/microtubule affinity-regulating kinase 3 OS=Homo sapiens OX=9606 GN=MARK3 PE=1 SV=5
4872	tr|J3KNR0|J3KNR0_HUMAN	71.96	229000	148000	Non-specific serine/threonine protein kinase OS=Homo sapiens OX=9606 GN=MARK3 PE=1 SV=2
5013	tr|A2SY06|A2SY06_HUMAN	71.96	111000	148000	MAP/microtubule affinity-regulating kinase 3 (Fragment) OS=Homo sapiens OX=9606 GN=MARK3 PE=1 SV=1
7129	sp|Q96SK2|TM209_HUMAN	71.95		22100	Transmembrane protein 209 OS=Homo sapiens OX=9606 GN=TMEM209 PE=1 SV=2
6411	sp|Q6P4E1|CASC4_HUMAN	71.93			Protein CASC4 OS=Homo sapiens OX=9606 GN=CASC4 PE=1 SV=1
5271	sp|P06702|S10A9_HUMAN	71.91		396000	Protein S100-A9 OS=Homo sapiens OX=9606 GN=S100A9 PE=1 SV=1
4126	tr|F8W9S7|F8W9S7_HUMAN	71.83	20900	38100	GTPase-activating protein and VPS9 domain-containing protein 1 OS=Homo sapiens OX=9606 GN=GAPVD1 PE=1 SV=1
4134	sp|Q14C86|GAPD1_HUMAN	71.83	20900	38100	GTPase-activating protein and VPS9 domain-containing protein 1 OS=Homo sapiens OX=9606 GN=GAPVD1 PE=1 SV=2
6765	sp|P09104|ENOG_HUMAN	71.82	402000	195000	Gamma-enolase OS=Homo sapiens OX=9606 GN=ENO2 PE=1 SV=3
4324	sp|P20020|AT2B1_HUMAN	71.81			Plasma membrane calcium-transporting ATPase 1 OS=Homo sapiens OX=9606 GN=ATP2B1 PE=1 SV=4
3413	tr|B8ZZG1|B8ZZG1_HUMAN	71.77	147000	278000	Membrane protein palmitoylated 6 (MAGUK p55 subfamily member 6) isoform CRA_a OS=Homo sapiens OX=9606 GN=MPP6 PE=1 SV=1
3415	sp|Q9NZW5|MPP6_HUMAN	71.77	147000	278000	MAGUK p55 subfamily member 6 OS=Homo sapiens OX=9606 GN=MPP6 PE=1 SV=2
3865	tr|C9J4Q3|C9J4Q3_HUMAN	71.77	147000	234000	MAGUK p55 subfamily member 6 (Fragment) OS=Homo sapiens OX=9606 GN=MPP6 PE=1 SV=1
4447	tr|J3KSL8|J3KSL8_HUMAN	71.71	194000	23000	Trafficking protein particle complex subunit 8 OS=Homo sapiens OX=9606 GN=TRAPPC8 PE=1 SV=1
4504	tr|J3QQJ5|J3QQJ5_HUMAN	71.71	194000	23000	Trafficking protein particle complex subunit 8 OS=Homo sapiens OX=9606 GN=TRAPPC8 PE=1 SV=1
4511	sp|Q9Y2L5|TPPC8_HUMAN	71.71	194000	23000	Trafficking protein particle complex subunit 8 OS=Homo sapiens OX=9606 GN=TRAPPC8 PE=1 SV=2
8630	tr|A0A2R8YGH5|A0A2R8YGH5_HUMAN	71.7		28800	AP complex subunit sigma OS=Homo sapiens OX=9606 GN=AP1S1 PE=1 SV=1
8631	sp|P61966|AP1S1_HUMAN	71.7		28800	AP-1 complex subunit sigma-1A OS=Homo sapiens OX=9606 GN=AP1S1 PE=1 SV=1
9301	tr|H7C1E4|H7C1E4_HUMAN	71.7		28800	AP complex subunit sigma (Fragment) OS=Homo sapiens OX=9606 GN=AP1S1 PE=1 SV=1
7673	tr|C9J712|C9J712_HUMAN	71.56	90100	52900	Profilin OS=Homo sapiens OX=9606 GN=PFN2 PE=1 SV=1
7674	tr|C9J0J7|C9J0J7_HUMAN	71.56	90100	52900	Profilin OS=Homo sapiens OX=9606 GN=PFN2 PE=1 SV=1
7675	tr|C9JQ45|C9JQ45_HUMAN	71.56	90100	52900	Profilin OS=Homo sapiens OX=9606 GN=PFN2 PE=1 SV=1
7676	sp|P35080|PROF2_HUMAN	71.56	90100	52900	Profilin-2 OS=Homo sapiens OX=9606 GN=PFN2 PE=1 SV=3
7677	tr|G5E9Q6|G5E9Q6_HUMAN	71.56	90100	52900	Profilin OS=Homo sapiens OX=9606 GN=PFN2 PE=1 SV=1
7981	sp|P18440|ARY1_HUMAN	71.44			Arylamine N-acetyltransferase 1 OS=Homo sapiens OX=9606 GN=NAT1 PE=1 SV=2
7982	tr|F5H5R8|F5H5R8_HUMAN	71.44			Arylamine N-acetyltransferase 1 OS=Homo sapiens OX=9606 GN=NAT1 PE=1 SV=1
5814	tr|Q68DM5|Q68DM5_HUMAN	71.38	1010000	138000	Uracil-DNA glycosylase OS=Homo sapiens OX=9606 GN=UNG PE=1 SV=1
5815	tr|F5GYA2|F5GYA2_HUMAN	71.38	1010000	138000	Uracil-DNA glycosylase OS=Homo sapiens OX=9606 GN=UNG PE=1 SV=1
5816	sp|P13051|UNG_HUMAN	71.38	1010000	138000	Uracil-DNA glycosylase OS=Homo sapiens OX=9606 GN=UNG PE=1 SV=2
9640	sp|P60602|ROMO1_HUMAN	71.37			Reactive oxygen species modulator 1 OS=Homo sapiens OX=9606 GN=ROMO1 PE=1 SV=1
3773	sp|Q08945|SSRP1_HUMAN	71.3	571000	0	FACT complex subunit SSRP1 OS=Homo sapiens OX=9606 GN=SSRP1 PE=1 SV=1
5969	tr|H0Y3K4|H0Y3K4_HUMAN	71.25	285000	120000	RNA-binding protein 33 (Fragment) OS=Homo sapiens OX=9606 GN=RBM33 PE=1 SV=1
5970	sp|Q96EV2|RBM33_HUMAN	71.25	285000	120000	RNA-binding protein 33 OS=Homo sapiens OX=9606 GN=RBM33 PE=1 SV=3
6273	sp|P06400|RB_HUMAN	71.23			Retinoblastoma-associated protein OS=Homo sapiens OX=9606 GN=RB1 PE=1 SV=2
6279	tr|A0A3B3IS71|A0A3B3IS71_HUMAN	71.23			Retinoblastoma-associated protein OS=Homo sapiens OX=9606 GN=RB1 PE=1 SV=1
5464	sp|Q96Q05|TPPC9_HUMAN	71.15			Trafficking protein particle complex subunit 9 OS=Homo sapiens OX=9606 GN=TRAPPC9 PE=1 SV=2
4993	tr|A0A2U3TZI2|A0A2U3TZI2_HUMAN	71.13		37800	Serine/threonine-protein kinase B-raf OS=Homo sapiens OX=9606 GN=BRAF PE=1 SV=1
4994	tr|A0A2R8Y8E0|A0A2R8Y8E0_HUMAN	71.13		37800	Serine/threonine-protein kinase B-raf OS=Homo sapiens OX=9606 GN=BRAF PE=1 SV=1
5095	sp|P15056|BRAF_HUMAN	71.13		37800	Serine/threonine-protein kinase B-raf OS=Homo sapiens OX=9606 GN=BRAF PE=1 SV=4
5096	tr|H7C560|H7C560_HUMAN	71.13		37800	Serine/threonine-protein kinase B-raf OS=Homo sapiens OX=9606 GN=BRAF PE=1 SV=2
4152	sp|P41229|KDM5C_HUMAN	71.04			Lysine-specific demethylase 5C OS=Homo sapiens OX=9606 GN=KDM5C PE=1 SV=2
5640	sp|P27105|STOM_HUMAN	71.02	310000	255000	Erythrocyte band 7 integral membrane protein OS=Homo sapiens OX=9606 GN=STOM PE=1 SV=3
5433	sp|Q92890|UFD1_HUMAN	71.01	509000	76600	Ubiquitin recognition factor in ER-associated degradation protein 1 OS=Homo sapiens OX=9606 GN=UFD1 PE=1 SV=3
4554	sp|Q9BSF4|TIM29_HUMAN	70.99	488000	266000	Mitochondrial import inner membrane translocase subunit Tim29 OS=Homo sapiens OX=9606 GN=TIMM29 PE=1 SV=2
9644	sp|A6NHT5|HMX3_HUMAN	70.92	4760000	2750000	Homeobox protein HMX3 OS=Homo sapiens OX=9606 GN=HMX3 PE=1 SV=1
5571	sp|Q8IUW5|RELL1_HUMAN	70.76	365000	227000	RELT-like protein 1 OS=Homo sapiens OX=9606 GN=RELL1 PE=1 SV=1
6041	sp|Q9H1B7|I2BPL_HUMAN	70.68	80000		Interferon regulatory factor 2-binding protein-like OS=Homo sapiens OX=9606 GN=IRF2BPL PE=1 SV=1
3861	sp|P62899|RL31_HUMAN	70.61	1360000	580000	60S ribosomal protein L31 OS=Homo sapiens OX=9606 GN=RPL31 PE=1 SV=1
7764	sp|P13073|COX41_HUMAN	70.56	57500	37300	Cytochrome c oxidase subunit 4 isoform 1 mitochondrial OS=Homo sapiens OX=9606 GN=COX4I1 PE=1 SV=1
4869	sp|P46087|NOP2_HUMAN	70.52	252000	76600	Probable 28S rRNA (cytosine(4447)-C(5))-methyltransferase OS=Homo sapiens OX=9606 GN=NOP2 PE=1 SV=2
5299	tr|F5GWB7|F5GWB7_HUMAN	70.52	252000	76600	Probable 28S rRNA (cytosine(4447)-C(5))-methyltransferase (Fragment) OS=Homo sapiens OX=9606 GN=NOP2 PE=1 SV=1
5300	tr|F5H709|F5H709_HUMAN	70.52	252000	76600	Probable 28S rRNA (cytosine(4447)-C(5))-methyltransferase (Fragment) OS=Homo sapiens OX=9606 GN=NOP2 PE=1 SV=8
6298	sp|Q13619|CUL4A_HUMAN	70.43			Cullin-4A OS=Homo sapiens OX=9606 GN=CUL4A PE=1 SV=3
6303	tr|A0A0A0MR50|A0A0A0MR50_HUMAN	70.43			Cullin-4A OS=Homo sapiens OX=9606 GN=CUL4A PE=1 SV=1
4465	sp|Q9Y3A2|UTP11_HUMAN	70.4			Probable U3 small nucleolar RNA-associated protein 11 OS=Homo sapiens OX=9606 GN=UTP11 PE=1 SV=2
4687	sp|P47985|UCRI_HUMAN	70.34	972000	312000	Cytochrome b-c1 complex subunit Rieske mitochondrial OS=Homo sapiens OX=9606 GN=UQCRFS1 PE=1 SV=2
4688	sp|P0C7P4|UCRIL_HUMAN	70.34	972000	312000	Putative cytochrome b-c1 complex subunit Rieske-like protein 1 OS=Homo sapiens OX=9606 GN=UQCRFS1P1 PE=5 SV=1
6454	sp|O00411|RPOM_HUMAN	70.25			DNA-directed RNA polymerase mitochondrial OS=Homo sapiens OX=9606 GN=POLRMT PE=1 SV=2
7040	tr|K7EMH3|K7EMH3_HUMAN	70.25			DNA-directed RNA polymerase mitochondrial (Fragment) OS=Homo sapiens OX=9606 GN=POLRMT PE=1 SV=4
4527	sp|Q6P2E9|EDC4_HUMAN	70.12	139000	117000	Enhancer of mRNA-decapping protein 4 OS=Homo sapiens OX=9606 GN=EDC4 PE=1 SV=1
8274	sp|O60573|IF4E2_HUMAN	70.02	152000	133000	Eukaryotic translation initiation factor 4E type 2 OS=Homo sapiens OX=9606 GN=EIF4E2 PE=1 SV=1
5258	sp|P05089|ARGI1_HUMAN	69.93	48800	308000	Arginase-1 OS=Homo sapiens OX=9606 GN=ARG1 PE=1 SV=2
4979	sp|Q13257|MD2L1_HUMAN	69.82	2230000	1080000	Mitotic spindle assembly checkpoint protein MAD2A OS=Homo sapiens OX=9606 GN=MAD2L1 PE=1 SV=1
7150	sp|Q9H3K6|BOLA2_HUMAN	69.58	78900		BolA-like protein 2 OS=Homo sapiens OX=9606 GN=BOLA2 PE=1 SV=1
7151	tr|H3BV85|H3BV85_HUMAN	69.58	78900		BolA-like protein 2 (Fragment) OS=Homo sapiens OX=9606 GN=BOLA2B PE=1 SV=1
7152	tr|H3BTW0|H3BTW0_HUMAN	69.58	78900		BOLA2-SMG1P6 readthrough (Fragment) OS=Homo sapiens OX=9606 GN=BOLA2-SMG1P6 PE=3 SV=1
7153	tr|A0A0B4J295|A0A0B4J295_HUMAN	69.58	78900		BOLA2-SMG1P6 readthrough OS=Homo sapiens OX=9606 GN=BOLA2-SMG1P6 PE=3 SV=1
7154	tr|A0A087WZT3|A0A087WZT3_HUMAN	69.58	78900		BolA-like protein 2 OS=Homo sapiens OX=9606 GN=BOLA2 PE=1 SV=2
7157	tr|H3BVE0|H3BVE0_HUMAN	69.58	78900		BOLA2-SMG1P6 readthrough (Fragment) OS=Homo sapiens OX=9606 GN=BOLA2-SMG1P6 PE=1 SV=1
6739	sp|Q13049|TRI32_HUMAN	69.52		51300	E3 ubiquitin-protein ligase TRIM32 OS=Homo sapiens OX=9606 GN=TRIM32 PE=1 SV=2
7703	tr|C9JMY1|C9JMY1_HUMAN	69.5	168000	119000	Insulin-like growth factor-binding protein 2 OS=Homo sapiens OX=9606 GN=IGFBP2 PE=1 SV=1
7710	sp|P18065|IBP2_HUMAN	69.5	168000	119000	Insulin-like growth factor-binding protein 2 OS=Homo sapiens OX=9606 GN=IGFBP2 PE=1 SV=2
4704	sp|Q6PIW4|FIGL1_HUMAN	69.49		94600	Fidgetin-like protein 1 OS=Homo sapiens OX=9606 GN=FIGNL1 PE=1 SV=2
4320	sp|O00231|PSD11_HUMAN	69.48	58900	0	26S proteasome non-ATPase regulatory subunit 11 OS=Homo sapiens OX=9606 GN=PSMD11 PE=1 SV=3
4574	sp|Q96BH1|RNF25_HUMAN	69.16			E3 ubiquitin-protein ligase RNF25 OS=Homo sapiens OX=9606 GN=RNF25 PE=1 SV=1
5615	tr|F8WF48|F8WF48_HUMAN	69.08		58100	Translocation protein SEC62 OS=Homo sapiens OX=9606 GN=SEC62 PE=1 SV=1
5620	sp|Q99442|SEC62_HUMAN	69.08		58100	Translocation protein SEC62 OS=Homo sapiens OX=9606 GN=SEC62 PE=1 SV=1
5714	tr|A0A087X0S5|A0A087X0S5_HUMAN	69.04			Collagen alpha-1(VI) chain OS=Homo sapiens OX=9606 GN=COL6A1 PE=1 SV=1
5715	sp|P12109|CO6A1_HUMAN	69.04			Collagen alpha-1(VI) chain OS=Homo sapiens OX=9606 GN=COL6A1 PE=1 SV=3
5889	sp|Q9Y6W5|WASF2_HUMAN	69.01	65200		Wiskott-Aldrich syndrome protein family member 2 OS=Homo sapiens OX=9606 GN=WASF2 PE=1 SV=3
7683	sp|Q9NRN7|ADPPT_HUMAN	68.83	1210000	783000	L-aminoadipate-semialdehyde dehydrogenase-phosphopantetheinyl transferase OS=Homo sapiens OX=9606 GN=AASDHPPT PE=1 SV=2
7227	sp|Q7L2J0|MEPCE_HUMAN	68.83	74100		7SK snRNA methylphosphate capping enzyme OS=Homo sapiens OX=9606 GN=MEPCE PE=1 SV=1
5777	sp|Q9P0I2|EMC3_HUMAN	68.79	247000	89600	ER membrane protein complex subunit 3 OS=Homo sapiens OX=9606 GN=EMC3 PE=1 SV=3
5562	tr|J3KQ34|J3KQ34_HUMAN	68.76	251000	91500	COP9 signalosome complex subunit 7b OS=Homo sapiens OX=9606 GN=COPS7B PE=1 SV=1
5563	sp|Q9H9Q2|CSN7B_HUMAN	68.76	251000	91500	COP9 signalosome complex subunit 7b OS=Homo sapiens OX=9606 GN=COPS7B PE=1 SV=1
4626	sp|Q13546|RIPK1_HUMAN	68.63	196000	85400	Receptor-interacting serine/threonine-protein kinase 1 OS=Homo sapiens OX=9606 GN=RIPK1 PE=1 SV=3
6031	tr|A8MQB8|A8MQB8_HUMAN	68.57	41000	30900	Synaptic functional regulator FMR1 OS=Homo sapiens OX=9606 GN=FMR1 PE=1 SV=1
6032	tr|G3V0J0|G3V0J0_HUMAN	68.57	41000	30900	Fragile X mental retardation 1 isoform CRA_e OS=Homo sapiens OX=9606 GN=FMR1 PE=1 SV=1
5567	tr|Q5VY60|Q5VY60_HUMAN	68.55	311000	52300	HAUS augmin-like complex subunit 6 OS=Homo sapiens OX=9606 GN=HAUS6 PE=1 SV=1
5579	sp|Q7Z4H7|HAUS6_HUMAN	68.55	311000	52300	HAUS augmin-like complex subunit 6 OS=Homo sapiens OX=9606 GN=HAUS6 PE=1 SV=2
5597	sp|Q16778|H2B2E_HUMAN	68.51		26700	Histone H2B type 2-E OS=Homo sapiens OX=9606 GN=HIST2H2BE PE=1 SV=3
5598	sp|P33778|H2B1B_HUMAN	68.51		26700	Histone H2B type 1-B OS=Homo sapiens OX=9606 GN=HIST1H2BB PE=1 SV=2
5599	sp|P23527|H2B1O_HUMAN	68.51		26700	Histone H2B type 1-O OS=Homo sapiens OX=9606 GN=HIST1H2BO PE=1 SV=3
5600	sp|P06899|H2B1J_HUMAN	68.51		26700	Histone H2B type 1-J OS=Homo sapiens OX=9606 GN=HIST1H2BJ PE=1 SV=3
5160	sp|Q8WWK9|CKAP2_HUMAN	68.5	137000	64700	Cytoskeleton-associated protein 2 OS=Homo sapiens OX=9606 GN=CKAP2 PE=1 SV=1
5608	sp|Q15642|CIP4_HUMAN	68.4	149000	0	Cdc42-interacting protein 4 OS=Homo sapiens OX=9606 GN=TRIP10 PE=1 SV=3
6337	tr|F8WCJ1|F8WCJ1_HUMAN	68.25	141000	68000	Eukaryotic translation initiation factor 5A OS=Homo sapiens OX=9606 GN=EIF5A2 PE=1 SV=1
6338	tr|C9J7B5|C9J7B5_HUMAN	68.25	141000	68000	Eukaryotic translation initiation factor 5A OS=Homo sapiens OX=9606 GN=EIF5A2 PE=1 SV=1
6339	tr|C9J4W5|C9J4W5_HUMAN	68.25	141000	68000	Eukaryotic translation initiation factor 5A (Fragment) OS=Homo sapiens OX=9606 GN=EIF5A2 PE=1 SV=1
6341	tr|I3L397|I3L397_HUMAN	68.25	141000	68000	Eukaryotic translation initiation factor 5A (Fragment) OS=Homo sapiens OX=9606 GN=EIF5A PE=1 SV=8
6342	sp|Q9GZV4|IF5A2_HUMAN	68.25	141000	68000	Eukaryotic translation initiation factor 5A-2 OS=Homo sapiens OX=9606 GN=EIF5A2 PE=1 SV=3
6343	sp|P63241|IF5A1_HUMAN	68.25	141000	68000	Eukaryotic translation initiation factor 5A-1 OS=Homo sapiens OX=9606 GN=EIF5A PE=1 SV=2
6345	tr|I3L504|I3L504_HUMAN	68.25	141000	68000	Eukaryotic translation initiation factor 5A-1 OS=Homo sapiens OX=9606 GN=EIF5A PE=1 SV=1
7787	sp|Q6IS14|IF5AL_HUMAN	68.25	141000	68000	Eukaryotic translation initiation factor 5A-1-like OS=Homo sapiens OX=9606 GN=EIF5AL1 PE=2 SV=2
4886	sp|Q8TCG1|CIP2A_HUMAN	68.13			Protein CIP2A OS=Homo sapiens OX=9606 GN=CIP2A PE=1 SV=2
4887	tr|A0A087X211|A0A087X211_HUMAN	68.13			Protein CIP2A OS=Homo sapiens OX=9606 GN=CIP2A PE=1 SV=1
4376	tr|B7Z879|B7Z879_HUMAN	68.12			Vacuolar protein sorting-associated protein 11 homolog OS=Homo sapiens OX=9606 GN=VPS11 PE=1 SV=1
4378	tr|A0A087WXL6|A0A087WXL6_HUMAN	68.12			Vacuolar protein sorting-associated protein 11 homolog OS=Homo sapiens OX=9606 GN=VPS11 PE=1 SV=1
4379	sp|Q9H270|VPS11_HUMAN	68.12			Vacuolar protein sorting-associated protein 11 homolog OS=Homo sapiens OX=9606 GN=VPS11 PE=1 SV=1
6174	sp|Q9HBI1|PARVB_HUMAN	68.08	141000	162000	Beta-parvin OS=Homo sapiens OX=9606 GN=PARVB PE=1 SV=1
6214	tr|A0A087WZB5|A0A087WZB5_HUMAN	68.08	141000	162000	Beta-parvin OS=Homo sapiens OX=9606 GN=PARVB PE=1 SV=1
6642	sp|Q9BWM7|SFXN3_HUMAN	68			Sideroflexin-3 OS=Homo sapiens OX=9606 GN=SFXN3 PE=1 SV=3
6643	tr|A0A0A0MS41|A0A0A0MS41_HUMAN	68			Sideroflexin OS=Homo sapiens OX=9606 GN=SFXN3 PE=1 SV=1
6644	tr|A0A1P0AYU5|A0A1P0AYU5_HUMAN	68			Sideroflexin OS=Homo sapiens OX=9606 GN=SFXN3 PE=1 SV=1
6710	tr|S4R3N9|S4R3N9_HUMAN	68			Sideroflexin-3 OS=Homo sapiens OX=9606 GN=SFXN3 PE=1 SV=1
5414	tr|G3V179|G3V179_HUMAN	67.92	1350000	927000	Protein FAM118B OS=Homo sapiens OX=9606 GN=FAM118B PE=1 SV=1
5434	tr|E9PMJ2|E9PMJ2_HUMAN	67.92	1350000	927000	Protein FAM118B (Fragment) OS=Homo sapiens OX=9606 GN=FAM118B PE=1 SV=8
5436	tr|J3KP39|J3KP39_HUMAN	67.92	1350000	927000	Protein FAM118B OS=Homo sapiens OX=9606 GN=FAM118B PE=1 SV=1
5437	sp|Q9BPY3|F118B_HUMAN	67.92	1350000	927000	Protein FAM118B OS=Homo sapiens OX=9606 GN=FAM118B PE=1 SV=1
5773	sp|P84103|SRSF3_HUMAN	67.91	305000	83900	Serine/arginine-rich splicing factor 3 OS=Homo sapiens OX=9606 GN=SRSF3 PE=1 SV=1
5810	tr|A0A087X2D0|A0A087X2D0_HUMAN	67.91	305000	83900	Serine/arginine-rich-splicing factor 3 OS=Homo sapiens OX=9606 GN=SRSF3 PE=1 SV=1
8355	sp|Q5TC12|ATPF1_HUMAN	67.89	257000	47500	ATP synthase mitochondrial F1 complex assembly factor 1 OS=Homo sapiens OX=9606 GN=ATPAF1 PE=1 SV=1
8356	tr|I3L448|I3L448_HUMAN	67.89	257000	47500	ATP synthase mitochondrial F1 complex assembly factor 1 OS=Homo sapiens OX=9606 GN=ATPAF1 PE=1 SV=1
8458	tr|H0YD21|H0YD21_HUMAN	67.89	257000	47500	ATP synthase mitochondrial F1 complex assembly factor 1 (Fragment) OS=Homo sapiens OX=9606 GN=ATPAF1 PE=1 SV=1
5877	tr|E7EUN2|E7EUN2_HUMAN	67.82			Arf-GAP with GTPase ANK repeat and PH domain-containing protein 1 OS=Homo sapiens OX=9606 GN=AGAP1 PE=1 SV=1
5884	sp|Q9UPQ3|AGAP1_HUMAN	67.82			Arf-GAP with GTPase ANK repeat and PH domain-containing protein 1 OS=Homo sapiens OX=9606 GN=AGAP1 PE=1 SV=4
5914	tr|A0A087X1U1|A0A087X1U1_HUMAN	67.82			Arf-GAP with GTPase ANK repeat and PH domain-containing protein 1 OS=Homo sapiens OX=9606 GN=AGAP1 PE=1 SV=1
5915	tr|F5GXM9|F5GXM9_HUMAN	67.82			Arf-GAP with GTPase ANK repeat and PH domain-containing protein 1 OS=Homo sapiens OX=9606 GN=AGAP1 PE=1 SV=2
4568	tr|E9PFK5|E9PFK5_HUMAN	67.76	412000	305000	Nucleolar protein 14 OS=Homo sapiens OX=9606 GN=NOP14 PE=1 SV=1
4573	sp|P78316|NOP14_HUMAN	67.76	412000	305000	Nucleolar protein 14 OS=Homo sapiens OX=9606 GN=NOP14 PE=1 SV=3
7968	tr|E5RGH2|E5RGH2_HUMAN	67.74			CCR4-NOT transcription complex subunit 7 (Fragment) OS=Homo sapiens OX=9606 GN=CNOT7 PE=1 SV=1
7977	tr|H0YAV9|H0YAV9_HUMAN	67.74			CCR4-NOT transcription complex subunit 7 (Fragment) OS=Homo sapiens OX=9606 GN=CNOT7 PE=1 SV=1
7986	sp|Q9UIV1|CNOT7_HUMAN	67.74			CCR4-NOT transcription complex subunit 7 OS=Homo sapiens OX=9606 GN=CNOT7 PE=1 SV=3
6385	sp|Q96G46|DUS3L_HUMAN	67.54	177000	92700	tRNA-dihydrouridine(47) synthase [NAD(P)(+)]-like OS=Homo sapiens OX=9606 GN=DUS3L PE=1 SV=2
4680	tr|M0R1L7|M0R1L7_HUMAN	67.43	1020000	436000	Charged multivesicular body protein 2a (Fragment) OS=Homo sapiens OX=9606 GN=CHMP2A PE=1 SV=1
4684	sp|O43633|CHM2A_HUMAN	67.43	1020000	436000	Charged multivesicular body protein 2a OS=Homo sapiens OX=9606 GN=CHMP2A PE=1 SV=1
5538	sp|P63165|SUMO1_HUMAN	67.38	63100		Small ubiquitin-related modifier 1 OS=Homo sapiens OX=9606 GN=SUMO1 PE=1 SV=1
5542	tr|B8ZZN6|B8ZZN6_HUMAN	67.38	63100		Small ubiquitin-related modifier 1 OS=Homo sapiens OX=9606 GN=SUMO1 PE=1 SV=1
5671	tr|C9J167|C9J167_HUMAN	67.29			Mismatch repair endonuclease PMS2 OS=Homo sapiens OX=9606 GN=PMS2 PE=1 SV=2
5673	sp|P54278|PMS2_HUMAN	67.29			Mismatch repair endonuclease PMS2 OS=Homo sapiens OX=9606 GN=PMS2 PE=1 SV=2
5729	tr|A0A2R8Y6S3|A0A2R8Y6S3_HUMAN	67.29			Mismatch repair endonuclease PMS2 OS=Homo sapiens OX=9606 GN=PMS2 PE=1 SV=1
6312	sp|Q05682|CALD1_HUMAN	67.26	326000	72500	Caldesmon OS=Homo sapiens OX=9606 GN=CALD1 PE=1 SV=3
6333	tr|C9J813|C9J813_HUMAN	67.26	326000	72500	Caldesmon (Fragment) OS=Homo sapiens OX=9606 GN=CALD1 PE=1 SV=1
6334	tr|E9PGZ1|E9PGZ1_HUMAN	67.26	326000	72500	Caldesmon OS=Homo sapiens OX=9606 GN=CALD1 PE=1 SV=1
6335	tr|E7EX44|E7EX44_HUMAN	67.26	326000	72500	Caldesmon OS=Homo sapiens OX=9606 GN=CALD1 PE=1 SV=1
3912	sp|Q9H223|EHD4_HUMAN	67.22			EH domain-containing protein 4 OS=Homo sapiens OX=9606 GN=EHD4 PE=1 SV=1
4537	sp|O43819|SCO2_HUMAN	67.2	839000		Protein SCO2 homolog mitochondrial OS=Homo sapiens OX=9606 GN=SCO2 PE=1 SV=3
6496	sp|Q5T6V5|QSPP_HUMAN	67.15			Queuosine salvage protein OS=Homo sapiens OX=9606 GN=C9orf64 PE=1 SV=1
6823	tr|Q5T6V7|Q5T6V7_HUMAN	67.15			Queuosine salvage protein OS=Homo sapiens OX=9606 GN=C9orf64 PE=1 SV=1
6488	tr|B7WPG3|B7WPG3_HUMAN	67.15	135000	56200	Heterogeneous nuclear ribonucleoprotein L-like OS=Homo sapiens OX=9606 GN=HNRNPLL PE=1 SV=1
6489	tr|C9IYN3|C9IYN3_HUMAN	67.15	135000	56200	Heterogeneous nuclear ribonucleoprotein L-like isoform CRA_a OS=Homo sapiens OX=9606 GN=HNRNPLL PE=1 SV=2
6490	sp|Q8WVV9|HNRLL_HUMAN	67.15	135000	56200	Heterogeneous nuclear ribonucleoprotein L-like OS=Homo sapiens OX=9606 GN=HNRNPLL PE=1 SV=1
6491	tr|D6W592|D6W592_HUMAN	67.15	135000	56200	Heterogeneous nuclear ribonucleoprotein L-like isoform CRA_d OS=Homo sapiens OX=9606 GN=HNRNPLL PE=1 SV=1
5940	sp|Q9H9H4|VP37B_HUMAN	67.15	284000		Vacuolar protein sorting-associated protein 37B OS=Homo sapiens OX=9606 GN=VPS37B PE=1 SV=1
4865	tr|A0A087WW77|A0A087WW77_HUMAN	67.1			Lethal(2) giant larvae protein homolog 1 OS=Homo sapiens OX=9606 GN=LLGL1 PE=1 SV=1
4866	sp|Q15334|L2GL1_HUMAN	67.1			Lethal(2) giant larvae protein homolog 1 OS=Homo sapiens OX=9606 GN=LLGL1 PE=1 SV=3
7251	sp|P22528|SPR1B_HUMAN	67			Cornifin-B OS=Homo sapiens OX=9606 GN=SPRR1B PE=1 SV=2
4759	sp|O43663|PRC1_HUMAN	66.95	42200		Protein regulator of cytokinesis 1 OS=Homo sapiens OX=9606 GN=PRC1 PE=1 SV=2
7069	tr|A2IDC6|A2IDC6_HUMAN	66.8	332000	62000	39S ribosomal protein L28 mitochondrial (Fragment) OS=Homo sapiens OX=9606 GN=MRPL28 PE=1 SV=1
7070	sp|Q13084|RM28_HUMAN	66.8	332000	62000	39S ribosomal protein L28 mitochondrial OS=Homo sapiens OX=9606 GN=MRPL28 PE=1 SV=4
6269	tr|A0A0A6YYG7|A0A0A6YYG7_HUMAN	66.63	89200	151000	Condensin-2 complex subunit H2 OS=Homo sapiens OX=9606 GN=NCAPH2 PE=1 SV=1
6270	sp|Q6IBW4|CNDH2_HUMAN	66.63	89200	151000	Condensin-2 complex subunit H2 OS=Homo sapiens OX=9606 GN=NCAPH2 PE=1 SV=1
7696	tr|H0YC55|H0YC55_HUMAN	66.63	89200	151000	Condensin-2 complex subunit H2 (Fragment) OS=Homo sapiens OX=9606 GN=NCAPH2 PE=1 SV=1
5800	sp|Q969S9|RRF2M_HUMAN	66.57	184000	175000	Ribosome-releasing factor 2 mitochondrial OS=Homo sapiens OX=9606 GN=GFM2 PE=1 SV=1
4451	tr|H0Y5H9|H0Y5H9_HUMAN	66.55		74300	Serpin B4 (Fragment) OS=Homo sapiens OX=9606 GN=SERPINB4 PE=1 SV=1
4457	sp|P48594|SPB4_HUMAN	66.55		74300	Serpin B4 OS=Homo sapiens OX=9606 GN=SERPINB4 PE=1 SV=2
6162	sp|Q6ZW49|PAXI1_HUMAN	66.54			PAX-interacting protein 1 OS=Homo sapiens OX=9606 GN=PAXIP1 PE=1 SV=2
7989	sp|Q9Y5X1|SNX9_HUMAN	66.5	109000		Sorting nexin-9 OS=Homo sapiens OX=9606 GN=SNX9 PE=1 SV=1
4697	sp|Q15054|DPOD3_HUMAN	66.49	916000		DNA polymerase delta subunit 3 OS=Homo sapiens OX=9606 GN=POLD3 PE=1 SV=2
7236	sp|Q96BK5|PINX1_HUMAN	66.43	32100		PIN2/TERF1-interacting telomerase inhibitor 1 OS=Homo sapiens OX=9606 GN=PINX1 PE=1 SV=2
7695	sp|P30279|CCND2_HUMAN	66.4			G1/S-specific cyclin-D2 OS=Homo sapiens OX=9606 GN=CCND2 PE=1 SV=1
4149	tr|A0A1W2PPS8|A0A1W2PPS8_HUMAN	66.35	601000	268000	Endoplasmic reticulum-Golgi intermediate compartment protein 3 OS=Homo sapiens OX=9606 GN=ERGIC3 PE=1 SV=1
4157	tr|H0Y621|H0Y621_HUMAN	66.35	601000	268000	Endoplasmic reticulum-Golgi intermediate compartment protein 3 (Fragment) OS=Homo sapiens OX=9606 GN=ERGIC3 PE=1 SV=1
4164	sp|Q9Y282|ERGI3_HUMAN	66.35	601000	268000	Endoplasmic reticulum-Golgi intermediate compartment protein 3 OS=Homo sapiens OX=9606 GN=ERGIC3 PE=1 SV=1
4167	tr|H0Y5K5|H0Y5K5_HUMAN	66.35	601000	268000	Endoplasmic reticulum-Golgi intermediate compartment protein 3 (Fragment) OS=Homo sapiens OX=9606 GN=ERGIC3 PE=1 SV=1
5256	sp|Q9HAV7|GRPE1_HUMAN	66.35	154000	35400	GrpE protein homolog 1 mitochondrial OS=Homo sapiens OX=9606 GN=GRPEL1 PE=1 SV=2
4643	tr|J3QL56|J3QL56_HUMAN	66.34	1100000	121000	Protein SCO1 homolog mitochondrial OS=Homo sapiens OX=9606 GN=SCO1 PE=1 SV=1
4644	sp|O75880|SCO1_HUMAN	66.34	1100000	121000	Protein SCO1 homolog mitochondrial OS=Homo sapiens OX=9606 GN=SCO1 PE=1 SV=1
5144	tr|A0A0A0MRR1|A0A0A0MRR1_HUMAN	66.2	335000	19400	Zinc finger protein 691 (Fragment) OS=Homo sapiens OX=9606 GN=ZNF691 PE=1 SV=1
5145	tr|Q5VV50|Q5VV50_HUMAN	66.2	335000	19400	Zinc finger protein 691 OS=Homo sapiens OX=9606 GN=ZNF691 PE=1 SV=1
5146	sp|Q5VV52|ZN691_HUMAN	66.2	335000	19400	Zinc finger protein 691 OS=Homo sapiens OX=9606 GN=ZNF691 PE=1 SV=2
4577	sp|O75396|SC22B_HUMAN	66.19	684000	287000	Vesicle-trafficking protein SEC22b OS=Homo sapiens OX=9606 GN=SEC22B PE=1 SV=4
6872	sp|Q9Y2R9|RT07_HUMAN	66.17	174000		28S ribosomal protein S7 mitochondrial OS=Homo sapiens OX=9606 GN=MRPS7 PE=1 SV=2
6873	tr|J3QLS3|J3QLS3_HUMAN	66.17	174000		28S ribosomal protein S7 mitochondrial OS=Homo sapiens OX=9606 GN=MRPS7 PE=1 SV=1
7678	tr|J3QKW2|J3QKW2_HUMAN	66.17	174000		28S ribosomal protein S7 mitochondrial OS=Homo sapiens OX=9606 GN=MRPS7 PE=1 SV=1
6963	tr|E9PDQ5|E9PDQ5_HUMAN	66.14	191000	232000	Rho guanine nucleotide exchange factor 7 OS=Homo sapiens OX=9606 GN=ARHGEF7 PE=1 SV=1
6964	tr|B1ALK7|B1ALK7_HUMAN	66.14	191000	232000	Rho guanine nucleotide exchange factor 7 OS=Homo sapiens OX=9606 GN=ARHGEF7 PE=1 SV=1
6965	sp|Q14155|ARHG7_HUMAN	66.14	191000	232000	Rho guanine nucleotide exchange factor 7 OS=Homo sapiens OX=9606 GN=ARHGEF7 PE=1 SV=2
6966	tr|A0A2R8YG42|A0A2R8YG42_HUMAN	66.14	191000	232000	Rho guanine nucleotide exchange factor 7 OS=Homo sapiens OX=9606 GN=ARHGEF7 PE=1 SV=1
4744	sp|P78345|RPP38_HUMAN	66.05	474000	281000	Ribonuclease P protein subunit p38 OS=Homo sapiens OX=9606 GN=RPP38 PE=1 SV=2
5438	sp|Q12756|KIF1A_HUMAN	65.95			Kinesin-like protein KIF1A OS=Homo sapiens OX=9606 GN=KIF1A PE=1 SV=2
5439	tr|A0A3F2YNW9|A0A3F2YNW9_HUMAN	65.95			Kinesin-like protein KIF1A OS=Homo sapiens OX=9606 GN=KIF1A PE=1 SV=1
5440	tr|A0A3B3IU40|A0A3B3IU40_HUMAN	65.95			Kinesin-like protein KIF1A OS=Homo sapiens OX=9606 GN=KIF1A PE=1 SV=1
5441	tr|A0A3B3IUA1|A0A3B3IUA1_HUMAN	65.95			Kinesin-like protein KIF1A OS=Homo sapiens OX=9606 GN=KIF1A PE=1 SV=1
5442	tr|A0A3B3IT28|A0A3B3IT28_HUMAN	65.95			Kinesin-like protein KIF1A OS=Homo sapiens OX=9606 GN=KIF1A PE=1 SV=1
5444	tr|A0A3B3ITE5|A0A3B3ITE5_HUMAN	65.95			Kinesin-like protein KIF1A OS=Homo sapiens OX=9606 GN=KIF1A PE=1 SV=1
5445	tr|A0A3B3ITF7|A0A3B3ITF7_HUMAN	65.95			Kinesin-like protein KIF1A OS=Homo sapiens OX=9606 GN=KIF1A PE=1 SV=1
5446	tr|A0A3B3ITW6|A0A3B3ITW6_HUMAN	65.95			Kinesin-like protein KIF1A OS=Homo sapiens OX=9606 GN=KIF1A PE=1 SV=1
7654	tr|B4DQI4|B4DQI4_HUMAN	65.92	160000		Protein ABHD14B OS=Homo sapiens OX=9606 GN=ABHD14B PE=1 SV=1
7655	sp|Q96IU4|ABHEB_HUMAN	65.92	160000		Protein ABHD14B OS=Homo sapiens OX=9606 GN=ABHD14B PE=1 SV=1
5379	sp|P09661|RU2A_HUMAN	65.92	254000	189000	U2 small nuclear ribonucleoprotein A' OS=Homo sapiens OX=9606 GN=SNRPA1 PE=1 SV=2
3834	tr|E9PDE8|E9PDE8_HUMAN	65.92	11800	15100	Heat shock 70 kDa protein 4L OS=Homo sapiens OX=9606 GN=HSPA4L PE=1 SV=1
3836	sp|O95757|HS74L_HUMAN	65.92	11800	15100	Heat shock 70 kDa protein 4L OS=Homo sapiens OX=9606 GN=HSPA4L PE=1 SV=3
6718	sp|Q86U06|RBM23_HUMAN	65.87	102000		Probable RNA-binding protein 23 OS=Homo sapiens OX=9606 GN=RBM23 PE=1 SV=1
7088	tr|A0A087WUX8|A0A087WUX8_HUMAN	65.64	132000	56300	MICOS complex subunit OS=Homo sapiens OX=9606 GN=APOOL PE=1 SV=1
7824	tr|A0A087WYF7|A0A087WYF7_HUMAN	65.64	132000	56300	MICOS complex subunit OS=Homo sapiens OX=9606 GN=APOOL PE=1 SV=1
7825	sp|Q6UXV4|MIC27_HUMAN	65.64	132000	56300	MICOS complex subunit MIC27 OS=Homo sapiens OX=9606 GN=APOOL PE=1 SV=1
5197	sp|Q9NQH7|XPP3_HUMAN	65.58	0	37600	Xaa-Pro aminopeptidase 3 OS=Homo sapiens OX=9606 GN=XPNPEP3 PE=1 SV=1
9684	tr|C9JAW5|C9JAW5_HUMAN	65.58	158000	109000	Uncharacterized protein OS=Homo sapiens OX=9606 PE=4 SV=1
9685	sp|Q9Y241|HIG1A_HUMAN	65.58	158000	109000	HIG1 domain family member 1A mitochondrial OS=Homo sapiens OX=9606 GN=HIGD1A PE=1 SV=1
9686	tr|C9JNU6|C9JNU6_HUMAN	65.58	158000	109000	HIG1 domain family member 1A mitochondrial OS=Homo sapiens OX=9606 GN=HIGD1A PE=4 SV=1
6276	sp|Q01082|SPTB2_HUMAN	65.55	209000	322000	Spectrin beta chain non-erythrocytic 1 OS=Homo sapiens OX=9606 GN=SPTBN1 PE=1 SV=2
6277	tr|A0A087WUZ3|A0A087WUZ3_HUMAN	65.55	209000	322000	Spectrin beta chain OS=Homo sapiens OX=9606 GN=SPTBN1 PE=1 SV=1
7062	sp|Q13438|OS9_HUMAN	65.5	200000	361000	Protein OS-9 OS=Homo sapiens OX=9606 GN=OS9 PE=1 SV=1
7178	tr|B4E321|B4E321_HUMAN	65.5	200000	361000	Protein OS-9 OS=Homo sapiens OX=9606 GN=OS9 PE=1 SV=1
8142	tr|F8W0R2|F8W0R2_HUMAN	65.5	200000	361000	Protein OS-9 OS=Homo sapiens OX=9606 GN=OS9 PE=1 SV=1
8144	tr|F8W1N0|F8W1N0_HUMAN	65.5	200000	361000	Protein OS-9 OS=Homo sapiens OX=9606 GN=OS9 PE=1 SV=1
8145	tr|F8VZI7|F8VZI7_HUMAN	65.5	200000	361000	Protein OS-9 (Fragment) OS=Homo sapiens OX=9606 GN=OS9 PE=1 SV=1
8147	tr|F8W1V2|F8W1V2_HUMAN	65.5	200000	361000	Protein OS-9 (Fragment) OS=Homo sapiens OX=9606 GN=OS9 PE=1 SV=1
4161	sp|P12081|SYHC_HUMAN	65.46			Histidine--tRNA ligase cytoplasmic OS=Homo sapiens OX=9606 GN=HARS PE=1 SV=2
4194	tr|B3KWE1|B3KWE1_HUMAN	65.46			Histidine--tRNA ligase cytoplasmic OS=Homo sapiens OX=9606 GN=HARS PE=1 SV=1
4498	sp|P49770|EI2BB_HUMAN	65.44	352000	145000	Translation initiation factor eIF-2B subunit beta OS=Homo sapiens OX=9606 GN=EIF2B2 PE=1 SV=3
7877	sp|Q9NWR8|MCUB_HUMAN	65.35			Calcium uniporter regulatory subunit MCUb mitochondrial OS=Homo sapiens OX=9606 GN=MCUB PE=1 SV=2
5547	tr|A0A2U3TZY2|A0A2U3TZY2_HUMAN	65.24	155000	159000	Caseinolytic peptidase B protein homolog OS=Homo sapiens OX=9606 GN=CLPB PE=1 SV=1
5548	sp|Q9H078|CLPB_HUMAN	65.24	155000	159000	Caseinolytic peptidase B protein homolog OS=Homo sapiens OX=9606 GN=CLPB PE=1 SV=1
7206	tr|G5E9A6|G5E9A6_HUMAN	65.21			Ubiquitin carboxyl-terminal hydrolase 11 OS=Homo sapiens OX=9606 GN=USP11 PE=1 SV=1
7207	sp|P51784|UBP11_HUMAN	65.21			Ubiquitin carboxyl-terminal hydrolase 11 OS=Homo sapiens OX=9606 GN=USP11 PE=1 SV=3
4391	sp|O43660|PLRG1_HUMAN	65.19	710000	113000	Pleiotropic regulator 1 OS=Homo sapiens OX=9606 GN=PLRG1 PE=1 SV=1
5352	sp|Q9GZS1|RPA49_HUMAN	65.17	234000	131000	DNA-directed RNA polymerase I subunit RPA49 OS=Homo sapiens OX=9606 GN=POLR1E PE=1 SV=3
9010	sp|Q9Y5N6|ORC6_HUMAN	65.16	143000	59800	Origin recognition complex subunit 6 OS=Homo sapiens OX=9606 GN=ORC6 PE=1 SV=1
9666	tr|H3BT22|H3BT22_HUMAN	65.16	143000	59800	Origin recognition complex subunit 6 OS=Homo sapiens OX=9606 GN=ORC6 PE=1 SV=1
4476	sp|Q6NUQ4|TM214_HUMAN	65.16			Transmembrane protein 214 OS=Homo sapiens OX=9606 GN=TMEM214 PE=1 SV=2
4284	tr|A0A2R8Y6I1|A0A2R8Y6I1_HUMAN	65.12			Probable histidine--tRNA ligase mitochondrial OS=Homo sapiens OX=9606 GN=HARS2 PE=1 SV=1
4334	tr|D6RJE6|D6RJE6_HUMAN	65.12			Probable histidine--tRNA ligase mitochondrial (Fragment) OS=Homo sapiens OX=9606 GN=HARS2 PE=1 SV=2
4398	sp|P49590|SYHM_HUMAN	65.12			Probable histidine--tRNA ligase mitochondrial OS=Homo sapiens OX=9606 GN=HARS2 PE=1 SV=1
4399	tr|A0A2R8Y5P7|A0A2R8Y5P7_HUMAN	65.12			Probable histidine--tRNA ligase mitochondrial OS=Homo sapiens OX=9606 GN=HARS2 PE=1 SV=1
6038	tr|K4DI93|K4DI93_HUMAN	65.02			Cullin 4B isoform CRA_e OS=Homo sapiens OX=9606 GN=CUL4B PE=1 SV=1
6039	sp|Q13620|CUL4B_HUMAN	65.02			Cullin-4B OS=Homo sapiens OX=9606 GN=CUL4B PE=1 SV=4
6340	sp|Q14512|FGFP1_HUMAN	65.01			Fibroblast growth factor-binding protein 1 OS=Homo sapiens OX=9606 GN=FGFBP1 PE=1 SV=1
5730	sp|Q9BZE4|NOG1_HUMAN	65	333000	10300	Nucleolar GTP-binding protein 1 OS=Homo sapiens OX=9606 GN=GTPBP4 PE=1 SV=3
4699	tr|A0A0A0MSB8|A0A0A0MSB8_HUMAN	64.99	452000	48800	Exocyst complex component 7 OS=Homo sapiens OX=9606 GN=EXOC7 PE=1 SV=1
4700	sp|Q9UPT5|EXOC7_HUMAN	64.99	452000	48800	Exocyst complex component 7 OS=Homo sapiens OX=9606 GN=EXOC7 PE=1 SV=3
4769	tr|A0A0A0MRE1|A0A0A0MRE1_HUMAN	64.99	452000	48800	Exocyst complex component 7 (Fragment) OS=Homo sapiens OX=9606 GN=EXOC7 PE=1 SV=1
4770	tr|B4DJ07|B4DJ07_HUMAN	64.99	452000	48800	Exocyst complex component 7 OS=Homo sapiens OX=9606 GN=EXOC7 PE=1 SV=1
4999	tr|C9JME6|C9JME6_HUMAN	64.99	452000	48800	Exocyst complex component 7 (Fragment) OS=Homo sapiens OX=9606 GN=EXOC7 PE=1 SV=1
6460	sp|Q8WYA6|CTBL1_HUMAN	64.96	155000		Beta-catenin-like protein 1 OS=Homo sapiens OX=9606 GN=CTNNBL1 PE=1 SV=1
6461	tr|A0A087WUB9|A0A087WUB9_HUMAN	64.96	155000		Beta-catenin-like protein 1 OS=Homo sapiens OX=9606 GN=CTNNBL1 PE=1 SV=1
6495	tr|A2A2P1|A2A2P1_HUMAN	64.96	155000		Beta-catenin-like protein 1 (Fragment) OS=Homo sapiens OX=9606 GN=CTNNBL1 PE=1 SV=1
4449	sp|Q9ULR3|PPM1H_HUMAN	64.93			Protein phosphatase 1H OS=Homo sapiens OX=9606 GN=PPM1H PE=1 SV=2
4424	sp|Q01813|PFKAP_HUMAN	64.87			ATP-dependent 6-phosphofructokinase platelet type OS=Homo sapiens OX=9606 GN=PFKP PE=1 SV=2
6901	sp|O94760|DDAH1_HUMAN	64.81	339000		N(G) N(G)-dimethylarginine dimethylaminohydrolase 1 OS=Homo sapiens OX=9606 GN=DDAH1 PE=1 SV=3
7845	tr|B4DYP1|B4DYP1_HUMAN	64.81	339000		N(G) N(G)-dimethylarginine dimethylaminohydrolase 1 OS=Homo sapiens OX=9606 GN=DDAH1 PE=1 SV=1
6274	tr|G3XA94|G3XA94_HUMAN	64.77	244000	200000	Chromosome 3 open reading frame 1 isoform CRA_b OS=Homo sapiens OX=9606 GN=TIMMDC1 PE=1 SV=1
6275	sp|Q9NPL8|TIDC1_HUMAN	64.77	244000	200000	Complex I assembly factor TIMMDC1 mitochondrial OS=Homo sapiens OX=9606 GN=TIMMDC1 PE=1 SV=2
5958	sp|Q6PCD5|RFWD3_HUMAN	64.73			E3 ubiquitin-protein ligase RFWD3 OS=Homo sapiens OX=9606 GN=RFWD3 PE=1 SV=3
9167	sp|Q9UPY6|WASF3_HUMAN	64.71		50200	Wiskott-Aldrich syndrome protein family member 3 OS=Homo sapiens OX=9606 GN=WASF3 PE=1 SV=2
9687	tr|A0A087WX59|A0A087WX59_HUMAN	64.63	651000	429000	Proteasomal ubiquitin receptor ADRM1 OS=Homo sapiens OX=9606 GN=ADRM1 PE=1 SV=1
9688	sp|Q16186|ADRM1_HUMAN	64.63	651000	429000	Proteasomal ubiquitin receptor ADRM1 OS=Homo sapiens OX=9606 GN=ADRM1 PE=1 SV=2
7441	sp|Q8IWE2|NXP20_HUMAN	64.55			Protein NOXP20 OS=Homo sapiens OX=9606 GN=FAM114A1 PE=1 SV=2
5557	sp|Q15061|WDR43_HUMAN	64.28	176000		WD repeat-containing protein 43 OS=Homo sapiens OX=9606 GN=WDR43 PE=1 SV=3
4374	tr|H0YIZ0|H0YIZ0_HUMAN	64.16		110000	Serine hydroxymethyltransferase mitochondrial (Fragment) OS=Homo sapiens OX=9606 GN=SHMT2 PE=1 SV=1
4388	sp|P34897|GLYM_HUMAN	64.16		110000	Serine hydroxymethyltransferase mitochondrial OS=Homo sapiens OX=9606 GN=SHMT2 PE=1 SV=3
9694	tr|K7ES42|K7ES42_HUMAN	64.1			Scaffold attachment factor B1 OS=Homo sapiens OX=9606 GN=SAFB PE=1 SV=1
9696	sp|Q15424|SAFB1_HUMAN	64.1			Scaffold attachment factor B1 OS=Homo sapiens OX=9606 GN=SAFB PE=1 SV=4
5405	sp|Q8NBJ4|GOLM1_HUMAN	64.09	75300		Golgi membrane protein 1 OS=Homo sapiens OX=9606 GN=GOLM1 PE=1 SV=1
6959	sp|Q13322|GRB10_HUMAN	63.92	74800	55900	Growth factor receptor-bound protein 10 OS=Homo sapiens OX=9606 GN=GRB10 PE=1 SV=2
6960	tr|A0A2R8YCL1|A0A2R8YCL1_HUMAN	63.92	74800	55900	Growth factor receptor-bound protein 10 OS=Homo sapiens OX=9606 GN=GRB10 PE=1 SV=1
5782	sp|P83111|LACTB_HUMAN	63.85			Serine beta-lactamase-like protein LACTB mitochondrial OS=Homo sapiens OX=9606 GN=LACTB PE=1 SV=2
6865	sp|Q66LE6|2ABD_HUMAN	63.74			Serine/threonine-protein phosphatase 2A 55 kDa regulatory subunit B delta isoform OS=Homo sapiens OX=9606 GN=PPP2R2D PE=1 SV=1
7903	tr|M0R0X9|M0R0X9_HUMAN	63.67	189000	121000	Interferon regulatory factor 3 (Fragment) OS=Homo sapiens OX=9606 GN=IRF3 PE=1 SV=8
7904	tr|M0QXC8|M0QXC8_HUMAN	63.67	189000	121000	Interferon regulatory factor 3 (Fragment) OS=Homo sapiens OX=9606 GN=IRF3 PE=1 SV=1
7905	tr|M0QYT9|M0QYT9_HUMAN	63.67	189000	121000	Interferon regulatory factor 3 OS=Homo sapiens OX=9606 GN=IRF3 PE=1 SV=1
7906	tr|M0R205|M0R205_HUMAN	63.67	189000	121000	Interferon regulatory factor 3 (Fragment) OS=Homo sapiens OX=9606 GN=IRF3 PE=1 SV=1
7907	tr|M0QZB8|M0QZB8_HUMAN	63.67	189000	121000	Interferon regulatory factor 3 OS=Homo sapiens OX=9606 GN=IRF3 PE=1 SV=1
7908	tr|M0QZB7|M0QZB7_HUMAN	63.67	189000	121000	Interferon regulatory factor 3 OS=Homo sapiens OX=9606 GN=IRF3 PE=1 SV=1
7909	sp|Q14653|IRF3_HUMAN	63.67	189000	121000	Interferon regulatory factor 3 OS=Homo sapiens OX=9606 GN=IRF3 PE=1 SV=1
4579	tr|F8VWP4|F8VWP4_HUMAN	63.65	268000	80100	AT-rich interactive domain-containing protein 2 OS=Homo sapiens OX=9606 GN=ARID2 PE=1 SV=1
4603	tr|F8W108|F8W108_HUMAN	63.65	268000	80100	AT-rich interactive domain-containing protein 2 OS=Homo sapiens OX=9606 GN=ARID2 PE=1 SV=1
4608	tr|F8WCU9|F8WCU9_HUMAN	63.65	268000	80100	AT-rich interactive domain-containing protein 2 OS=Homo sapiens OX=9606 GN=ARID2 PE=1 SV=1
4612	sp|Q68CP9|ARID2_HUMAN	63.65	268000	80100	AT-rich interactive domain-containing protein 2 OS=Homo sapiens OX=9606 GN=ARID2 PE=1 SV=2
5575	sp|O15228|GNPAT_HUMAN	63.52			Dihydroxyacetone phosphate acyltransferase OS=Homo sapiens OX=9606 GN=GNPAT PE=1 SV=1
5358	sp|P28838|AMPL_HUMAN	63.42	212000	94900	Cytosol aminopeptidase OS=Homo sapiens OX=9606 GN=LAP3 PE=1 SV=3
5452	tr|H0Y9Q1|H0Y9Q1_HUMAN	63.42	212000	94900	Cytosol aminopeptidase (Fragment) OS=Homo sapiens OX=9606 GN=LAP3 PE=1 SV=8
5860	sp|P26368|U2AF2_HUMAN	63.35	277000	70900	Splicing factor U2AF 65 kDa subunit OS=Homo sapiens OX=9606 GN=U2AF2 PE=1 SV=4
6897	tr|H3BM79|H3BM79_HUMAN	63.34	337000	448000	AKT-interacting protein (Fragment) OS=Homo sapiens OX=9606 GN=AKTIP PE=1 SV=1
6899	sp|Q9H8T0|AKTIP_HUMAN	63.34	337000	448000	AKT-interacting protein OS=Homo sapiens OX=9606 GN=AKTIP PE=1 SV=1
7159	tr|H3BNB8|H3BNB8_HUMAN	63.34	337000	448000	AKT-interacting protein (Fragment) OS=Homo sapiens OX=9606 GN=AKTIP PE=1 SV=1
7160	tr|H3BVH0|H3BVH0_HUMAN	63.34	337000	448000	AKT-interacting protein (Fragment) OS=Homo sapiens OX=9606 GN=AKTIP PE=1 SV=1
7161	tr|H3BRV2|H3BRV2_HUMAN	63.34	337000	448000	AKT-interacting protein (Fragment) OS=Homo sapiens OX=9606 GN=AKTIP PE=1 SV=8
6384	sp|Q8TF05|PP4R1_HUMAN	63.31		101000	Serine/threonine-protein phosphatase 4 regulatory subunit 1 OS=Homo sapiens OX=9606 GN=PPP4R1 PE=1 SV=1
5897	sp|Q15056|IF4H_HUMAN	63.24	426000		Eukaryotic translation initiation factor 4H OS=Homo sapiens OX=9606 GN=EIF4H PE=1 SV=5
6248	sp|P48507|GSH0_HUMAN	63.04	165000	22900	Glutamate--cysteine ligase regulatory subunit OS=Homo sapiens OX=9606 GN=GCLM PE=1 SV=1
5959	sp|Q6ZNB6|NFXL1_HUMAN	62.94			NF-X1-type zinc finger protein NFXL1 OS=Homo sapiens OX=9606 GN=NFXL1 PE=1 SV=2
4520	sp|Q13242|SRSF9_HUMAN	62.89	199000	0	Serine/arginine-rich splicing factor 9 OS=Homo sapiens OX=9606 GN=SRSF9 PE=1 SV=1
5977	tr|K7EQ25|K7EQ25_HUMAN	62.85	44700	40800	Alpha/beta hydrolase domain-containing protein 17A OS=Homo sapiens OX=9606 GN=ABHD17A PE=1 SV=1
5979	sp|Q96GS6|AB17A_HUMAN	62.85	44700	40800	Alpha/beta hydrolase domain-containing protein 17A OS=Homo sapiens OX=9606 GN=ABHD17A PE=1 SV=1
8533	tr|C9J2I0|C9J2I0_HUMAN	62.84	124000	51000	Arf-GAP domain and FG repeat-containing protein 1 (Fragment) OS=Homo sapiens OX=9606 GN=AGFG1 PE=1 SV=8
8534	tr|B8ZZY2|B8ZZY2_HUMAN	62.84	124000	51000	Arf-GAP domain and FG repeat-containing protein 1 OS=Homo sapiens OX=9606 GN=AGFG1 PE=1 SV=1
8535	sp|P52594|AGFG1_HUMAN	62.84	124000	51000	Arf-GAP domain and FG repeat-containing protein 1 OS=Homo sapiens OX=9606 GN=AGFG1 PE=1 SV=2
7774	sp|P14209|CD99_HUMAN	62.81			CD99 antigen OS=Homo sapiens OX=9606 GN=CD99 PE=1 SV=1
7771	tr|G8JLH9|G8JLH9_HUMAN	62.81			Signal transducer and activator of transcription OS=Homo sapiens OX=9606 GN=STAT3 PE=1 SV=1
7773	sp|P40763|STAT3_HUMAN	62.81			Signal transducer and activator of transcription 3 OS=Homo sapiens OX=9606 GN=STAT3 PE=1 SV=2
8298	tr|K7EKW3|K7EKW3_HUMAN	62.79	46300	48300	Transmembrane and ubiquitin-like domain-containing protein 2 (Fragment) OS=Homo sapiens OX=9606 GN=TMUB2 PE=1 SV=1
8305	tr|E7ESS3|E7ESS3_HUMAN	62.79	46300	48300	Transmembrane and ubiquitin-like domain-containing protein 2 OS=Homo sapiens OX=9606 GN=TMUB2 PE=1 SV=1
8309	sp|Q71RG4|TMUB2_HUMAN	62.79	46300	48300	Transmembrane and ubiquitin-like domain-containing protein 2 OS=Homo sapiens OX=9606 GN=TMUB2 PE=1 SV=2
8231	sp|Q15007|FL2D_HUMAN	62.74			Pre-mRNA-splicing regulator WTAP OS=Homo sapiens OX=9606 GN=WTAP PE=1 SV=2
8042	sp|Q6NS38|ALKB2_HUMAN	62.63			DNA oxidative demethylase ALKBH2 OS=Homo sapiens OX=9606 GN=ALKBH2 PE=1 SV=1
6006	sp|Q9UM47|NOTC3_HUMAN	62.62			Neurogenic locus notch homolog protein 3 OS=Homo sapiens OX=9606 GN=NOTCH3 PE=1 SV=2
6134	sp|Q9HCK8|CHD8_HUMAN	62.57	59300		Chromodomain-helicase-DNA-binding protein 8 OS=Homo sapiens OX=9606 GN=CHD8 PE=1 SV=5
9689	sp|P20719|HXA5_HUMAN	62.57	105000		Homeobox protein Hox-A5 OS=Homo sapiens OX=9606 GN=HOXA5 PE=1 SV=2
7288	tr|A0A087WVR3|A0A087WVR3_HUMAN	62.57	9080	6610	E3 ubiquitin-protein ligase UHRF1 OS=Homo sapiens OX=9606 GN=UHRF1 PE=1 SV=1
7289	tr|A0A087WTW0|A0A087WTW0_HUMAN	62.57	9080	6610	E3 ubiquitin-protein ligase UHRF1 OS=Homo sapiens OX=9606 GN=UHRF1 PE=1 SV=1
8300	sp|Q96T88|UHRF1_HUMAN	62.57	9080	6610	E3 ubiquitin-protein ligase UHRF1 OS=Homo sapiens OX=9606 GN=UHRF1 PE=1 SV=1
6415	tr|D6RBW1|D6RBW1_HUMAN	62.49	326000	233000	Eukaryotic translation initiation factor 4E OS=Homo sapiens OX=9606 GN=EIF4E PE=1 SV=1
7167	sp|P06730|IF4E_HUMAN	62.49	326000	233000	Eukaryotic translation initiation factor 4E OS=Homo sapiens OX=9606 GN=EIF4E PE=1 SV=2
7756	sp|Q03111|ENL_HUMAN	62.48			Protein ENL OS=Homo sapiens OX=9606 GN=MLLT1 PE=1 SV=2
5294	sp|O95630|STABP_HUMAN	62.46	74000	29900	STAM-binding protein OS=Homo sapiens OX=9606 GN=STAMBP PE=1 SV=1
9713	tr|A8MXQ1|A8MXQ1_HUMAN	62.36	626000	256000	Pituitary tumor-transforming gene 1 protein-interacting protein OS=Homo sapiens OX=9606 GN=PTTG1IP PE=1 SV=1
9714	sp|P53801|PTTG_HUMAN	62.36	626000	256000	Pituitary tumor-transforming gene 1 protein-interacting protein OS=Homo sapiens OX=9606 GN=PTTG1IP PE=1 SV=1
5643	sp|Q8IV50|LYSM2_HUMAN	62.15	107000	133000	LysM and putative peptidoglycan-binding domain-containing protein 2 OS=Homo sapiens OX=9606 GN=LYSMD2 PE=1 SV=1
6102	tr|E7EUI8|E7EUI8_HUMAN	62.11		5790	Glucose-6-phosphate 1-dehydrogenase (Fragment) OS=Homo sapiens OX=9606 GN=G6PD PE=1 SV=8
6103	sp|P11413|G6PD_HUMAN	62.11		5790	Glucose-6-phosphate 1-dehydrogenase OS=Homo sapiens OX=9606 GN=G6PD PE=1 SV=4
6365	tr|E9PD92|E9PD92_HUMAN	62.11			Glucose-6-phosphate 1-dehydrogenase (Fragment) OS=Homo sapiens OX=9606 GN=G6PD PE=1 SV=1
6366	tr|E7EM57|E7EM57_HUMAN	62.11			Glucose-6-phosphate 1-dehydrogenase (Fragment) OS=Homo sapiens OX=9606 GN=G6PD PE=1 SV=1
6475	sp|Q9C0C2|TB182_HUMAN	61.92			182 kDa tankyrase-1-binding protein OS=Homo sapiens OX=9606 GN=TNKS1BP1 PE=1 SV=4
7762	sp|O14733|MP2K7_HUMAN	61.87			Dual specificity mitogen-activated protein kinase kinase 7 OS=Homo sapiens OX=9606 GN=MAP2K7 PE=1 SV=2
6683	sp|P00403|COX2_HUMAN	61.86	82800		Cytochrome c oxidase subunit 2 OS=Homo sapiens OX=9606 GN=MT-CO2 PE=1 SV=1
6512	sp|Q6VY07|PACS1_HUMAN	61.85			Phosphofurin acidic cluster sorting protein 1 OS=Homo sapiens OX=9606 GN=PACS1 PE=1 SV=2
6534	tr|B4DF77|B4DF77_HUMAN	61.85			cDNA FLJ58767 highly similar to Phosphofurin acidic cluster sorting protein 1 OS=Homo sapiens OX=9606 GN=PACS1 PE=1 SV=1
5208	sp|Q8WVM8|SCFD1_HUMAN	61.81	28400		Sec1 family domain-containing protein 1 OS=Homo sapiens OX=9606 GN=SCFD1 PE=1 SV=4
4516	sp|Q8NEU8|DP13B_HUMAN	61.8	56000	46900	DCC-interacting protein 13-beta OS=Homo sapiens OX=9606 GN=APPL2 PE=1 SV=3
4571	tr|H0YH86|H0YH86_HUMAN	61.8	56000	46900	DCC-interacting protein 13-beta (Fragment) OS=Homo sapiens OX=9606 GN=APPL2 PE=1 SV=1
7240	tr|K7EPJ1|K7EPJ1_HUMAN	61.74	402000	109000	Ubiquitin-conjugating enzyme E2 S (Fragment) OS=Homo sapiens OX=9606 GN=UBE2S PE=1 SV=1
7241	sp|Q16763|UBE2S_HUMAN	61.74	402000	109000	Ubiquitin-conjugating enzyme E2 S OS=Homo sapiens OX=9606 GN=UBE2S PE=1 SV=2
6151	tr|E7EQB2|E7EQB2_HUMAN	61.67			Lactotransferrin (Fragment) OS=Homo sapiens OX=9606 GN=LTF PE=1 SV=1
6152	tr|E7ER44|E7ER44_HUMAN	61.67			Lactotransferrin OS=Homo sapiens OX=9606 GN=LTF PE=1 SV=1
6153	sp|P02788|TRFL_HUMAN	61.67			Lactotransferrin OS=Homo sapiens OX=9606 GN=LTF PE=1 SV=6
5780	sp|Q86VS8|HOOK3_HUMAN	61.57			Protein Hook homolog 3 OS=Homo sapiens OX=9606 GN=HOOK3 PE=1 SV=2
7327	sp|Q9NT62|ATG3_HUMAN	61.47	318000	98100	Ubiquitin-like-conjugating enzyme ATG3 OS=Homo sapiens OX=9606 GN=ATG3 PE=1 SV=1
6226	sp|O60762|DPM1_HUMAN	61.45	183000	99500	Dolichol-phosphate mannosyltransferase subunit 1 OS=Homo sapiens OX=9606 GN=DPM1 PE=1 SV=1
6229	tr|Q5QPK2|Q5QPK2_HUMAN	61.45	183000	99500	Dolichol-phosphate mannosyltransferase subunit 1 OS=Homo sapiens OX=9606 GN=DPM1 PE=1 SV=1
6230	tr|H0Y368|H0Y368_HUMAN	61.45	183000	99500	Dolichol-phosphate mannosyltransferase subunit 1 (Fragment) OS=Homo sapiens OX=9606 GN=DPM1 PE=1 SV=1
4792	sp|Q9UG63|ABCF2_HUMAN	61.35	35100		ATP-binding cassette sub-family F member 2 OS=Homo sapiens OX=9606 GN=ABCF2 PE=1 SV=2
6217	tr|C9J0I9|C9J0I9_HUMAN	61.22	180000	83800	Nuclear-interacting partner of ALK OS=Homo sapiens OX=9606 GN=ZC3HC1 PE=1 SV=1
6218	sp|Q86WB0|NIPA_HUMAN	61.22	180000	83800	Nuclear-interacting partner of ALK OS=Homo sapiens OX=9606 GN=ZC3HC1 PE=1 SV=1
7878	tr|F5H8D7|F5H8D7_HUMAN	61.2	36500	13300	DNA repair protein XRCC1 OS=Homo sapiens OX=9606 GN=XRCC1 PE=1 SV=2
7879	sp|P18887|XRCC1_HUMAN	61.2	36500	13300	DNA repair protein XRCC1 OS=Homo sapiens OX=9606 GN=XRCC1 PE=1 SV=2
5293	sp|C4AMC7|WASH3_HUMAN	61.19	406000	467000	Putative WAS protein family homolog 3 OS=Homo sapiens OX=9606 GN=WASH3P PE=1 SV=2
5295	sp|Q6VEQ5|WASH2_HUMAN	61.19	406000	467000	WAS protein family homolog 2 OS=Homo sapiens OX=9606 GN=WASH2P PE=2 SV=2
5296	sp|A8K0Z3|WASH1_HUMAN	61.19	406000	467000	WASH complex subunit 1 OS=Homo sapiens OX=9606 GN=WASHC1 PE=1 SV=2
6044	tr|K7EIX2|K7EIX2_HUMAN	61.09			HEAT repeat-containing protein 6 OS=Homo sapiens OX=9606 GN=HEATR6 PE=1 SV=1
6045	sp|Q6AI08|HEAT6_HUMAN	61.09			HEAT repeat-containing protein 6 OS=Homo sapiens OX=9606 GN=HEATR6 PE=1 SV=1
6104	tr|K7ELR8|K7ELR8_HUMAN	61.09			HEAT repeat-containing protein 6 OS=Homo sapiens OX=9606 GN=HEATR6 PE=1 SV=1
5870	tr|A0A096LNH5|A0A096LNH5_HUMAN	61.06	445000	101000	Glutamine amidotransferase-like class 1 domain-containing protein 3B mitochondrial OS=Homo sapiens OX=9606 GN=GATD3B PE=1 SV=1
5871	sp|P0DPI2|GAL3A_HUMAN	61.06	445000	101000	Glutamine amidotransferase-like class 1 domain-containing protein 3A mitochondrial OS=Homo sapiens OX=9606 GN=GATD3A PE=1 SV=1
5872	sp|A0A0B4J2D5|GAL3B_HUMAN	61.06	445000	101000	Glutamine amidotransferase-like class 1 domain-containing protein 3B mitochondrial OS=Homo sapiens OX=9606 GN=GATD3B PE=1 SV=1
5873	tr|A0A096LPI6|A0A096LPI6_HUMAN	61.06	445000	101000	Uncharacterized protein (Fragment) OS=Homo sapiens OX=9606 PE=4 SV=2
5918	tr|H7C1F6|H7C1F6_HUMAN	61.06	445000	101000	Glutamine amidotransferase-like class 1 domain-containing protein 3A mitochondrial (Fragment) OS=Homo sapiens OX=9606 GN=GATD3A PE=1 SV=2
5919	tr|H7C2G3|H7C2G3_HUMAN	61.06	445000	101000	Glutamine amidotransferase-like class 1 domain-containing protein 3A mitochondrial (Fragment) OS=Homo sapiens OX=9606 GN=GATD3A PE=1 SV=1
9065	tr|A0A087X1B7|A0A087X1B7_HUMAN	61	73400		Chromatin target of PRMT1 protein OS=Homo sapiens OX=9606 GN=CHTOP PE=1 SV=1
9066	tr|X6R700|X6R700_HUMAN	61	73400		Chromatin target of PRMT1 protein OS=Homo sapiens OX=9606 GN=CHTOP PE=1 SV=1
9067	sp|Q9Y3Y2|CHTOP_HUMAN	61	73400		Chromatin target of PRMT1 protein OS=Homo sapiens OX=9606 GN=CHTOP PE=1 SV=2
6001	sp|Q9H0E3|SP130_HUMAN	60.99	160000	47700	Histone deacetylase complex subunit SAP130 OS=Homo sapiens OX=9606 GN=SAP130 PE=1 SV=1
6002	tr|H7BXF5|H7BXF5_HUMAN	60.99	160000	47700	Histone deacetylase complex subunit SAP130 OS=Homo sapiens OX=9606 GN=SAP130 PE=1 SV=1
6003	tr|A0A2R8YDB8|A0A2R8YDB8_HUMAN	60.99	160000	47700	Histone deacetylase complex subunit SAP130 OS=Homo sapiens OX=9606 GN=SAP130 PE=1 SV=1
5227	tr|Q504U8|Q504U8_HUMAN	60.86			Receptor protein-tyrosine kinase OS=Homo sapiens OX=9606 GN=EGFR PE=1 SV=1
5236	tr|E9PFD7|E9PFD7_HUMAN	60.86			Receptor protein-tyrosine kinase OS=Homo sapiens OX=9606 GN=EGFR PE=1 SV=3
5239	sp|P00533|EGFR_HUMAN	60.86			Epidermal growth factor receptor OS=Homo sapiens OX=9606 GN=EGFR PE=1 SV=2
5022	sp|P30837|AL1B1_HUMAN	60.85			Aldehyde dehydrogenase X mitochondrial OS=Homo sapiens OX=9606 GN=ALDH1B1 PE=1 SV=3
4561	sp|O94913|PCF11_HUMAN	60.74	461000	246000	Pre-mRNA cleavage complex 2 protein Pcf11 OS=Homo sapiens OX=9606 GN=PCF11 PE=1 SV=3
7106	sp|O94864|ST65G_HUMAN	60.7			STAGA complex 65 subunit gamma OS=Homo sapiens OX=9606 GN=SUPT7L PE=1 SV=1
5007	sp|Q8TEA1|NSUN6_HUMAN	60.68	37300		Putative methyltransferase NSUN6 OS=Homo sapiens OX=9606 GN=NSUN6 PE=1 SV=1
5749	sp|O75717|WDHD1_HUMAN	60.68	679000	300000	WD repeat and HMG-box DNA-binding protein 1 OS=Homo sapiens OX=9606 GN=WDHD1 PE=1 SV=1
4738	sp|P52209|6PGD_HUMAN	60.54		142000	6-phosphogluconate dehydrogenase decarboxylating OS=Homo sapiens OX=9606 GN=PGD PE=1 SV=3
4838	sp|P07384|CAN1_HUMAN	60.51	13400		Calpain-1 catalytic subunit OS=Homo sapiens OX=9606 GN=CAPN1 PE=1 SV=1
7225	tr|J3KR33|J3KR33_HUMAN	60.5	175000	184000	Mediator of RNA polymerase II transcription subunit 19 OS=Homo sapiens OX=9606 GN=MED19 PE=1 SV=2
8128	tr|A0A2R8YDL4|A0A2R8YDL4_HUMAN	60.5	175000	184000	Mediator of RNA polymerase II transcription subunit 19 (Fragment) OS=Homo sapiens OX=9606 GN=MED19 PE=1 SV=1
8129	sp|A0JLT2|MED19_HUMAN	60.5	175000	184000	Mediator of RNA polymerase II transcription subunit 19 OS=Homo sapiens OX=9606 GN=MED19 PE=1 SV=2
7780	sp|P10599|THIO_HUMAN	60.48		185000	Thioredoxin OS=Homo sapiens OX=9606 GN=TXN PE=1 SV=3
6163	sp|P11274|BCR_HUMAN	60.38	144000	218000	Breakpoint cluster region protein OS=Homo sapiens OX=9606 GN=BCR PE=1 SV=2
4767	sp|P10155|RO60_HUMAN	60.33			60 kDa SS-A/Ro ribonucleoprotein OS=Homo sapiens OX=9606 GN=TROVE2 PE=1 SV=2
6373	sp|Q12982|BNIP2_HUMAN	60.2	210000		BCL2/adenovirus E1B 19 kDa protein-interacting protein 2 OS=Homo sapiens OX=9606 GN=BNIP2 PE=1 SV=1
6374	tr|J3KN59|J3KN59_HUMAN	60.2	210000		BCL2/adenovirus E1B 19 kDa protein-interacting protein 2 OS=Homo sapiens OX=9606 GN=BNIP2 PE=1 SV=1
5875	sp|Q9Y580|RBM7_HUMAN	60.12			RNA-binding protein 7 OS=Homo sapiens OX=9606 GN=RBM7 PE=1 SV=1
5876	tr|J3KPD3|J3KPD3_HUMAN	60.12			RNA binding motif protein 7 isoform CRA_c OS=Homo sapiens OX=9606 GN=RBM7 PE=1 SV=1
6281	tr|F8W689|F8W689_HUMAN	60.11			DNA-binding protein RFX5 (Fragment) OS=Homo sapiens OX=9606 GN=RFX5 PE=1 SV=1
6282	sp|P48382|RFX5_HUMAN	60.11			DNA-binding protein RFX5 OS=Homo sapiens OX=9606 GN=RFX5 PE=1 SV=1
8106	tr|F6R6G4|F6R6G4_HUMAN	60.11			DNA-binding protein RFX5 (Fragment) OS=Homo sapiens OX=9606 GN=RFX5 PE=1 SV=1
8107	tr|F6UE82|F6UE82_HUMAN	60.11			DNA-binding protein RFX5 (Fragment) OS=Homo sapiens OX=9606 GN=RFX5 PE=1 SV=1
8130	tr|A0A0A0MSQ2|A0A0A0MSQ2_HUMAN	60.11			DNA-binding protein RFX5 (Fragment) OS=Homo sapiens OX=9606 GN=RFX5 PE=1 SV=6
5899	sp|Q14789|GOGB1_HUMAN	60.04			Golgin subfamily B member 1 OS=Homo sapiens OX=9606 GN=GOLGB1 PE=1 SV=2
6123	tr|K7EKP8|K7EKP8_HUMAN	60.03	10500		Cytosolic acyl coenzyme A thioester hydrolase (Fragment) OS=Homo sapiens OX=9606 GN=ACOT7 PE=1 SV=8
6124	sp|O00154|BACH_HUMAN	60.03	10500		Cytosolic acyl coenzyme A thioester hydrolase OS=Homo sapiens OX=9606 GN=ACOT7 PE=1 SV=3
6036	sp|Q8IYS1|P20D2_HUMAN	60.01	94800	44600	Peptidase M20 domain-containing protein 2 OS=Homo sapiens OX=9606 GN=PM20D2 PE=1 SV=2
7965	sp|Q70Z53|F10C1_HUMAN	59.96			Protein FRA10AC1 OS=Homo sapiens OX=9606 GN=FRA10AC1 PE=1 SV=3
4882	sp|Q86Y56|DAAF5_HUMAN	59.83		67500	Dynein assembly factor 5 axonemal OS=Homo sapiens OX=9606 GN=DNAAF5 PE=1 SV=4
6782	tr|A0A0A0MTH9|A0A0A0MTH9_HUMAN	59.79		55700	TATA-binding protein-associated factor 172 OS=Homo sapiens OX=9606 GN=BTAF1 PE=1 SV=1
6783	sp|O14981|BTAF1_HUMAN	59.79		55700	TATA-binding protein-associated factor 172 OS=Homo sapiens OX=9606 GN=BTAF1 PE=1 SV=2
7794	tr|Q5TBH9|Q5TBH9_HUMAN	59.75	243000	58400	Chromosome 1 open reading frame 131 isoform CRA_a OS=Homo sapiens OX=9606 GN=C1orf131 PE=1 SV=1
7795	tr|Q5TBI2|Q5TBI2_HUMAN	59.75	243000	58400	Uncharacterized protein C1orf131 (Fragment) OS=Homo sapiens OX=9606 GN=C1orf131 PE=1 SV=1
7798	sp|Q8NDD1|CA131_HUMAN	59.75	243000	58400	Uncharacterized protein C1orf131 OS=Homo sapiens OX=9606 GN=C1orf131 PE=1 SV=4
8438	sp|P61956|SUMO2_HUMAN	59.58	121000	174000	Small ubiquitin-related modifier 2 OS=Homo sapiens OX=9606 GN=SUMO2 PE=1 SV=3
9085	sp|Q6EEV6|SUMO4_HUMAN	59.58	121000	174000	Small ubiquitin-related modifier 4 OS=Homo sapiens OX=9606 GN=SUMO4 PE=1 SV=2
9736	sp|P55854|SUMO3_HUMAN	59.58	121000	174000	Small ubiquitin-related modifier 3 OS=Homo sapiens OX=9606 GN=SUMO3 PE=1 SV=2
9738	tr|A8MUA9|A8MUA9_HUMAN	59.58	121000	174000	SMT3 suppressor of mif two 3 homolog 3 (Yeast) isoform CRA_d OS=Homo sapiens OX=9606 GN=SUMO3 PE=1 SV=1
9739	tr|A8MU27|A8MU27_HUMAN	59.58	121000	174000	Small ubiquitin-related modifier 3 OS=Homo sapiens OX=9606 GN=SUMO3 PE=1 SV=1
6222	tr|A0A075B6R9|A0A075B6R9_HUMAN	59.51		41400	Immunoglobulin kappa variable 2D-24 (non-functional) (Fragment) OS=Homo sapiens OX=9606 GN=IGKV2D-24 PE=4 SV=1
7947	sp|A0A0C4DH68|KV224_HUMAN	59.51			Immunoglobulin kappa variable 2-24 OS=Homo sapiens OX=9606 GN=IGKV2-24 PE=3 SV=1
6656	sp|P43490|NAMPT_HUMAN	59.34			Nicotinamide phosphoribosyltransferase OS=Homo sapiens OX=9606 GN=NAMPT PE=1 SV=1
6940	tr|A0A0C4DFS8|A0A0C4DFS8_HUMAN	59.34			Nicotinamide phosphoribosyltransferase OS=Homo sapiens OX=9606 GN=NAMPT PE=1 SV=1
5865	tr|C9JFE4|C9JFE4_HUMAN	59.3			COP9 signalosome complex subunit 1 OS=Homo sapiens OX=9606 GN=GPS1 PE=1 SV=2
5867	sp|Q13098|CSN1_HUMAN	59.3			COP9 signalosome complex subunit 1 OS=Homo sapiens OX=9606 GN=GPS1 PE=1 SV=4
5337	sp|Q14254|FLOT2_HUMAN	59.25	125000	71900	Flotillin-2 OS=Homo sapiens OX=9606 GN=FLOT2 PE=1 SV=2
5338	tr|E7EMK3|E7EMK3_HUMAN	59.25	125000	71900	Flotillin-2 OS=Homo sapiens OX=9606 GN=FLOT2 PE=1 SV=1
5478	tr|J3QLD9|J3QLD9_HUMAN	59.25	125000	71900	Flotillin-2 OS=Homo sapiens OX=9606 GN=FLOT2 PE=1 SV=1
5574	tr|K7EKW9|K7EKW9_HUMAN	59.25	125000	71900	Flotillin-2 (Fragment) OS=Homo sapiens OX=9606 GN=FLOT2 PE=1 SV=1
7955	tr|H3BRK5|H3BRK5_HUMAN	59.07	182000		Cytosolic Fe-S cluster assembly factor NUBP2 OS=Homo sapiens OX=9606 GN=NUBP2 PE=1 SV=1
7964	tr|H3BMW1|H3BMW1_HUMAN	59.07	182000		Cytosolic Fe-S cluster assembly factor NUBP2 (Fragment) OS=Homo sapiens OX=9606 GN=NUBP2 PE=1 SV=1
7973	tr|H3BNF0|H3BNF0_HUMAN	59.07	182000		Cytosolic Fe-S cluster assembly factor NUBP2 OS=Homo sapiens OX=9606 GN=NUBP2 PE=1 SV=1
7975	sp|Q9Y5Y2|NUBP2_HUMAN	59.07	182000		Cytosolic Fe-S cluster assembly factor NUBP2 OS=Homo sapiens OX=9606 GN=NUBP2 PE=1 SV=1
6262	tr|A0A0A0MRA5|A0A0A0MRA5_HUMAN	58.91	131000	174000	Heterogeneous nuclear ribonucleoprotein U-like protein 1 OS=Homo sapiens OX=9606 GN=HNRNPUL1 PE=1 SV=1
6263	tr|B7Z4B8|B7Z4B8_HUMAN	58.91	131000	174000	cDNA FLJ56481 highly similar to Heterogeneous nuclear ribonucleoprotein U-like protein 1 OS=Homo sapiens OX=9606 GN=HNRNPUL1 PE=1 SV=1
6290	tr|M0R3F1|M0R3F1_HUMAN	58.91	131000	174000	Heterogeneous nuclear ribonucleoprotein U-like protein 1 (Fragment) OS=Homo sapiens OX=9606 GN=HNRNPUL1 PE=1 SV=1
6291	sp|Q9BUJ2|HNRL1_HUMAN	58.91	131000	174000	Heterogeneous nuclear ribonucleoprotein U-like protein 1 OS=Homo sapiens OX=9606 GN=HNRNPUL1 PE=1 SV=2
6944	tr|M0QYZ0|M0QYZ0_HUMAN	58.91	131000	174000	Heterogeneous nuclear ribonucleoprotein U-like protein 1 (Fragment) OS=Homo sapiens OX=9606 GN=HNRNPUL1 PE=1 SV=1
7158	tr|M0QYM5|M0QYM5_HUMAN	58.91	131000	174000	Heterogeneous nuclear ribonucleoprotein U-like protein 1 (Fragment) OS=Homo sapiens OX=9606 GN=HNRNPUL1 PE=1 SV=1
7162	tr|M0QYI8|M0QYI8_HUMAN	58.91	131000	174000	Heterogeneous nuclear ribonucleoprotein U-like protein 1 (Fragment) OS=Homo sapiens OX=9606 GN=HNRNPUL1 PE=1 SV=1
9725	sp|Q9H3P2|NELFA_HUMAN	58.88	324000	51600	Negative elongation factor A OS=Homo sapiens OX=9606 GN=NELFA PE=1 SV=3
9726	tr|H0Y3X6|H0Y3X6_HUMAN	58.88	324000	51600	Negative elongation factor A (Fragment) OS=Homo sapiens OX=9606 GN=NELFA PE=1 SV=1
9727	tr|A0A0C4DFX9|A0A0C4DFX9_HUMAN	58.88	324000	51600	Negative elongation factor A OS=Homo sapiens OX=9606 GN=NELFA PE=1 SV=1
8908	tr|A0A3B3ITS5|A0A3B3ITS5_HUMAN	58.85			DNA polymerase alpha subunit B OS=Homo sapiens OX=9606 PE=3 SV=1
8909	sp|Q14181|DPOA2_HUMAN	58.85			DNA polymerase alpha subunit B OS=Homo sapiens OX=9606 GN=POLA2 PE=1 SV=2
9742	tr|H0YDR7|H0YDR7_HUMAN	58.85			DNA polymerase alpha subunit B (Fragment) OS=Homo sapiens OX=9606 GN=POLA2 PE=1 SV=1
9204	sp|Q9H1E3|NUCKS_HUMAN	58.84			Nuclear ubiquitous casein and cyclin-dependent kinase substrate 1 OS=Homo sapiens OX=9606 GN=NUCKS1 PE=1 SV=1
7044	tr|F8VNX8|F8VNX8_HUMAN	58.78	226000	96000	TRAF-type zinc finger domain-containing protein 1 (Fragment) OS=Homo sapiens OX=9606 GN=TRAFD1 PE=1 SV=1
7046	sp|O14545|TRAD1_HUMAN	58.78	226000	96000	TRAF-type zinc finger domain-containing protein 1 OS=Homo sapiens OX=9606 GN=TRAFD1 PE=1 SV=1
6879	tr|F5H658|F5H658_HUMAN	58.58	65700	48500	ATP-dependent RNA helicase DHX8 OS=Homo sapiens OX=9606 GN=DHX8 PE=1 SV=1
6881	sp|Q14562|DHX8_HUMAN	58.58	65700	48500	ATP-dependent RNA helicase DHX8 OS=Homo sapiens OX=9606 GN=DHX8 PE=1 SV=1
5632	tr|H0Y5B5|H0Y5B5_HUMAN	58.45	271000	215000	Protein polybromo-1 (Fragment) OS=Homo sapiens OX=9606 GN=PBRM1 PE=1 SV=1
5663	tr|E7EVG2|E7EVG2_HUMAN	58.45	271000	215000	Protein polybromo-1 (Fragment) OS=Homo sapiens OX=9606 GN=PBRM1 PE=1 SV=8
5680	sp|Q86U86|PB1_HUMAN	58.45	271000	215000	Protein polybromo-1 OS=Homo sapiens OX=9606 GN=PBRM1 PE=1 SV=1
5843	sp|Q9H3K2|GHITM_HUMAN	58.43	317000	34800	Growth hormone-inducible transmembrane protein OS=Homo sapiens OX=9606 GN=GHITM PE=1 SV=2
5917	sp|Q9BT09|CNPY3_HUMAN	58.33	633000		Protein canopy homolog 3 OS=Homo sapiens OX=9606 GN=CNPY3 PE=1 SV=1
5520	sp|Q9Y3E7|CHMP3_HUMAN	58.32	91100	62300	Charged multivesicular body protein 3 OS=Homo sapiens OX=9606 GN=CHMP3 PE=1 SV=3
5661	tr|B1AL69|B1AL69_HUMAN	58.32	400000	220000	Hsp90 co-chaperone Cdc37-like 1 OS=Homo sapiens OX=9606 GN=CDC37L1 PE=1 SV=1
5662	sp|Q7L3B6|CD37L_HUMAN	58.32	400000	220000	Hsp90 co-chaperone Cdc37-like 1 OS=Homo sapiens OX=9606 GN=CDC37L1 PE=1 SV=1
5676	sp|P00966|ASSY_HUMAN	58.27		87600	Argininosuccinate synthase OS=Homo sapiens OX=9606 GN=ASS1 PE=1 SV=2
9407	sp|Q14574|DSC3_HUMAN	58.27		17600	Desmocollin-3 OS=Homo sapiens OX=9606 GN=DSC3 PE=1 SV=3
6580	tr|A0A024R7P0|A0A024R7P0_HUMAN	58.22	225000	25300	DNA-binding protein RFXANK OS=Homo sapiens OX=9606 GN=RFXANK PE=1 SV=1
6581	sp|O14593|RFXK_HUMAN	58.22	225000	25300	DNA-binding protein RFXANK OS=Homo sapiens OX=9606 GN=RFXANK PE=1 SV=2
4832	sp|Q5JSZ5|PRC2B_HUMAN	58.21	95800		Protein PRRC2B OS=Homo sapiens OX=9606 GN=PRRC2B PE=1 SV=2
8412	tr|I3L2A9|I3L2A9_HUMAN	58.17	212000	76100	Elongator complex protein 5 (Fragment) OS=Homo sapiens OX=9606 GN=ELP5 PE=1 SV=1
8413	tr|I3L2T0|I3L2T0_HUMAN	58.17	212000	76100	Elongator complex protein 5 (Fragment) OS=Homo sapiens OX=9606 GN=ELP5 PE=1 SV=8
8414	tr|I3L3N8|I3L3N8_HUMAN	58.17	212000	76100	Elongator complex protein 5 (Fragment) OS=Homo sapiens OX=9606 GN=ELP5 PE=1 SV=1
8415	tr|I3L437|I3L437_HUMAN	58.17	212000	76100	Elongator complex protein 5 (Fragment) OS=Homo sapiens OX=9606 GN=ELP5 PE=1 SV=1
8416	tr|I3L1Q3|I3L1Q3_HUMAN	58.17	212000	76100	Elongator complex protein 5 (Fragment) OS=Homo sapiens OX=9606 GN=ELP5 PE=1 SV=1
8417	sp|Q8TE02|ELP5_HUMAN	58.17	212000	76100	Elongator complex protein 5 OS=Homo sapiens OX=9606 GN=ELP5 PE=1 SV=2
7432	sp|P20645|MPRD_HUMAN	58.07	366000	72900	Cation-dependent mannose-6-phosphate receptor OS=Homo sapiens OX=9606 GN=M6PR PE=1 SV=1
7813	tr|H0YGT2|H0YGT2_HUMAN	58.07	366000	72900	Cation-dependent mannose-6-phosphate receptor (Fragment) OS=Homo sapiens OX=9606 GN=M6PR PE=1 SV=1
6000	sp|Q8IVH8|M4K3_HUMAN	57.97	55100		Mitogen-activated protein kinase kinase kinase kinase 3 OS=Homo sapiens OX=9606 GN=MAP4K3 PE=1 SV=1
7850	sp|P07711|CATL1_HUMAN	57.9	965000	425000	Cathepsin L1 OS=Homo sapiens OX=9606 GN=CTSL PE=1 SV=2
5966	sp|O43143|DHX15_HUMAN	57.85		18100	Pre-mRNA-splicing factor ATP-dependent RNA helicase DHX15 OS=Homo sapiens OX=9606 GN=DHX15 PE=1 SV=2
5375	sp|Q96RS0|TGS1_HUMAN	57.67			Trimethylguanosine synthase OS=Homo sapiens OX=9606 GN=TGS1 PE=1 SV=3
5670	sp|Q16656|NRF1_HUMAN	57.62		26100	Nuclear respiratory factor 1 OS=Homo sapiens OX=9606 GN=NRF1 PE=1 SV=1
5525	sp|Q99541|PLIN2_HUMAN	57.6			Perilipin-2 OS=Homo sapiens OX=9606 GN=PLIN2 PE=1 SV=2
7861	sp|P62851|RS25_HUMAN	57.51	369000	230000	40S ribosomal protein S25 OS=Homo sapiens OX=9606 GN=RPS25 PE=1 SV=1
7922	sp|Q8NC56|LEMD2_HUMAN	57.47			LEM domain-containing protein 2 OS=Homo sapiens OX=9606 GN=LEMD2 PE=1 SV=1
9755	tr|A0A0A0MTU3|A0A0A0MTU3_HUMAN	57.46			Membralin OS=Homo sapiens OX=9606 GN=TMEM259 PE=1 SV=2
9757	tr|U3KPY4|U3KPY4_HUMAN	57.46			Membralin OS=Homo sapiens OX=9606 GN=TMEM259 PE=1 SV=3
9760	sp|Q4ZIN3|MBRL_HUMAN	57.46			Membralin OS=Homo sapiens OX=9606 GN=TMEM259 PE=1 SV=1
5738	sp|Q8WVV4|POF1B_HUMAN	57.46		131000	Protein POF1B OS=Homo sapiens OX=9606 GN=POF1B PE=1 SV=3
6703	tr|E7EWE1|E7EWE1_HUMAN	57.28	68600		Ubiquitin-like modifier-activating enzyme 5 OS=Homo sapiens OX=9606 GN=UBA5 PE=1 SV=1
6704	tr|E7EQ61|E7EQ61_HUMAN	57.28	68600		Ubiquitin-like modifier-activating enzyme 5 OS=Homo sapiens OX=9606 GN=UBA5 PE=1 SV=1
6705	sp|Q9GZZ9|UBA5_HUMAN	57.28	68600		Ubiquitin-like modifier-activating enzyme 5 OS=Homo sapiens OX=9606 GN=UBA5 PE=1 SV=1
6714	sp|P21953|ODBB_HUMAN	57.07			2-oxoisovalerate dehydrogenase subunit beta mitochondrial OS=Homo sapiens OX=9606 GN=BCKDHB PE=1 SV=2
7247	sp|Q00534|CDK6_HUMAN	57.02			Cyclin-dependent kinase 6 OS=Homo sapiens OX=9606 GN=CDK6 PE=1 SV=1
6171	tr|Q5TDE7|Q5TDE7_HUMAN	56.95	265000	61400	E3 ubiquitin-protein ligase RNF220 (Fragment) OS=Homo sapiens OX=9606 GN=RNF220 PE=1 SV=1
6172	tr|Q5TDE8|Q5TDE8_HUMAN	56.95	265000	61400	E3 ubiquitin-protein ligase RNF220 (Fragment) OS=Homo sapiens OX=9606 GN=RNF220 PE=1 SV=1
6177	sp|Q5VTB9|RN220_HUMAN	56.95	265000	61400	E3 ubiquitin-protein ligase RNF220 OS=Homo sapiens OX=9606 GN=RNF220 PE=1 SV=1
5886	sp|O00178|GTPB1_HUMAN	56.94	9430		GTP-binding protein 1 OS=Homo sapiens OX=9606 GN=GTPBP1 PE=1 SV=3
4439	sp|Q9UBE0|SAE1_HUMAN	56.88	61400	53100	SUMO-activating enzyme subunit 1 OS=Homo sapiens OX=9606 GN=SAE1 PE=1 SV=1
4981	sp|Q8WW59|SPRY4_HUMAN	56.79	170000	41400	SPRY domain-containing protein 4 OS=Homo sapiens OX=9606 GN=SPRYD4 PE=1 SV=2
6133	tr|H3BT57|H3BT57_HUMAN	56.7			Protein PML OS=Homo sapiens OX=9606 GN=PML PE=1 SV=1
6161	sp|P29590|PML_HUMAN	56.7			Protein PML OS=Homo sapiens OX=9606 GN=PML PE=1 SV=3
4968	tr|H7C1Q6|H7C1Q6_HUMAN	56.66		10500	Sphingomyelin phosphodiesterase 4 (Fragment) OS=Homo sapiens OX=9606 GN=SMPD4 PE=1 SV=1
4973	tr|H7BXF4|H7BXF4_HUMAN	56.66		10500	Sphingomyelin phosphodiesterase 4 OS=Homo sapiens OX=9606 GN=SMPD4 PE=1 SV=1
4974	sp|Q9NXE4|NSMA3_HUMAN	56.66		10500	Sphingomyelin phosphodiesterase 4 OS=Homo sapiens OX=9606 GN=SMPD4 PE=1 SV=3
7036	sp|Q9NZN4|EHD2_HUMAN	56.65			EH domain-containing protein 2 OS=Homo sapiens OX=9606 GN=EHD2 PE=1 SV=2
8026	sp|Q9H4F8|SMOC1_HUMAN	56.52			SPARC-related modular calcium-binding protein 1 OS=Homo sapiens OX=9606 GN=SMOC1 PE=1 SV=1
6167	tr|H7BYN4|H7BYN4_HUMAN	56.49			Kinesin-like protein OS=Homo sapiens OX=9606 GN=KIF23 PE=1 SV=1
6168	sp|Q02241|KIF23_HUMAN	56.49			Kinesin-like protein KIF23 OS=Homo sapiens OX=9606 GN=KIF23 PE=1 SV=3
6175	tr|A0A2U3TZL8|A0A2U3TZL8_HUMAN	56.49			Kinesin-like protein OS=Homo sapiens OX=9606 GN=KIF23 PE=1 SV=1
6648	sp|Q96B01|R51A1_HUMAN	56.47	234000	154000	RAD51-associated protein 1 OS=Homo sapiens OX=9606 GN=RAD51AP1 PE=1 SV=1
9270	tr|I3L3B4|I3L3B4_HUMAN	56.46	49600	28200	Uncharacterized protein (Fragment) OS=Homo sapiens OX=9606 PE=4 SV=1
9767	tr|F8W9H0|F8W9H0_HUMAN	56.46	49600	28200	Vitamin K epoxide reductase complex subunit 1 OS=Homo sapiens OX=9606 GN=VKORC1 PE=4 SV=1
9768	sp|Q9BQB6|VKOR1_HUMAN	56.46	49600	28200	Vitamin K epoxide reductase complex subunit 1 OS=Homo sapiens OX=9606 GN=VKORC1 PE=1 SV=1
9769	tr|E9PLN8|E9PLN8_HUMAN	56.46	49600	28200	Uncharacterized protein (Fragment) OS=Homo sapiens OX=9606 PE=4 SV=1
5644	sp|Q96EI5|TCAL4_HUMAN	56.15	99900		Transcription elongation factor A protein-like 4 OS=Homo sapiens OX=9606 GN=TCEAL4 PE=1 SV=2
6993	sp|Q96A35|RM24_HUMAN	56.14	531000	236000	39S ribosomal protein L24 mitochondrial OS=Homo sapiens OX=9606 GN=MRPL24 PE=1 SV=1
9162	sp|Q9BRP1|PDD2L_HUMAN	55.96		25000	Programmed cell death protein 2-like OS=Homo sapiens OX=9606 GN=PDCD2L PE=1 SV=1
6564	tr|C9JHC7|C9JHC7_HUMAN	55.94		20000	DNA polymerase delta subunit 2 (Fragment) OS=Homo sapiens OX=9606 GN=POLD2 PE=1 SV=1
6566	tr|F8W8R3|F8W8R3_HUMAN	55.94		20000	DNA polymerase delta subunit 2 OS=Homo sapiens OX=9606 GN=POLD2 PE=1 SV=1
6567	sp|P49005|DPOD2_HUMAN	55.94		20000	DNA polymerase delta subunit 2 OS=Homo sapiens OX=9606 GN=POLD2 PE=1 SV=1
6568	tr|A0A087WWF6|A0A087WWF6_HUMAN	55.94		20000	DNA polymerase delta subunit 2 OS=Homo sapiens OX=9606 GN=POLD2 PE=1 SV=1
4531	tr|E9PKS9|E9PKS9_HUMAN	55.91	484000	198000	Trafficking protein particle complex subunit 4 OS=Homo sapiens OX=9606 GN=TRAPPC4 PE=1 SV=1
4536	tr|E9PQE8|E9PQE8_HUMAN	55.91	484000	198000	Trafficking protein particle complex subunit 4 OS=Homo sapiens OX=9606 GN=TRAPPC4 PE=1 SV=1
4538	sp|Q9Y296|TPPC4_HUMAN	55.91	484000	198000	Trafficking protein particle complex subunit 4 OS=Homo sapiens OX=9606 GN=TRAPPC4 PE=1 SV=1
6988	tr|F8W6N3|F8W6N3_HUMAN	55.87		28800	Ubiquitin carboxyl-terminal hydrolase OS=Homo sapiens OX=9606 GN=BAP1 PE=1 SV=1
6989	sp|Q92560|BAP1_HUMAN	55.87		28800	Ubiquitin carboxyl-terminal hydrolase BAP1 OS=Homo sapiens OX=9606 GN=BAP1 PE=1 SV=2
8331	tr|E7EUK8|E7EUK8_HUMAN	55.85		47000	Cyclin-dependent kinase 14 OS=Homo sapiens OX=9606 GN=CDK14 PE=1 SV=1
8336	sp|O94921|CDK14_HUMAN	55.85		47000	Cyclin-dependent kinase 14 OS=Homo sapiens OX=9606 GN=CDK14 PE=1 SV=3
6160	sp|O14657|TOR1B_HUMAN	55.82	205000	42700	Torsin-1B OS=Homo sapiens OX=9606 GN=TOR1B PE=1 SV=2
9375	tr|E9PR30|E9PR30_HUMAN	55.79		151000	40S ribosomal protein S30 OS=Homo sapiens OX=9606 GN=FAU PE=1 SV=1
9831	sp|P62861|RS30_HUMAN	55.79		151000	40S ribosomal protein S30 OS=Homo sapiens OX=9606 GN=FAU PE=1 SV=1
9780	tr|H7BZQ3|H7BZQ3_HUMAN	55.75	96000		OTU domain-containing protein 5 (Fragment) OS=Homo sapiens OX=9606 GN=OTUD5 PE=1 SV=1
9781	tr|A0A087WXV6|A0A087WXV6_HUMAN	55.75	96000		OTU domain-containing protein 5 OS=Homo sapiens OX=9606 GN=OTUD5 PE=1 SV=1
9782	sp|Q96G74|OTUD5_HUMAN	55.75	96000		OTU domain-containing protein 5 OS=Homo sapiens OX=9606 GN=OTUD5 PE=1 SV=1
5607	sp|P78406|RAE1L_HUMAN	55.7	465000		mRNA export factor OS=Homo sapiens OX=9606 GN=RAE1 PE=1 SV=1
5728	tr|E9PQ57|E9PQ57_HUMAN	55.7	465000		mRNA export factor OS=Homo sapiens OX=9606 GN=RAE1 PE=1 SV=1
9112	tr|U3KQE2|U3KQE2_HUMAN	55.58	111000		Calpain small subunit 1 (Fragment) OS=Homo sapiens OX=9606 GN=CAPNS1 PE=1 SV=1
9114	tr|K7EIV0|K7EIV0_HUMAN	55.58	111000		Calpain small subunit 1 (Fragment) OS=Homo sapiens OX=9606 GN=CAPNS1 PE=1 SV=2
9115	tr|A0A075B7C0|A0A075B7C0_HUMAN	55.58	111000		Calpain small subunit 1 (Fragment) OS=Homo sapiens OX=9606 GN=CAPNS1 PE=1 SV=1
9116	sp|P04632|CPNS1_HUMAN	55.58	111000		Calpain small subunit 1 OS=Homo sapiens OX=9606 GN=CAPNS1 PE=1 SV=1
9117	tr|K7ELJ7|K7ELJ7_HUMAN	55.58	111000		Calpain small subunit 1 OS=Homo sapiens OX=9606 GN=CAPNS1 PE=1 SV=1
9119	tr|A0A0C4DGQ5|A0A0C4DGQ5_HUMAN	55.58	111000		Calpain small subunit 1 OS=Homo sapiens OX=9606 GN=CAPNS1 PE=1 SV=1
9783	tr|K7EM73|K7EM73_HUMAN	55.58	111000		Calpain small subunit 1 (Fragment) OS=Homo sapiens OX=9606 GN=CAPNS1 PE=1 SV=1
6430	sp|O00267|SPT5H_HUMAN	55.35		13400	Transcription elongation factor SPT5 OS=Homo sapiens OX=9606 GN=SUPT5H PE=1 SV=1
6479	sp|Q9Y625|GPC6_HUMAN	55.31	191000	13800	Glypican-6 OS=Homo sapiens OX=9606 GN=GPC6 PE=1 SV=1
5916	sp|O00186|STXB3_HUMAN	55.24	54600	29500	Syntaxin-binding protein 3 OS=Homo sapiens OX=9606 GN=STXBP3 PE=1 SV=2
6713	sp|Q5T750|XP32_HUMAN	55.21			Skin-specific protein 32 OS=Homo sapiens OX=9606 GN=XP32 PE=1 SV=1
5824	sp|Q9H3L0|MMAD_HUMAN	55.1		87100	Methylmalonic aciduria and homocystinuria type D protein mitochondrial OS=Homo sapiens OX=9606 GN=MMADHC PE=1 SV=2
6332	sp|Q6NSJ2|PHLB3_HUMAN	55.05			Pleckstrin homology-like domain family B member 3 OS=Homo sapiens OX=9606 GN=PHLDB3 PE=2 SV=3
6359	tr|M0R353|M0R353_HUMAN	55.05			Pleckstrin homology-like domain family B member 3 (Fragment) OS=Homo sapiens OX=9606 GN=PHLDB3 PE=1 SV=1
7942	sp|P43034|LIS1_HUMAN	54.92			Platelet-activating factor acetylhydrolase IB subunit alpha OS=Homo sapiens OX=9606 GN=PAFAH1B1 PE=1 SV=2
6606	sp|Q99878|H2A1J_HUMAN	54.88	295000	2850000	Histone H2A type 1-J OS=Homo sapiens OX=9606 GN=HIST1H2AJ PE=1 SV=3
6607	sp|Q96KK5|H2A1H_HUMAN	54.88	295000	2850000	Histone H2A type 1-H OS=Homo sapiens OX=9606 GN=HIST1H2AH PE=1 SV=3
6608	sp|Q9BTM1|H2AJ_HUMAN	54.88	295000	2850000	Histone H2A.J OS=Homo sapiens OX=9606 GN=H2AFJ PE=1 SV=1
6609	sp|Q16777|H2A2C_HUMAN	54.88	295000	2850000	Histone H2A type 2-C OS=Homo sapiens OX=9606 GN=HIST2H2AC PE=1 SV=4
6610	sp|P20671|H2A1D_HUMAN	54.88	295000	2850000	Histone H2A type 1-D OS=Homo sapiens OX=9606 GN=HIST1H2AD PE=1 SV=2
6611	sp|P04908|H2A1B_HUMAN	54.88	295000	2850000	Histone H2A type 1-B/E OS=Homo sapiens OX=9606 GN=HIST1H2AB PE=1 SV=2
6612	sp|Q93077|H2A1C_HUMAN	54.88	295000	2850000	Histone H2A type 1-C OS=Homo sapiens OX=9606 GN=HIST1H2AC PE=1 SV=3
6613	sp|Q7L7L0|H2A3_HUMAN	54.88	295000	2850000	Histone H2A type 3 OS=Homo sapiens OX=9606 GN=HIST3H2A PE=1 SV=3
6614	sp|P0C0S8|H2A1_HUMAN	54.88	295000	2850000	Histone H2A type 1 OS=Homo sapiens OX=9606 GN=HIST1H2AG PE=1 SV=2
6615	sp|Q6FI13|H2A2A_HUMAN	54.88	295000	2850000	Histone H2A type 2-A OS=Homo sapiens OX=9606 GN=HIST2H2AA3 PE=1 SV=3
6616	tr|A0A0U1RR32|A0A0U1RR32_HUMAN	54.88	295000	2850000	Histone H2A OS=Homo sapiens OX=9606 GN=hCG_2039566 PE=3 SV=1
6617	tr|A0A0U1RRH7|A0A0U1RRH7_HUMAN	54.88	295000	2850000	Histone H2A OS=Homo sapiens OX=9606 PE=3 SV=1
6746	sp|Q96QV6|H2A1A_HUMAN	54.88	295000	2850000	Histone H2A type 1-A OS=Homo sapiens OX=9606 GN=HIST1H2AA PE=1 SV=3
6747	sp|P16104|H2AX_HUMAN	54.88	295000	2850000	Histone H2AX OS=Homo sapiens OX=9606 GN=H2AFX PE=1 SV=2
7149	tr|A0A3B3IS11|A0A3B3IS11_HUMAN	54.88	295000	2850000	Histone H2A OS=Homo sapiens OX=9606 PE=3 SV=1
7203	sp|P0C0S5|H2AZ_HUMAN	54.88	295000	2850000	Histone H2A.Z OS=Homo sapiens OX=9606 GN=H2AFZ PE=1 SV=2
8053	tr|C9J0D1|C9J0D1_HUMAN	54.88	295000	2850000	Histone H2A OS=Homo sapiens OX=9606 GN=H2AFV PE=1 SV=1
8055	sp|Q71UI9|H2AV_HUMAN	54.88	295000	2850000	Histone H2A.V OS=Homo sapiens OX=9606 GN=H2AFV PE=1 SV=3
4649	sp|Q14807|KIF22_HUMAN	54.81	52800	28500	Kinesin-like protein KIF22 OS=Homo sapiens OX=9606 GN=KIF22 PE=1 SV=5
4742	tr|H3BRB3|H3BRB3_HUMAN	54.81	52800	28500	Kinesin-like protein OS=Homo sapiens OX=9606 GN=KIF22 PE=1 SV=1
[truncated: 1,500 more rows]
