# Supplementary material for: Targeting the transcription factor HES1 by L-menthol restores protein phosphatase 6 in keratinocytes in models of psoriasis
Source: Nat Commun. 2022 Dec 19;13:7815. doi: 10.1038/s41467-022-35565-y (PMC9763329; doi:10.1038/s41467-022-35565-y)
Supplement: Supplementary file 5 — Supplementary Data 2 [file 41467_2022_35565_MOESM5_ESM.xlsx]

## Sheet: Sheet1
Protein ID	Accession	-10lgP	Ctr	L-menthol	#Peptides	Avg. Mass	Description
5	sp|P04264|K2C1_HUMAN	521.59	762000000	1700000000	142	66039	Keratin type II cytoskeletal 1 OS=Homo sapiens OX=9606 GN=KRT1 PE=1 SV=6
1	sp|P35527|K1C9_HUMAN	476.71	532000000	1660000000	101	62064	Keratin type I cytoskeletal 9 OS=Homo sapiens OX=9606 GN=KRT9 PE=1 SV=3
7	sp|P13645|K1C10_HUMAN	416.58	637000000	968000000	95	58827	Keratin type I cytoskeletal 10 OS=Homo sapiens OX=9606 GN=KRT10 PE=1 SV=6
3	sp|P35908|K22E_HUMAN	408.33	301000000	376000000	100	65433	Keratin type II cytoskeletal 2 epidermal OS=Homo sapiens OX=9606 GN=KRT2 PE=1 SV=2
21	sp|P61247|RS3A_HUMAN	371.6	12200000000	11100000000	124	29945	40S ribosomal protein S3a OS=Homo sapiens OX=9606 GN=RPS3A PE=1 SV=2
23	sp|P22626|ROA2_HUMAN	333.57	333000000	285000000	38	37430	Heterogeneous nuclear ribonucleoproteins A2/B1 OS=Homo sapiens OX=9606 GN=HNRNPA2B1 PE=1 SV=2
9	sp|P60709|ACTB_HUMAN	333.22	1120000	462000	58	41737	Actin cytoplasmic 1 OS=Homo sapiens OX=9606 GN=ACTB PE=1 SV=1
12	sp|P63261|ACTG_HUMAN	330.8	66700	0	58	41793	Actin cytoplasmic 2 OS=Homo sapiens OX=9606 GN=ACTG1 PE=1 SV=1
44	tr|F8W6I7|F8W6I7_HUMAN	330.24	318000000	282000000	44	33155	Heterogeneous nuclear ribonucleoprotein A1 OS=Homo sapiens OX=9606 GN=HNRNPA1 PE=1 SV=2
45	sp|P09651|ROA1_HUMAN	330.24	318000000	282000000	44	38747	Heterogeneous nuclear ribonucleoprotein A1 OS=Homo sapiens OX=9606 GN=HNRNPA1 PE=1 SV=5
17	sp|P02533|K1C14_HUMAN	326.69	20400000	29100000	42	51562	Keratin type I cytoskeletal 14 OS=Homo sapiens OX=9606 GN=KRT14 PE=1 SV=4
15	sp|P07355|ANXA2_HUMAN	325.03	266000000	276000000	43	38604	Annexin A2 OS=Homo sapiens OX=9606 GN=ANXA2 PE=1 SV=2
47	sp|P15924|DESP_HUMAN	320.39	18200000	45900000	95	331774	Desmoplakin OS=Homo sapiens OX=9606 GN=DSP PE=1 SV=3
31	sp|P04083|ANXA1_HUMAN	319.52	130000000	136000000	34	38714	Annexin A1 OS=Homo sapiens OX=9606 GN=ANXA1 PE=1 SV=2
28	sp|P00338|LDHA_HUMAN	318.73	1130000000	1650000000	52	36689	L-lactate dehydrogenase A chain OS=Homo sapiens OX=9606 GN=LDHA PE=1 SV=2
52	sp|Q15785|TOM34_HUMAN	316.19	40400000	34300000	24	34559	Mitochondrial import receptor subunit TOM34 OS=Homo sapiens OX=9606 GN=TOMM34 PE=1 SV=2
92	sp|Q15181|IPYR_HUMAN	313.34	68600000	70200000	27	32660	Inorganic pyrophosphatase OS=Homo sapiens OX=9606 GN=PPA1 PE=1 SV=2
13	sp|P08779|K1C16_HUMAN	306.01	15900000	22000000	38	51268	Keratin type I cytoskeletal 16 OS=Homo sapiens OX=9606 GN=KRT16 PE=1 SV=4
41	sp|P13647|K2C5_HUMAN	303.05	28400000	51800000	60	62378	Keratin type II cytoskeletal 5 OS=Homo sapiens OX=9606 GN=KRT5 PE=1 SV=3
57	sp|P15880|RS2_HUMAN	301.38	1540000000	808000000	45	31324	40S ribosomal protein S2 OS=Homo sapiens OX=9606 GN=RPS2 PE=1 SV=2
37	sp|P02538|K2C6A_HUMAN	301.25	2050000	132000	64	60045	Keratin type II cytoskeletal 6A OS=Homo sapiens OX=9606 GN=KRT6A PE=1 SV=3
69	sp|Q86YZ3|HORN_HUMAN	300.86	27200000	63400000	18	282389	Hornerin OS=Homo sapiens OX=9606 GN=HRNR PE=1 SV=2
53	sp|P04259|K2C6B_HUMAN	297.64	200000	150000	59	60067	Keratin type II cytoskeletal 6B OS=Homo sapiens OX=9606 GN=KRT6B PE=1 SV=5
24	sp|P09525|ANXA4_HUMAN	295.54	109000000	136000000	30	35883	Annexin A4 OS=Homo sapiens OX=9606 GN=ANXA4 PE=1 SV=4
275	sp|Q15691|MARE1_HUMAN	294.6	90800000	80600000	23	29999	Microtubule-associated protein RP/EB family member 1 OS=Homo sapiens OX=9606 GN=MAPRE1 PE=1 SV=3
74	sp|P36542|ATPG_HUMAN	292.35	510000000	507000000	34	32996	ATP synthase subunit gamma mitochondrial OS=Homo sapiens OX=9606 GN=ATP5F1C PE=1 SV=1
32	sp|P12429|ANXA3_HUMAN	291.1	135000000	134000000	34	36375	Annexin A3 OS=Homo sapiens OX=9606 GN=ANXA3 PE=1 SV=3
59	sp|P67936|TPM4_HUMAN	286.23	73000000	67500000	35	28522	Tropomyosin alpha-4 chain OS=Homo sapiens OX=9606 GN=TPM4 PE=1 SV=3
16	sp|P40926|MDHM_HUMAN	283	65600000	94900000	23	35503	Malate dehydrogenase mitochondrial OS=Homo sapiens OX=9606 GN=MDH2 PE=1 SV=3
102	sp|P12004|PCNA_HUMAN	276.13	97100000	110000000	23	28769	Proliferating cell nuclear antigen OS=Homo sapiens OX=9606 GN=PCNA PE=1 SV=1
64	sp|Q14331|FRG1_HUMAN	275.71	375000000	233000000	33	29172	Protein FRG1 OS=Homo sapiens OX=9606 GN=FRG1 PE=1 SV=1
25	sp|P13928|ANXA8_HUMAN	274.13	4950000	6200000	24	36881	Annexin A8 OS=Homo sapiens OX=9606 GN=ANXA8 PE=1 SV=3
66	sp|P48739|PIPNB_HUMAN	273.56	35000000	34400000	26	31540	Phosphatidylinositol transfer protein beta isoform OS=Homo sapiens OX=9606 GN=PITPNB PE=1 SV=2
337	tr|H0YN28|H0YN28_HUMAN	273.48	585000	318000	18	16092	Annexin (Fragment) OS=Homo sapiens OX=9606 GN=ANXA2 PE=1 SV=1
338	tr|H0YL33|H0YL33_HUMAN	273.48	585000	318000	18	16433	Annexin (Fragment) OS=Homo sapiens OX=9606 GN=ANXA2 PE=1 SV=1
100	sp|P21796|VDAC1_HUMAN	273.27	84800000	107000000	25	30773	Voltage-dependent anion-selective channel protein 1 OS=Homo sapiens OX=9606 GN=VDAC1 PE=1 SV=2
117	sp|P11908|PRPS2_HUMAN	271.53	8530000	8000000	23	34769	Ribose-phosphate pyrophosphokinase 2 OS=Homo sapiens OX=9606 GN=PRPS2 PE=1 SV=2
30	sp|Q5VT79|AXA81_HUMAN	268.97	3390000	4210000	24	36879	Annexin A8-like protein 1 OS=Homo sapiens OX=9606 GN=ANXA8L1 PE=2 SV=2
79	tr|A0A0A0MR02|A0A0A0MR02_HUMAN	268.56	118000000	135000000	22	30348	Voltage-dependent anion-selective channel protein 2 (Fragment) OS=Homo sapiens OX=9606 GN=VDAC2 PE=1 SV=1
80	sp|P45880|VDAC2_HUMAN	268.56	118000000	135000000	22	31567	Voltage-dependent anion-selective channel protein 2 OS=Homo sapiens OX=9606 GN=VDAC2 PE=1 SV=2
72	sp|P68032|ACTC_HUMAN	266.15	1750000	759000	37	42019	Actin alpha cardiac muscle 1 OS=Homo sapiens OX=9606 GN=ACTC1 PE=1 SV=1
93	sp|P54920|SNAA_HUMAN	265.23	11500000	13100000	19	33233	Alpha-soluble NSF attachment protein OS=Homo sapiens OX=9606 GN=NAPA PE=1 SV=3
35	sp|Q02413|DSG1_HUMAN	264.15	8420000	12900000	26	113748	Desmoglein-1 OS=Homo sapiens OX=9606 GN=DSG1 PE=1 SV=2
135	sp|Q5D862|FILA2_HUMAN	262.63	3510000	6870000	15	248072	Filaggrin-2 OS=Homo sapiens OX=9606 GN=FLG2 PE=1 SV=1
81	sp|P04406|G3P_HUMAN	262.19	42700000	45100000	26	36053	Glyceraldehyde-3-phosphate dehydrogenase OS=Homo sapiens OX=9606 GN=GAPDH PE=1 SV=3
65	sp|P63244|RACK1_HUMAN	257.35	20800000	29000000	22	35077	Receptor of activated protein C kinase 1 OS=Homo sapiens OX=9606 GN=RACK1 PE=1 SV=3
63	sp|P16152|CBR1_HUMAN	257.11	21600000	23500000	18	30375	Carbonyl reductase [NADPH] 1 OS=Homo sapiens OX=9606 GN=CBR1 PE=1 SV=3
193	sp|Q13011|ECH1_HUMAN	256.63	13300000	16900000	17	35816	Delta(3 5)-Delta(2 4)-dienoyl-CoA isomerase mitochondrial OS=Homo sapiens OX=9606 GN=ECH1 PE=1 SV=2
111	tr|B1ALA9|B1ALA9_HUMAN	256.25	3210000	4000000	21	31392	Ribose-phosphate pyrophosphokinase 1 OS=Homo sapiens OX=9606 GN=PRPS1 PE=1 SV=2
112	sp|P60891|PRPS1_HUMAN	256.25	3210000	4000000	21	34834	Ribose-phosphate pyrophosphokinase 1 OS=Homo sapiens OX=9606 GN=PRPS1 PE=1 SV=2
77	sp|P25786|PSA1_HUMAN	255.99	34900000	56000000	21	29556	Proteasome subunit alpha type-1 OS=Homo sapiens OX=9606 GN=PSMA1 PE=1 SV=1
285	sp|Q9UKK9|NUDT5_HUMAN	253.7	20900000	23000000	15	24328	ADP-sugar pyrophosphatase OS=Homo sapiens OX=9606 GN=NUDT5 PE=1 SV=1
286	tr|A6NFX8|A6NFX8_HUMAN	253.7	20900000	23000000	15	25896	ADP-sugar pyrophosphatase OS=Homo sapiens OX=9606 GN=NUDT5 PE=1 SV=1
84	sp|Q99623|PHB2_HUMAN	252.64	221000000	257000000	22	33296	Prohibitin-2 OS=Homo sapiens OX=9606 GN=PHB2 PE=1 SV=2
85	sp|Q04695|K1C17_HUMAN	251.22	2450000	479000	33	48106	Keratin type I cytoskeletal 17 OS=Homo sapiens OX=9606 GN=KRT17 PE=1 SV=2
448	tr|E9PB61|E9PB61_HUMAN	251.14	179000000	47000000	21	27558	THO complex subunit 4 OS=Homo sapiens OX=9606 GN=ALYREF PE=1 SV=1
114	sp|Q5T749|KPRP_HUMAN	251.12	15300000	26600000	20	64136	Keratinocyte proline-rich protein OS=Homo sapiens OX=9606 GN=KPRP PE=1 SV=1
73	sp|P08758|ANXA5_HUMAN	250.43	203000000	256000000	34	35937	Annexin A5 OS=Homo sapiens OX=9606 GN=ANXA5 PE=1 SV=2
231	sp|P19623|SPEE_HUMAN	249.79	19100000	21300000	16	33825	Spermidine synthase OS=Homo sapiens OX=9606 GN=SRM PE=1 SV=1
395	sp|P62753|RS6_HUMAN	249.48	261000000	240000000	21	28681	40S ribosomal protein S6 OS=Homo sapiens OX=9606 GN=RPS6 PE=1 SV=1
214	sp|O00299|CLIC1_HUMAN	245.45	24400000	36800000	13	26923	Chloride intracellular channel protein 1 OS=Homo sapiens OX=9606 GN=CLIC1 PE=1 SV=4
148	sp|P02768|ALBU_HUMAN	241.96	4770000	2680000	24	69367	Serum albumin OS=Homo sapiens OX=9606 GN=ALB PE=1 SV=2
103	sp|P62258|1433E_HUMAN	241.2	41600000	66600000	23	29174	14-3-3 protein epsilon OS=Homo sapiens OX=9606 GN=YWHAE PE=1 SV=1
126	sp|Q00169|PIPNA_HUMAN	240	6650000	8440000	23	31806	Phosphatidylinositol transfer protein alpha isoform OS=Homo sapiens OX=9606 GN=PITPNA PE=1 SV=2
184	sp|P11177|ODPB_HUMAN	239.59	10700000	15300000	13	39233	Pyruvate dehydrogenase E1 component subunit beta mitochondrial OS=Homo sapiens OX=9606 GN=PDHB PE=1 SV=3
157	sp|Q6UXN9|WDR82_HUMAN	238.9	19500000	22300000	20	35079	WD repeat-containing protein 82 OS=Homo sapiens OX=9606 GN=WDR82 PE=1 SV=1
169	sp|P46777|RL5_HUMAN	238.64	40100000	30200000	21	34363	60S ribosomal protein L5 OS=Homo sapiens OX=9606 GN=RPL5 PE=1 SV=3
180	tr|A0A2R8Y6J3|A0A2R8Y6J3_HUMAN	238.64	39600000	30200000	20	27045	60S ribosomal protein L5 (Fragment) OS=Homo sapiens OX=9606 GN=RPL5 PE=1 SV=1
352	sp|O14579|COPE_HUMAN	236.35	3570000	4670000	12	34482	Coatomer subunit epsilon OS=Homo sapiens OX=9606 GN=COPE PE=1 SV=3
353	tr|M0QXB4|M0QXB4_HUMAN	236.35	3570000	4670000	12	36924	Coatomer protein complex subunit epsilon isoform CRA_g OS=Homo sapiens OX=9606 GN=COPE PE=1 SV=1
175	sp|P48729|KC1A_HUMAN	235.82	11800000	11300000	14	38915	Casein kinase I isoform alpha OS=Homo sapiens OX=9606 GN=CSNK1A1 PE=1 SV=2
270	sp|P50402|EMD_HUMAN	235.8	17400000	19300000	14	28994	Emerin OS=Homo sapiens OX=9606 GN=EMD PE=1 SV=1
106	sp|Q9BQE3|TBA1C_HUMAN	235.59	10200		20	49895	Tubulin alpha-1C chain OS=Homo sapiens OX=9606 GN=TUBA1C PE=1 SV=1
107	sp|Q71U36|TBA1A_HUMAN	235.59	10200		20	50136	Tubulin alpha-1A chain OS=Homo sapiens OX=9606 GN=TUBA1A PE=1 SV=1
108	tr|F5H5D3|F5H5D3_HUMAN	235.59	10200		20	57730	Tubulin alpha chain OS=Homo sapiens OX=9606 GN=TUBA1C PE=1 SV=1
82	sp|Q15717|ELAV1_HUMAN	234.74	36300000	38800000	20	36092	ELAV-like protein 1 OS=Homo sapiens OX=9606 GN=ELAVL1 PE=1 SV=2
211	sp|Q9NUQ9|FA49B_HUMAN	232.58	11900000	13300000	13	36748	Protein FAM49B OS=Homo sapiens OX=9606 GN=FAM49B PE=1 SV=1
75	sp|Q9UNQ2|DIM1_HUMAN	232.52	36400000	42600000	19	35236	Probable dimethyladenosine transferase OS=Homo sapiens OX=9606 GN=DIMT1 PE=1 SV=1
90	sp|O15144|ARPC2_HUMAN	231.5	36100000	36800000	24	34333	Actin-related protein 2/3 complex subunit 2 OS=Homo sapiens OX=9606 GN=ARPC2 PE=1 SV=1
189	sp|P62424|RL7A_HUMAN	231.12	26300000	34300000	20	29996	60S ribosomal protein L7a OS=Homo sapiens OX=9606 GN=RPL7A PE=1 SV=2
140	sp|Q9P015|RM15_HUMAN	231.11	16500000	13800000	15	33420	39S ribosomal protein L15 mitochondrial OS=Homo sapiens OX=9606 GN=MRPL15 PE=1 SV=1
201	sp|Q13151|ROA0_HUMAN	230.98	13000000	11000000	19	30841	Heterogeneous nuclear ribonucleoprotein A0 OS=Homo sapiens OX=9606 GN=HNRNPA0 PE=1 SV=1
91	sp|P14923|PLAK_HUMAN	230.6	6780000	14900000	26	81745	Junction plakoglobin OS=Homo sapiens OX=9606 GN=JUP PE=1 SV=3
152	sp|Q9H9B4|SFXN1_HUMAN	229.05	46300000	51400000	23	35619	Sideroflexin-1 OS=Homo sapiens OX=9606 GN=SFXN1 PE=1 SV=4
119	sp|Q16831|UPP1_HUMAN	227.9	33200000	23900000	18	33934	Uridine phosphorylase 1 OS=Homo sapiens OX=9606 GN=UPP1 PE=1 SV=1
141	sp|P68104|EF1A1_HUMAN	227.13	5700000	4700000	21	50141	Elongation factor 1-alpha 1 OS=Homo sapiens OX=9606 GN=EEF1A1 PE=1 SV=1
142	sp|Q5VTE0|EF1A3_HUMAN	227.13	5700000	4700000	21	50185	Putative elongation factor 1-alpha-like 3 OS=Homo sapiens OX=9606 GN=EEF1A1P5 PE=5 SV=1
716	sp|Q07021|C1QBP_HUMAN	226.31	15800000	12400000	11	31362	Complement component 1 Q subcomponent-binding protein mitochondrial OS=Homo sapiens OX=9606 GN=C1QBP PE=1 SV=1
172	sp|Q07955|SRSF1_HUMAN	225.78	60300000	68000000	16	27745	Serine/arginine-rich splicing factor 1 OS=Homo sapiens OX=9606 GN=SRSF1 PE=1 SV=2
173	tr|J3KTL2|J3KTL2_HUMAN	225.78	60300000	68000000	16	28329	Serine/arginine-rich-splicing factor 1 OS=Homo sapiens OX=9606 GN=SRSF1 PE=1 SV=1
213	sp|O00743|PPP6_HUMAN	225.08	25100000	25200000	15	35144	Serine/threonine-protein phosphatase 6 catalytic subunit OS=Homo sapiens OX=9606 GN=PPP6C PE=1 SV=1
122	sp|Q00403|TF2B_HUMAN	224.63	5280000	6620000	15	34833	Transcription initiation factor IIB OS=Homo sapiens OX=9606 GN=GTF2B PE=1 SV=1
325	sp|Q8N567|ZCHC9_HUMAN	224.03	13000000	7050000	11	30477	Zinc finger CCHC domain-containing protein 9 OS=Homo sapiens OX=9606 GN=ZCCHC9 PE=1 SV=2
300	sp|Q9BVG4|PBDC1_HUMAN	223.03	21000000	19800000	16	26057	Protein PBDC1 OS=Homo sapiens OX=9606 GN=PBDC1 PE=1 SV=1
312	sp|P53597|SUCA_HUMAN	222.9	36200000	25100000	15	36250	Succinate--CoA ligase [ADP/GDP-forming] subunit alpha mitochondrial OS=Homo sapiens OX=9606 GN=SUCLG1 PE=1 SV=4
259	sp|Q9BRX9|WDR83_HUMAN	222.23	17800000	14000000	15	34343	WD repeat domain-containing protein 83 OS=Homo sapiens OX=9606 GN=WDR83 PE=1 SV=1
83	sp|P07437|TBB5_HUMAN	220.27	1790000	1400000	20	49671	Tubulin beta chain OS=Homo sapiens OX=9606 GN=TUBB PE=1 SV=2
205	sp|P13804|ETFA_HUMAN	220.11	5580000	12600000	14	35080	Electron transfer flavoprotein subunit alpha mitochondrial OS=Homo sapiens OX=9606 GN=ETFA PE=1 SV=1
203	sp|Q14980|NUMA1_HUMAN	219.94	4670000	3980000	18	238257	Nuclear mitotic apparatus protein 1 OS=Homo sapiens OX=9606 GN=NUMA1 PE=1 SV=2
204	tr|A0A087WY61|A0A087WY61_HUMAN	219.94	4670000	3980000	18	236160	Nuclear mitotic apparatus protein 1 OS=Homo sapiens OX=9606 GN=NUMA1 PE=1 SV=1
308	sp|P00387|NB5R3_HUMAN	219.59	15200000	17100000	14	34235	NADH-cytochrome b5 reductase 3 OS=Homo sapiens OX=9606 GN=CYB5R3 PE=1 SV=3
87	sp|P68371|TBB4B_HUMAN	219.3	2230000	1370000	21	49831	Tubulin beta-4B chain OS=Homo sapiens OX=9606 GN=TUBB4B PE=1 SV=1
178	sp|Q9Y314|NOSIP_HUMAN	219.25	7020000	8940000	17	33172	Nitric oxide synthase-interacting protein OS=Homo sapiens OX=9606 GN=NOSIP PE=1 SV=1
249	sp|P62879|GBB2_HUMAN	218.22	5590000	6220000	15	37331	Guanine nucleotide-binding protein G(I)/G(S)/G(T) subunit beta-2 OS=Homo sapiens OX=9606 GN=GNB2 PE=1 SV=3
618	sp|P06702|S10A9_HUMAN	217.93	44500000	3160000	15	13242	Protein S100-A9 OS=Homo sapiens OX=9606 GN=S100A9 PE=1 SV=1
200	sp|P06733|ENOA_HUMAN	216.9	5410000	2060000	16	47169	Alpha-enolase OS=Homo sapiens OX=9606 GN=ENO1 PE=1 SV=2
212	tr|A0A2R8Y6G6|A0A2R8Y6G6_HUMAN	216.9	5410000	1530000	15	47327	Alpha-enolase OS=Homo sapiens OX=9606 GN=ENO1 PE=1 SV=1
218	sp|Q7Z794|K2C1B_HUMAN	216.75		1320000	25	61901	Keratin type II cytoskeletal 1b OS=Homo sapiens OX=9606 GN=KRT77 PE=2 SV=3
139	sp|P46926|GNPI1_HUMAN	216.32	17800000	21000000	15	32669	Glucosamine-6-phosphate isomerase 1 OS=Homo sapiens OX=9606 GN=GNPDA1 PE=1 SV=1
170	sp|P00558|PGK1_HUMAN	215.82	4950000	2690000	19	44615	Phosphoglycerate kinase 1 OS=Homo sapiens OX=9606 GN=PGK1 PE=1 SV=3
330	sp|O75822|EIF3J_HUMAN	215.48	15000000	18600000	14	29062	Eukaryotic translation initiation factor 3 subunit J OS=Homo sapiens OX=9606 GN=EIF3J PE=1 SV=2
216	sp|P43897|EFTS_HUMAN	215.32	11800000	11700000	16	35391	Elongation factor Ts mitochondrial OS=Homo sapiens OX=9606 GN=TSFM PE=1 SV=2
95	sp|P11142|HSP7C_HUMAN	215.13	5150000	3170000	23	70898	Heat shock cognate 71 kDa protein OS=Homo sapiens OX=9606 GN=HSPA8 PE=1 SV=1
181	sp|Q96C19|EFHD2_HUMAN	214.9	11100000	13200000	16	26697	EF-hand domain-containing protein D2 OS=Homo sapiens OX=9606 GN=EFHD2 PE=1 SV=1
192	sp|Q9UKD2|MRT4_HUMAN	214.67	33800000	16200000	16	27560	mRNA turnover protein 4 homolog OS=Homo sapiens OX=9606 GN=MRTO4 PE=1 SV=2
155	sp|P62701|RS4X_HUMAN	214.28	13300000	8340000	18	29598	40S ribosomal protein S4 X isoform OS=Homo sapiens OX=9606 GN=RPS4X PE=1 SV=2
253	sp|P67775|PP2AA_HUMAN	213.19	2740000	8370000	14	35594	Serine/threonine-protein phosphatase 2A catalytic subunit alpha isoform OS=Homo sapiens OX=9606 GN=PPP2CA PE=1 SV=1
243	sp|Q14165|MLEC_HUMAN	209.46	7540000	10500000	13	32234	Malectin OS=Homo sapiens OX=9606 GN=MLEC PE=1 SV=1
158	sp|P05164|PERM_HUMAN	209.41	12900000	185000	24	83869	Myeloperoxidase OS=Homo sapiens OX=9606 GN=MPO PE=1 SV=1
301	sp|Q9H2U2|IPYR2_HUMAN	208.47	5300000	6980000	13	37920	Inorganic pyrophosphatase 2 mitochondrial OS=Homo sapiens OX=9606 GN=PPA2 PE=1 SV=2
246	sp|Q8WXX5|DNJC9_HUMAN	208.39	18700000	17000000	17	29910	DnaJ homolog subfamily C member 9 OS=Homo sapiens OX=9606 GN=DNAJC9 PE=1 SV=1
186	sp|Q9NRX1|PNO1_HUMAN	207.03	20700000	18500000	16	27924	RNA-binding protein PNO1 OS=Homo sapiens OX=9606 GN=PNO1 PE=1 SV=1
347	sp|Q53GQ0|DHB12_HUMAN	204.74	12400000	16100000	14	34324	Very-long-chain 3-oxoacyl-CoA reductase OS=Homo sapiens OX=9606 GN=HSD17B12 PE=1 SV=2
379	sp|Q5RKV6|EXOS6_HUMAN	204.48	2150000	3330000	10	28235	Exosome complex component MTR3 OS=Homo sapiens OX=9606 GN=EXOSC6 PE=1 SV=1
292	sp|P31942|HNRH3_HUMAN	204.22	17000000	17400000	13	36926	Heterogeneous nuclear ribonucleoprotein H3 OS=Homo sapiens OX=9606 GN=HNRNPH3 PE=1 SV=2
405	sp|P62917|RL8_HUMAN	204.12	53300000	74700000	13	28025	60S ribosomal protein L8 OS=Homo sapiens OX=9606 GN=RPL8 PE=1 SV=2
183	sp|Q96HS1|PGAM5_HUMAN	200.69	13400000	12500000	16	32004	Serine/threonine-protein phosphatase PGAM5 mitochondrial OS=Homo sapiens OX=9606 GN=PGAM5 PE=1 SV=2
400	tr|H0YKX5|H0YKX5_HUMAN	200.56	355000	664000	15	16365	Tropomyosin alpha-1 chain (Fragment) OS=Homo sapiens OX=9606 GN=TPM1 PE=1 SV=1
339	sp|P12035|K2C3_HUMAN	200.44		624000	23	64417	Keratin type II cytoskeletal 3 OS=Homo sapiens OX=9606 GN=KRT3 PE=1 SV=3
124	sp|P23396|RS3_HUMAN	200.18	12700000	9300000	20	26688	40S ribosomal protein S3 OS=Homo sapiens OX=9606 GN=RPS3 PE=1 SV=2
247	sp|Q6P2C8|MED27_HUMAN	199.76	6470000	7370000	15	35432	Mediator of RNA polymerase II transcription subunit 27 OS=Homo sapiens OX=9606 GN=MED27 PE=1 SV=1
294	sp|P48059|LIMS1_HUMAN	199.53	4920000	4900000	11	37251	LIM and senescent cell antigen-like-containing domain protein 1 OS=Homo sapiens OX=9606 GN=LIMS1 PE=1 SV=4
289	sp|P10768|ESTD_HUMAN	198.94	12500000	19100000	15	31463	S-formylglutathione hydrolase OS=Homo sapiens OX=9606 GN=ESD PE=1 SV=2
220	sp|P29084|T2EB_HUMAN	198.64	13100000	13900000	17	33044	Transcription initiation factor IIE subunit beta OS=Homo sapiens OX=9606 GN=GTF2E2 PE=1 SV=1
154	sp|P68366|TBA4A_HUMAN	197.97	800000	373000	19	49924	Tubulin alpha-4A chain OS=Homo sapiens OX=9606 GN=TUBA4A PE=1 SV=1
263	sp|O00487|PSDE_HUMAN	197.9	26400000	31500000	17	34577	26S proteasome non-ATPase regulatory subunit 14 OS=Homo sapiens OX=9606 GN=PSMD14 PE=1 SV=1
513	tr|A0A0S2Z4G6|A0A0S2Z4G6_HUMAN	197.69	156000		15	32727	Tropomyosin 1 (Alpha) isoform CRA_o (Fragment) OS=Homo sapiens OX=9606 GN=TPM1 PE=1 SV=1
514	sp|P09493|TPM1_HUMAN	197.69	156000		15	32709	Tropomyosin alpha-1 chain OS=Homo sapiens OX=9606 GN=TPM1 PE=1 SV=2
610	tr|H0YBA3|H0YBA3_HUMAN	197.62	1050000	1140000	9	78813	Pro-neuregulin-1 membrane-bound isoform (Fragment) OS=Homo sapiens OX=9606 GN=NRG1 PE=1 SV=1
415	sp|Q16762|THTR_HUMAN	197.2	10900000	11600000	11	33429	Thiosulfate sulfurtransferase OS=Homo sapiens OX=9606 GN=TST PE=1 SV=4
320	sp|Q96CT7|CC124_HUMAN	196.87	49400000	52700000	14	25835	Coiled-coil domain-containing protein 124 OS=Homo sapiens OX=9606 GN=CCDC124 PE=1 SV=1
293	sp|Q562R1|ACTBL_HUMAN	196.66	155000		23	42003	Beta-actin-like protein 2 OS=Homo sapiens OX=9606 GN=ACTBL2 PE=1 SV=2
225	sp|O75663|TIPRL_HUMAN	196.34	14000000	14300000	14	31444	TIP41-like protein OS=Homo sapiens OX=9606 GN=TIPRL PE=1 SV=2
156	sp|P80217|IN35_HUMAN	196.19	5750000	8210000	16	31546	Interferon-induced 35 kDa protein OS=Homo sapiens OX=9606 GN=IFI35 PE=1 SV=5
143	sp|P25705|ATPA_HUMAN	195.45	5470000	3510000	18	59751	ATP synthase subunit alpha mitochondrial OS=Homo sapiens OX=9606 GN=ATP5F1A PE=1 SV=1
350	sp|P82979|SARNP_HUMAN	195.19	20800000	18800000	11	23671	SAP domain-containing ribonucleoprotein OS=Homo sapiens OX=9606 GN=SARNP PE=1 SV=3
428	sp|P24534|EF1B_HUMAN	194.14	27600000	31500000	15	24764	Elongation factor 1-beta OS=Homo sapiens OX=9606 GN=EEF1B2 PE=1 SV=3
550	sp|Q02297|NRG1_HUMAN	194.04	1270000	695000	11	70392	Pro-neuregulin-1 membrane-bound isoform OS=Homo sapiens OX=9606 GN=NRG1 PE=1 SV=3
364	sp|Q15014|MO4L2_HUMAN	193.35	4030000	4620000	12	32308	Mortality factor 4-like protein 2 OS=Homo sapiens OX=9606 GN=MORF4L2 PE=1 SV=1
442	sp|Q92734|TFG_HUMAN	193.29	9420000	10900000	13	43448	Protein TFG OS=Homo sapiens OX=9606 GN=TFG PE=1 SV=2
277	sp|Q86X76|NIT1_HUMAN	193.28	2480000	3180000	11	35896	Deaminated glutathione amidase OS=Homo sapiens OX=9606 GN=NIT1 PE=1 SV=2
365	sp|Q9Y320|TMX2_HUMAN	192.21	10100000	7750000	13	34038	Thioredoxin-related transmembrane protein 2 OS=Homo sapiens OX=9606 GN=TMX2 PE=1 SV=1
162	sp|Q8N1N4|K2C78_HUMAN	192.21	918000	4430000	27	56866	Keratin type II cytoskeletal 78 OS=Homo sapiens OX=9606 GN=KRT78 PE=1 SV=2
269	sp|Q08188|TGM3_HUMAN	190.99	892000	2540000	17	76632	Protein-glutamine gamma-glutamyltransferase E OS=Homo sapiens OX=9606 GN=TGM3 PE=1 SV=4
429	sp|Q13868|EXOS2_HUMAN	190.46	6780000	6710000	8	32789	Exosome complex component RRP4 OS=Homo sapiens OX=9606 GN=EXOSC2 PE=1 SV=2
355	sp|Q99426|TBCB_HUMAN	190.41	10700000	9900000	9	27326	Tubulin-folding cofactor B OS=Homo sapiens OX=9606 GN=TBCB PE=1 SV=2
238	sp|Q00325|MPCP_HUMAN	190.28	1170000	924000	15	40095	Phosphate carrier protein mitochondrial OS=Homo sapiens OX=9606 GN=SLC25A3 PE=1 SV=2
358	sp|Q9BQP7|MGME1_HUMAN	190.25	2820000	3180000	12	39421	Mitochondrial genome maintenance exonuclease 1 OS=Homo sapiens OX=9606 GN=MGME1 PE=1 SV=1
536	sp|Q13505|MTX1_HUMAN	189.58	4060000	14500000	11	51463	Metaxin-1 OS=Homo sapiens OX=9606 GN=MTX1 PE=1 SV=3
342	sp|O95678|K2C75_HUMAN	189.5	375000		23	59560	Keratin type II cytoskeletal 75 OS=Homo sapiens OX=9606 GN=KRT75 PE=1 SV=2
316	sp|Q8TDX7|NEK7_HUMAN	188.82	2920000	4140000	11	34551	Serine/threonine-protein kinase Nek7 OS=Homo sapiens OX=9606 GN=NEK7 PE=1 SV=1
283	sp|O75792|RNH2A_HUMAN	188.78	3320000	3920000	13	33395	Ribonuclease H2 subunit A OS=Homo sapiens OX=9606 GN=RNASEH2A PE=1 SV=2
441	sp|O43633|CHM2A_HUMAN	188.35	11300000	12300000	14	25104	Charged multivesicular body protein 2a OS=Homo sapiens OX=9606 GN=CHMP2A PE=1 SV=1
233	tr|F8VVM2|F8VVM2_HUMAN	187.03	3300000	2640000	14	36161	Phosphate carrier protein mitochondrial OS=Homo sapiens OX=9606 GN=SLC25A3 PE=1 SV=1
272	sp|P61978|HNRPK_HUMAN	186.85	2490000	1960000	12	50976	Heterogeneous nuclear ribonucleoprotein K OS=Homo sapiens OX=9606 GN=HNRNPK PE=1 SV=1
476	sp|Q96GK7|FAH2A_HUMAN	186.06	3700000	3530000	11	34596	Fumarylacetoacetate hydrolase domain-containing protein 2A OS=Homo sapiens OX=9606 GN=FAHD2A PE=1 SV=1
197	sp|Q9BWM7|SFXN3_HUMAN	185.32	3550000	2690000	17	35503	Sideroflexin-3 OS=Homo sapiens OX=9606 GN=SFXN3 PE=1 SV=3
198	tr|A0A0A0MS41|A0A0A0MS41_HUMAN	185.32	3550000	2690000	17	35503	Sideroflexin OS=Homo sapiens OX=9606 GN=SFXN3 PE=1 SV=1
199	tr|A0A1P0AYU5|A0A1P0AYU5_HUMAN	185.32	3550000	2690000	17	35979	Sideroflexin OS=Homo sapiens OX=9606 GN=SFXN3 PE=1 SV=1
344	sp|Q05639|EF1A2_HUMAN	184.89	1310000	2310000	13	50470	Elongation factor 1-alpha 2 OS=Homo sapiens OX=9606 GN=EEF1A2 PE=1 SV=1
345	tr|A0A2U3TZH3|A0A2U3TZH3_HUMAN	184.89	1310000	2310000	13	54341	Elongation factor 1-alpha OS=Homo sapiens OX=9606 GN=EEF1A2 PE=1 SV=1
242	sp|P35579|MYH9_HUMAN	184.44	3470000	178000	25	226530	Myosin-9 OS=Homo sapiens OX=9606 GN=MYH9 PE=1 SV=4
434	sp|Q15006|EMC2_HUMAN	184.39	7010000	9170000	9	34833	ER membrane protein complex subunit 2 OS=Homo sapiens OX=9606 GN=EMC2 PE=1 SV=1
800	sp|O14828|SCAM3_HUMAN	184.37	3030000	3890000	8	38287	Secretory carrier-associated membrane protein 3 OS=Homo sapiens OX=9606 GN=SCAMP3 PE=1 SV=3
317	sp|O75937|DNJC8_HUMAN	184	11100000	15700000	13	29842	DnaJ homolog subfamily C member 8 OS=Homo sapiens OX=9606 GN=DNAJC8 PE=1 SV=2
346	sp|Q9BT17|MTG1_HUMAN	183.57	5450000	3740000	11	37237	Mitochondrial ribosome-associated GTPase 1 OS=Homo sapiens OX=9606 GN=MTG1 PE=1 SV=2
318	sp|Q9BYD6|RM01_HUMAN	183.2	7620000	7950000	11	36909	39S ribosomal protein L1 mitochondrial OS=Homo sapiens OX=9606 GN=MRPL1 PE=1 SV=2
1537	sp|O00193|SMAP_HUMAN	182.37	9790000	8930000	4	20333	Small acidic protein OS=Homo sapiens OX=9606 GN=SMAP PE=1 SV=1
1558	tr|E9PM92|E9PM92_HUMAN	182.37	9790000	8930000	4	17635	Chromosome 11 open reading frame 58 OS=Homo sapiens OX=9606 GN=C11orf58 PE=1 SV=2
354	tr|D6REM4|D6REM4_HUMAN	182.37	478000	628000	10	27741	Casein kinase I isoform alpha OS=Homo sapiens OX=9606 GN=CSNK1A1 PE=1 SV=1
356	tr|E7ETM0|E7ETM0_HUMAN	182.37	478000	628000	10	30763	Casein kinase I isoform alpha OS=Homo sapiens OX=9606 GN=CSNK1A1 PE=1 SV=1
602	sp|Q9NPF4|OSGEP_HUMAN	181.5	2470000	3520000	8	36427	Probable tRNA N6-adenosine threonylcarbamoyltransferase OS=Homo sapiens OX=9606 GN=OSGEP PE=1 SV=1
785	tr|H0YCP0|H0YCP0_HUMAN	180.83	71700	44600	9	13256	Pro-neuregulin-1 membrane-bound isoform (Fragment) OS=Homo sapiens OX=9606 GN=NRG1 PE=1 SV=1
357	sp|Q9Y6C9|MTCH2_HUMAN	180.67	13300000	13800000	10	33331	Mitochondrial carrier homolog 2 OS=Homo sapiens OX=9606 GN=MTCH2 PE=1 SV=1
398	sp|P05787|K2C8_HUMAN	180.52	738000	193000	21	53704	Keratin type II cytoskeletal 8 OS=Homo sapiens OX=9606 GN=KRT8 PE=1 SV=7
287	sp|Q08554|DSC1_HUMAN	179.59	6970000	8680000	12	99987	Desmocollin-1 OS=Homo sapiens OX=9606 GN=DSC1 PE=1 SV=2
1093	sp|P81605|DCD_HUMAN	179.45	19800000	24400000	11	11284	Dermcidin OS=Homo sapiens OX=9606 GN=DCD PE=1 SV=2
449	sp|Q9UBP6|TRMB_HUMAN	179.14	2780000	1330000	9	31471	tRNA (guanine-N(7)-)-methyltransferase OS=Homo sapiens OX=9606 GN=METTL1 PE=1 SV=1
267	sp|P06493|CDK1_HUMAN	178.91	15200000	15000000	16	34095	Cyclin-dependent kinase 1 OS=Homo sapiens OX=9606 GN=CDK1 PE=1 SV=3
268	tr|A0A024QZP7|A0A024QZP7_HUMAN	178.91	15200000	15000000	16	34081	Cell division cycle 2 G1 to S and G2 to M isoform CRA_a OS=Homo sapiens OX=9606 GN=CDK1 PE=1 SV=1
412	sp|Q8NBJ7|SUMF2_HUMAN	178.78	3500000	4460000	11	33843	Inactive C-alpha-formylglycine-generating enzyme 2 OS=Homo sapiens OX=9606 GN=SUMF2 PE=1 SV=2
413	tr|J3KQJ1|J3KQJ1_HUMAN	178.78	3500000	4460000	11	35923	Inactive C-alpha-formylglycine-generating enzyme 2 OS=Homo sapiens OX=9606 GN=SUMF2 PE=1 SV=1
372	sp|P29508|SPB3_HUMAN	178.58	1240000	698000	9	44565	Serpin B3 OS=Homo sapiens OX=9606 GN=SERPINB3 PE=1 SV=2
658	sp|O75828|CBR3_HUMAN	178.43	124000	0	7	30850	Carbonyl reductase [NADPH] 3 OS=Homo sapiens OX=9606 GN=CBR3 PE=1 SV=3
645	sp|P16401|H15_HUMAN	177.77	9480000	16900000	12	22580	Histone H1.5 OS=Homo sapiens OX=9606 GN=HIST1H1B PE=1 SV=3
236	sp|P53701|CCHL_HUMAN	177.31	3100000	4750000	14	30602	Cytochrome c-type heme lyase OS=Homo sapiens OX=9606 GN=HCCS PE=1 SV=1
328	sp|P11021|BIP_HUMAN	176.98	1520000	1320000	12	72333	Endoplasmic reticulum chaperone BiP OS=Homo sapiens OX=9606 GN=HSPA5 PE=1 SV=2
564	sp|Q07020|RL18_HUMAN	175.26	4700000	2550000	7	21634	60S ribosomal protein L18 OS=Homo sapiens OX=9606 GN=RPL18 PE=1 SV=2
565	tr|J3QQ67|J3QQ67_HUMAN	175.26	4700000	2550000	7	21847	60S ribosomal protein L18 (Fragment) OS=Homo sapiens OX=9606 GN=RPL18 PE=1 SV=1
743	sp|P51991|ROA3_HUMAN	174.89	2710000	2340000	11	39595	Heterogeneous nuclear ribonucleoprotein A3 OS=Homo sapiens OX=9606 GN=HNRNPA3 PE=1 SV=2
451	sp|Q5T440|CAF17_HUMAN	174.89	3690000	3480000	9	38155	Putative transferase CAF17 mitochondrial OS=Homo sapiens OX=9606 GN=IBA57 PE=1 SV=1
473	sp|Q92506|DHB8_HUMAN	174.51	3990000	4020000	8	26974	Estradiol 17-beta-dehydrogenase 8 OS=Homo sapiens OX=9606 GN=HSD17B8 PE=1 SV=2
960	sp|P62805|H4_HUMAN	173.68	17700000	2190000	14	11367	Histone H4 OS=Homo sapiens OX=9606 GN=HIST1H4A PE=1 SV=2
772	sp|P01040|CYTA_HUMAN	172.88	5830000	7800000	9	11006	Cystatin-A OS=Homo sapiens OX=9606 GN=CSTA PE=1 SV=1
590	sp|P07737|PROF1_HUMAN	172.51	5010000		10	15054	Profilin-1 OS=Homo sapiens OX=9606 GN=PFN1 PE=1 SV=2
926	sp|P16402|H13_HUMAN	172.36	294000	477000	9	22350	Histone H1.3 OS=Homo sapiens OX=9606 GN=HIST1H1D PE=1 SV=2
414	sp|Q9Y375|CIA30_HUMAN	171.88	2460000	1640000	10	37764	Complex I intermediate-associated protein 30 mitochondrial OS=Homo sapiens OX=9606 GN=NDUFAF1 PE=1 SV=2
922	sp|P16403|H12_HUMAN	171.86	694000	1680000	9	21365	Histone H1.2 OS=Homo sapiens OX=9606 GN=HIST1H1C PE=1 SV=2
586	sp|Q7L5D6|GET4_HUMAN	171.4	2280000	3360000	8	36504	Golgi to ER traffic protein 4 homolog OS=Homo sapiens OX=9606 GN=GET4 PE=1 SV=1
665	sp|O15126|SCAM1_HUMAN	170.89	2850000	3100000	9	37920	Secretory carrier-associated membrane protein 1 OS=Homo sapiens OX=9606 GN=SCAMP1 PE=1 SV=2
254	sp|P08238|HS90B_HUMAN	170.45	1280000	1120000	13	83264	Heat shock protein HSP 90-beta OS=Homo sapiens OX=9606 GN=HSP90AB1 PE=1 SV=4
558	sp|P09496|CLCA_HUMAN	170.4	13900000	13700000	10	27077	Clathrin light chain A OS=Homo sapiens OX=9606 GN=CLTA PE=1 SV=1
409	sp|Q13835|PKP1_HUMAN	170	389000	1450000	9	82861	Plakophilin-1 OS=Homo sapiens OX=9606 GN=PKP1 PE=1 SV=2
467	sp|Q9BU89|DOHH_HUMAN	169.78	2230000	1880000	9	32904	Deoxyhypusine hydroxylase OS=Homo sapiens OX=9606 GN=DOHH PE=1 SV=1
410	sp|P31944|CASPE_HUMAN	169.22	1730000	5520000	12	27680	Caspase-14 OS=Homo sapiens OX=9606 GN=CASP14 PE=1 SV=2
766	tr|Q5QPM7|Q5QPM7_HUMAN	168.48	7040000	8320000	9	28957	Proteasome inhibitor PI31 subunit OS=Homo sapiens OX=9606 GN=PSMF1 PE=1 SV=2
767	sp|Q92530|PSMF1_HUMAN	168.48	7040000	8320000	9	29817	Proteasome inhibitor PI31 subunit OS=Homo sapiens OX=9606 GN=PSMF1 PE=1 SV=2
244	sp|Q9HAB8|PPCS_HUMAN	168.37	4650000	7470000	16	34005	Phosphopantothenate--cysteine ligase OS=Homo sapiens OX=9606 GN=PPCS PE=1 SV=2
1164	sp|E9PAV3|NACAM_HUMAN	167.89	12800000	19700000	5	205419	Nascent polypeptide-associated complex subunit alpha muscle-specific form OS=Homo sapiens OX=9606 GN=NACA PE=1 SV=1
1238	tr|F8VZJ2|F8VZJ2_HUMAN	167.89	12800000	19700000	5	15016	Nascent polypeptide-associated complex subunit alpha OS=Homo sapiens OX=9606 GN=NACA PE=1 SV=1
1239	tr|F8W0W4|F8W0W4_HUMAN	167.89	12800000	19700000	5	21482	Nascent polypeptide-associated complex subunit alpha (Fragment) OS=Homo sapiens OX=9606 GN=NACA PE=1 SV=1
1240	tr|H0YHX9|H0YHX9_HUMAN	167.89	12800000	19700000	5	22944	Nascent polypeptide-associated complex subunit alpha (Fragment) OS=Homo sapiens OX=9606 GN=NACA PE=1 SV=1
1241	sp|Q13765|NACA_HUMAN	167.89	12800000	19700000	5	23384	Nascent polypeptide-associated complex subunit alpha OS=Homo sapiens OX=9606 GN=NACA PE=1 SV=1
545	sp|P19012|K1C15_HUMAN	167.58		0	16	49212	Keratin type I cytoskeletal 15 OS=Homo sapiens OX=9606 GN=KRT15 PE=1 SV=3
319	sp|P06576|ATPB_HUMAN	167.28	4820000	2120000	12	56560	ATP synthase subunit beta mitochondrial OS=Homo sapiens OX=9606 GN=ATP5F1B PE=1 SV=3
457	sp|Q9BY43|CHM4A_HUMAN	165.01	3700000	4260000	9	25098	Charged multivesicular body protein 4a OS=Homo sapiens OX=9606 GN=CHMP4A PE=1 SV=3
279	sp|P62873|GBB1_HUMAN	164.48	2640000	1940000	13	37377	Guanine nucleotide-binding protein G(I)/G(S)/G(T) subunit beta-1 OS=Homo sapiens OX=9606 GN=GNB1 PE=1 SV=3
914	tr|B5MCA4|B5MCA4_HUMAN	164.37	3720000	3030000	7	37893	Epithelial cell adhesion molecule OS=Homo sapiens OX=9606 GN=EPCAM PE=1 SV=1
965	sp|P16422|EPCAM_HUMAN	164.37	3720000	3030000	7	34932	Epithelial cell adhesion molecule OS=Homo sapiens OX=9606 GN=EPCAM PE=1 SV=2
1091	sp|Q6UWP8|SBSN_HUMAN	163.87	732000	1100000	5	60541	Suprabasin OS=Homo sapiens OX=9606 GN=SBSN PE=1 SV=2
962	sp|O60814|H2B1K_HUMAN	163.71	2190000		11	13890	Histone H2B type 1-K OS=Homo sapiens OX=9606 GN=HIST1H2BK PE=1 SV=3
963	sp|P62807|H2B1C_HUMAN	163.71	2190000		11	13906	Histone H2B type 1-C/E/F/G/I OS=Homo sapiens OX=9606 GN=HIST1H2BC PE=1 SV=4
964	sp|P57053|H2BFS_HUMAN	163.71	2190000		11	13944	Histone H2B type F-S OS=Homo sapiens OX=9606 GN=H2BFS PE=1 SV=2
1019	sp|Q99879|H2B1M_HUMAN	163.71	2190000		11	13989	Histone H2B type 1-M OS=Homo sapiens OX=9606 GN=HIST1H2BM PE=1 SV=3
1020	sp|Q93079|H2B1H_HUMAN	163.71	2190000		11	13892	Histone H2B type 1-H OS=Homo sapiens OX=9606 GN=HIST1H2BH PE=1 SV=3
1021	sp|Q99880|H2B1L_HUMAN	163.71	2190000		11	13952	Histone H2B type 1-L OS=Homo sapiens OX=9606 GN=HIST1H2BL PE=1 SV=3
1022	sp|P58876|H2B1D_HUMAN	163.71	2190000		11	13936	Histone H2B type 1-D OS=Homo sapiens OX=9606 GN=HIST1H2BD PE=1 SV=2
1023	sp|Q5QNW6|H2B2F_HUMAN	163.71	2190000		11	13920	Histone H2B type 2-F OS=Homo sapiens OX=9606 GN=HIST2H2BF PE=1 SV=3
1024	sp|Q99877|H2B1N_HUMAN	163.71	2190000		11	13922	Histone H2B type 1-N OS=Homo sapiens OX=9606 GN=HIST1H2BN PE=1 SV=3
1026	tr|U3KQK0|U3KQK0_HUMAN	163.71	2190000		11	18804	Histone H2B OS=Homo sapiens OX=9606 GN=HIST1H2BN PE=1 SV=1
335	sp|P14618|KPYM_HUMAN	163.6	272000	0	10	57937	Pyruvate kinase PKM OS=Homo sapiens OX=9606 GN=PKM PE=1 SV=4
1010	sp|P05109|S10A8_HUMAN	162.29	36800000	4400000	11	10835	Protein S100-A8 OS=Homo sapiens OX=9606 GN=S100A8 PE=1 SV=1
1011	tr|J3QL05|J3QL05_HUMAN	161.65	38300000	34700000	6	15156	Serine/arginine-rich-splicing factor 2 (Fragment) OS=Homo sapiens OX=9606 GN=SRSF2 PE=1 SV=1
1012	tr|J3KP15|J3KP15_HUMAN	161.65	38300000	34700000	6	15371	Serine/arginine-rich-splicing factor 2 (Fragment) OS=Homo sapiens OX=9606 GN=SRSF2 PE=1 SV=8
1016	sp|Q01130|SRSF2_HUMAN	161.65	38300000	34700000	6	25476	Serine/arginine-rich splicing factor 2 OS=Homo sapiens OX=9606 GN=SRSF2 PE=1 SV=4
322	sp|Q99598|TSNAX_HUMAN	161.41	5100000	5620000	14	33112	Translin-associated protein X OS=Homo sapiens OX=9606 GN=TSNAX PE=1 SV=1
877	tr|C9J7K9|C9J7K9_HUMAN	160.93	4060000	3770000	8	34217	Phospholipid scramblase OS=Homo sapiens OX=9606 GN=PLSCR1 PE=1 SV=1
881	sp|O15162|PLS1_HUMAN	160.93	4060000	3770000	8	35049	Phospholipid scramblase 1 OS=Homo sapiens OX=9606 GN=PLSCR1 PE=1 SV=1
907	sp|P35637|FUS_HUMAN	160.91	1340000	2110000	6	53426	RNA-binding protein FUS OS=Homo sapiens OX=9606 GN=FUS PE=1 SV=1
908	tr|H3BPE7|H3BPE7_HUMAN	160.91	1340000	2110000	6	53497	RNA-binding protein FUS OS=Homo sapiens OX=9606 GN=FUS PE=1 SV=1
371	sp|P07900|HS90A_HUMAN	160.86	433000	330000	12	84660	Heat shock protein HSP 90-alpha OS=Homo sapiens OX=9606 GN=HSP90AA1 PE=1 SV=5
257	sp|Q6KB66|K2C80_HUMAN	159.91	440000	2220000	15	50525	Keratin type II cytoskeletal 80 OS=Homo sapiens OX=9606 GN=KRT80 PE=1 SV=2
734	sp|Q9H2J4|PDCL3_HUMAN	159.85	3040000	3130000	8	27614	Phosducin-like protein 3 OS=Homo sapiens OX=9606 GN=PDCL3 PE=1 SV=1
736	tr|A0A087WUK2|A0A087WUK2_HUMAN	159.48	890000	692000	8	40040	Heterogeneous nuclear ribonucleoprotein D-like isoform CRA_b OS=Homo sapiens OX=9606 GN=HNRNPDL PE=1 SV=1
740	sp|O14979|HNRDL_HUMAN	159.48	890000	692000	8	46438	Heterogeneous nuclear ribonucleoprotein D-like OS=Homo sapiens OX=9606 GN=HNRNPDL PE=1 SV=3
324	tr|E7ER27|E7ER27_HUMAN	159.3	1580000	2230000	12	53929	Peroxisomal multifunctional enzyme type 2 OS=Homo sapiens OX=9606 GN=HSD17B4 PE=1 SV=3
326	tr|A0A2R8YD50|A0A2R8YD50_HUMAN	159.3	1580000	2230000	12	76838	Peroxisomal multifunctional enzyme type 2 OS=Homo sapiens OX=9606 GN=HSD17B4 PE=1 SV=1
327	sp|P51659|DHB4_HUMAN	159.3	1580000	2230000	12	79686	Peroxisomal multifunctional enzyme type 2 OS=Homo sapiens OX=9606 GN=HSD17B4 PE=1 SV=3
1276	sp|Q9NZT1|CALL5_HUMAN	159.22	3480000	4570000	6	15893	Calmodulin-like protein 5 OS=Homo sapiens OX=9606 GN=CALML5 PE=1 SV=2
408	sp|Q96C36|P5CR2_HUMAN	159.1	1270000	1750000	9	33637	Pyrroline-5-carboxylate reductase 2 OS=Homo sapiens OX=9606 GN=PYCR2 PE=1 SV=1
469	tr|A0A087WTV6|A0A087WTV6_HUMAN	159.1	1270000	1580000	8	25868	Pyrroline-5-carboxylate reductase 2 OS=Homo sapiens OX=9606 GN=PYCR2 PE=1 SV=1
416	tr|X6RM59|X6RM59_HUMAN	159.05	1070000	1280000	9	37405	5'-nucleotidase OS=Homo sapiens OX=9606 GN=NT5C3A PE=1 SV=1
417	sp|Q9H0P0|5NT3A_HUMAN	159.05	1070000	1280000	9	37948	Cytosolic 5'-nucleotidase 3A OS=Homo sapiens OX=9606 GN=NT5C3A PE=1 SV=3
668	sp|O95685|PPR3D_HUMAN	158.92	822000	1520000	7	32559	Protein phosphatase 1 regulatory subunit 3D OS=Homo sapiens OX=9606 GN=PPP1R3D PE=1 SV=1
425	sp|Q15560|TCEA2_HUMAN	158.47	1440000	1610000	10	33601	Transcription elongation factor A protein 2 OS=Homo sapiens OX=9606 GN=TCEA2 PE=1 SV=1
856	sp|Q9Y5K8|VATD_HUMAN	158.44	2400000	4030000	7	28263	V-type proton ATPase subunit D OS=Homo sapiens OX=9606 GN=ATP6V1D PE=1 SV=1
390	sp|Q9UG56|PISD_HUMAN	158.42	4140000	4120000	12	46672	Phosphatidylserine decarboxylase proenzyme mitochondrial OS=Homo sapiens OX=9606 GN=PISD PE=2 SV=4
386	sp|P61289|PSME3_HUMAN	158.35	3450000	3190000	12	29506	Proteasome activator complex subunit 3 OS=Homo sapiens OX=9606 GN=PSME3 PE=1 SV=1
402	tr|K7ESG5|K7ESG5_HUMAN	158.35	3400000	3190000	11	23259	Proteasome activator complex subunit 3 OS=Homo sapiens OX=9606 GN=PSME3 PE=1 SV=1
426	sp|O00170|AIP_HUMAN	158.31	2320000	1700000	9	37636	AH receptor-interacting protein OS=Homo sapiens OX=9606 GN=AIP PE=1 SV=2
366	tr|H3BQN4|H3BQN4_HUMAN	157.07	4540000	1970000	14	39340	Fructose-bisphosphate aldolase OS=Homo sapiens OX=9606 GN=ALDOA PE=1 SV=1
367	sp|P04075|ALDOA_HUMAN	157.07	4540000	1970000	14	39420	Fructose-bisphosphate aldolase A OS=Homo sapiens OX=9606 GN=ALDOA PE=1 SV=2
368	tr|J3KPS3|J3KPS3_HUMAN	157.07	4540000	1970000	14	39818	Fructose-bisphosphate aldolase OS=Homo sapiens OX=9606 GN=ALDOA PE=1 SV=1
647	sp|Q9H8W3|F204A_HUMAN	156.79	3820000	1770000	9	27021	Protein FAM204A OS=Homo sapiens OX=9606 GN=FAM204A PE=1 SV=1
887	sp|P12532|KCRU_HUMAN	156.29	3510000	2490000	6	47037	Creatine kinase U-type mitochondrial OS=Homo sapiens OX=9606 GN=CKMT1A PE=1 SV=1
1526	sp|P31151|S10A7_HUMAN	156.17	2960000	3870000	7	11471	Protein S100-A7 OS=Homo sapiens OX=9606 GN=S100A7 PE=1 SV=4
1045	sp|Q16778|H2B2E_HUMAN	155.61	0		10	13920	Histone H2B type 2-E OS=Homo sapiens OX=9606 GN=HIST2H2BE PE=1 SV=3
1046	sp|P06899|H2B1J_HUMAN	155.61	0		10	13904	Histone H2B type 1-J OS=Homo sapiens OX=9606 GN=HIST1H2BJ PE=1 SV=3
1072	sp|P33778|H2B1B_HUMAN	155.61	0		10	13950	Histone H2B type 1-B OS=Homo sapiens OX=9606 GN=HIST1H2BB PE=1 SV=2
1073	sp|P23527|H2B1O_HUMAN	155.61	0		10	13906	Histone H2B type 1-O OS=Homo sapiens OX=9606 GN=HIST1H2BO PE=1 SV=3
443	sp|Q8TC12|RDH11_HUMAN	155.36	2510000	2810000	8	35386	Retinol dehydrogenase 11 OS=Homo sapiens OX=9606 GN=RDH11 PE=1 SV=2
452	sp|Q9GZS3|WDR61_HUMAN	154.83	7240000	8830000	12	33581	WD repeat-containing protein 61 OS=Homo sapiens OX=9606 GN=WDR61 PE=1 SV=1
511	sp|Q96AG4|LRC59_HUMAN	154.77	10100000	8230000	9	34930	Leucine-rich repeat-containing protein 59 OS=Homo sapiens OX=9606 GN=LRRC59 PE=1 SV=1
1125	sp|Q16777|H2A2C_HUMAN	154.71	0	69800	6	13988	Histone H2A type 2-C OS=Homo sapiens OX=9606 GN=HIST2H2AC PE=1 SV=4
1127	sp|Q6FI13|H2A2A_HUMAN	154.71	0	69800	6	14095	Histone H2A type 2-A OS=Homo sapiens OX=9606 GN=HIST2H2AA3 PE=1 SV=3
454	sp|Q13190|STX5_HUMAN	154.42	1110000	2040000	10	39673	Syntaxin-5 OS=Homo sapiens OX=9606 GN=STX5 PE=1 SV=2
464	tr|A0A0C4DGQ8|A0A0C4DGQ8_HUMAN	154.05	732000	1120000	8	33524	Dehydrogenase/reductase SDR family member 7B OS=Homo sapiens OX=9606 GN=DHRS7B PE=1 SV=1
465	sp|Q6IAN0|DRS7B_HUMAN	154.05	732000	1120000	8	35119	Dehydrogenase/reductase SDR family member 7B OS=Homo sapiens OX=9606 GN=DHRS7B PE=1 SV=2
594	sp|Q96P63|SPB12_HUMAN	153.98	7660000	7850000	10	46276	Serpin B12 OS=Homo sapiens OX=9606 GN=SERPINB12 PE=1 SV=1
445	sp|P19013|K2C4_HUMAN	153.86		325000	15	57285	Keratin type II cytoskeletal 4 OS=Homo sapiens OX=9606 GN=KRT4 PE=1 SV=4
1254	sp|Q14512|FGFP1_HUMAN	153.72	10600000	12700000	7	26264	Fibroblast growth factor-binding protein 1 OS=Homo sapiens OX=9606 GN=FGFBP1 PE=1 SV=1
1063	sp|O60248|SOX15_HUMAN	153	2850000	2600000	6	25251	Protein SOX-15 OS=Homo sapiens OX=9606 GN=SOX15 PE=1 SV=1
725	tr|A0A2R8Y7R2|A0A2R8Y7R2_HUMAN	152.77	671000	322000	7	12176	Hemoglobin subunit beta OS=Homo sapiens OX=9606 GN=HBB PE=1 SV=1
726	sp|P68871|HBB_HUMAN	152.77	671000	322000	7	15998	Hemoglobin subunit beta OS=Homo sapiens OX=9606 GN=HBB PE=1 SV=2
392	tr|A0A087X2D5|A0A087X2D5_HUMAN	152.57	9900000	9770000	13	35291	39S ribosomal protein L45 mitochondrial OS=Homo sapiens OX=9606 GN=MRPL45 PE=1 SV=1
393	sp|Q9BRJ2|RM45_HUMAN	152.57	9900000	9770000	13	35351	39S ribosomal protein L45 mitochondrial OS=Homo sapiens OX=9606 GN=MRPL45 PE=1 SV=2
1123	sp|Q99878|H2A1J_HUMAN	152.57	276000	291000	7	13936	Histone H2A type 1-J OS=Homo sapiens OX=9606 GN=HIST1H2AJ PE=1 SV=3
1124	sp|Q96KK5|H2A1H_HUMAN	152.57	276000	291000	7	13906	Histone H2A type 1-H OS=Homo sapiens OX=9606 GN=HIST1H2AH PE=1 SV=3
1126	sp|Q9BTM1|H2AJ_HUMAN	152.57	276000	291000	7	14019	Histone H2A.J OS=Homo sapiens OX=9606 GN=H2AFJ PE=1 SV=1
1128	sp|P20671|H2A1D_HUMAN	152.57	276000	291000	7	14107	Histone H2A type 1-D OS=Homo sapiens OX=9606 GN=HIST1H2AD PE=1 SV=2
1129	sp|P0C0S8|H2A1_HUMAN	152.57	276000	291000	7	14091	Histone H2A type 1 OS=Homo sapiens OX=9606 GN=HIST1H2AG PE=1 SV=2
1130	tr|A0A0U1RR32|A0A0U1RR32_HUMAN	152.57	276000	291000	7	18482	Histone H2A OS=Homo sapiens OX=9606 GN=hCG_2039566 PE=3 SV=1
1131	tr|A0A0U1RRH7|A0A0U1RRH7_HUMAN	152.57	276000	291000	7	18553	Histone H2A OS=Homo sapiens OX=9606 PE=3 SV=1
1156	sp|P04908|H2A1B_HUMAN	152.57	276000	291000	6	14135	Histone H2A type 1-B/E OS=Homo sapiens OX=9606 GN=HIST1H2AB PE=1 SV=2
1157	sp|Q93077|H2A1C_HUMAN	152.57	276000	291000	6	14105	Histone H2A type 1-C OS=Homo sapiens OX=9606 GN=HIST1H2AC PE=1 SV=3
1158	sp|Q7L7L0|H2A3_HUMAN	152.57	276000	291000	6	14121	Histone H2A type 3 OS=Homo sapiens OX=9606 GN=HIST3H2A PE=1 SV=3
801	sp|Q9NQT5|EXOS3_HUMAN	152.46	2710000	3130000	7	29572	Exosome complex component RRP40 OS=Homo sapiens OX=9606 GN=EXOSC3 PE=1 SV=3
542	tr|E9PK01|E9PK01_HUMAN	152.41	1780000	2750000	9	28821	Elongation factor 1-delta (Fragment) OS=Homo sapiens OX=9606 GN=EEF1D PE=1 SV=1
543	sp|P29692|EF1D_HUMAN	152.41	1780000	2750000	9	31122	Elongation factor 1-delta OS=Homo sapiens OX=9606 GN=EEF1D PE=1 SV=5
487	sp|Q9UNE7|CHIP_HUMAN	151.32	1150000	1920000	11	34856	E3 ubiquitin-protein ligase CHIP OS=Homo sapiens OX=9606 GN=STUB1 PE=1 SV=2
888	tr|A0A0B4J1Z1|A0A0B4J1Z1_HUMAN	150.79	6510000	7750000	10	15763	Serine/arginine-rich-splicing factor 7 OS=Homo sapiens OX=9606 GN=SRSF7 PE=1 SV=1
891	tr|C9JAB2|C9JAB2_HUMAN	150.79	6510000	7750000	10	26928	Serine/arginine-rich-splicing factor 7 OS=Homo sapiens OX=9606 GN=SRSF7 PE=1 SV=1
892	sp|Q16629|SRSF7_HUMAN	150.79	6510000	7750000	10	27367	Serine/arginine-rich splicing factor 7 OS=Homo sapiens OX=9606 GN=SRSF7 PE=1 SV=1
608	sp|Q96FW1|OTUB1_HUMAN	150.79	2700000	3030000	9	31284	Ubiquitin thioesterase OTUB1 OS=Homo sapiens OX=9606 GN=OTUB1 PE=1 SV=2
609	tr|J3KR44|J3KR44_HUMAN	150.79	2700000	3030000	9	31440	Ubiquitin thioesterase OS=Homo sapiens OX=9606 GN=OTUB1 PE=1 SV=2
630	tr|F5GYJ8|F5GYJ8_HUMAN	150.79	2700000	2580000	8	32360	Ubiquitin thioesterase OTUB1 OS=Homo sapiens OX=9606 GN=OTUB1 PE=1 SV=1
617	sp|O95456|PSMG1_HUMAN	150.25	4470000	4920000	10	32854	Proteasome assembly chaperone 1 OS=Homo sapiens OX=9606 GN=PSMG1 PE=1 SV=1
519	sp|P04040|CATA_HUMAN	150.19	1070000	1090000	9	59756	Catalase OS=Homo sapiens OX=9606 GN=CAT PE=1 SV=3
430	tr|A0A1B0GW44|A0A1B0GW44_HUMAN	150	2940000	2730000	9	43688	Cathepsin D OS=Homo sapiens OX=9606 GN=CTSD PE=1 SV=1
431	tr|A0A1B0GV23|A0A1B0GV23_HUMAN	150	2940000	2730000	9	43831	Cathepsin D OS=Homo sapiens OX=9606 GN=CTSD PE=1 SV=1
432	tr|A0A1B0GVD5|A0A1B0GVD5_HUMAN	150	2940000	2730000	9	44238	Cathepsin D OS=Homo sapiens OX=9606 GN=CTSD PE=1 SV=1
433	tr|A0A1B0GWE8|A0A1B0GWE8_HUMAN	150	2940000	2730000	9	44353	Cathepsin D OS=Homo sapiens OX=9606 GN=CTSD PE=1 SV=1
435	sp|P07339|CATD_HUMAN	150	2940000	2730000	9	44552	Cathepsin D OS=Homo sapiens OX=9606 GN=CTSD PE=1 SV=1
421	sp|P54709|AT1B3_HUMAN	149.91	3040000	4100000	11	31513	Sodium/potassium-transporting ATPase subunit beta-3 OS=Homo sapiens OX=9606 GN=ATP1B3 PE=1 SV=1
572	sp|Q14103|HNRPD_HUMAN	149.47	1760000	1880000	8	38434	Heterogeneous nuclear ribonucleoprotein D0 OS=Homo sapiens OX=9606 GN=HNRNPD PE=1 SV=1
619	tr|H0Y8G5|H0Y8G5_HUMAN	149.47	1760000	1880000	7	29667	Heterogeneous nuclear ribonucleoprotein D0 (Fragment) OS=Homo sapiens OX=9606 GN=HNRNPD PE=1 SV=8
624	tr|H0YA96|H0YA96_HUMAN	149.47	1760000	1880000	7	23930	Heterogeneous nuclear ribonucleoprotein D0 (Fragment) OS=Homo sapiens OX=9606 GN=HNRNPD PE=1 SV=1
697	tr|F5GWD3|F5GWD3_HUMAN	149.02	538000	1270000	7	28911	General transcription factor IIH subunit 3 (Fragment) OS=Homo sapiens OX=9606 GN=GTF2H3 PE=1 SV=1
699	sp|Q13889|TF2H3_HUMAN	149.02	538000	1270000	7	34378	General transcription factor IIH subunit 3 OS=Homo sapiens OX=9606 GN=GTF2H3 PE=1 SV=2
437	tr|K7ERC8|K7ERC8_HUMAN	148.91	3170000	4400000	9	32726	3-ketodihydrosphingosine reductase OS=Homo sapiens OX=9606 GN=KDSR PE=1 SV=2
440	sp|Q06136|KDSR_HUMAN	148.91	3170000	4400000	9	36187	3-ketodihydrosphingosine reductase OS=Homo sapiens OX=9606 GN=KDSR PE=1 SV=1
694	sp|P42574|CASP3_HUMAN	148.79	3130000	2070000	6	31608	Caspase-3 OS=Homo sapiens OX=9606 GN=CASP3 PE=1 SV=2
2338	tr|H0Y8D1|H0Y8D1_HUMAN	147.99	26700000	10200000	9	15422	Trypsin-1 (Fragment) OS=Homo sapiens OX=9606 GN=PRSS1 PE=1 SV=1
2339	sp|P07477|TRY1_HUMAN	147.99	26700000	10200000	9	26558	Trypsin-1 OS=Homo sapiens OX=9606 GN=PRSS1 PE=1 SV=1
2341	tr|E7EQ64|E7EQ64_HUMAN	147.99	26700000	10200000	9	28123	Trypsin-1 OS=Homo sapiens OX=9606 GN=PRSS1 PE=1 SV=1
559	tr|H0Y6E7|H0Y6E7_HUMAN	147.97	1780000	1230000	9	31865	RNA-binding motif protein X chromosome (Fragment) OS=Homo sapiens OX=9606 GN=RBMX PE=1 SV=2
561	tr|H3BT71|H3BT71_HUMAN	147.97	1780000	1230000	9	32197	RNA-binding motif protein X chromosome OS=Homo sapiens OX=9606 GN=RBMX PE=1 SV=1
568	sp|P38159|RBMX_HUMAN	147.97	1780000	1230000	9	42332	RNA-binding motif protein X chromosome OS=Homo sapiens OX=9606 GN=RBMX PE=1 SV=3
961	sp|P02675|FIBB_HUMAN	147.61	2890000	3260000	5	55928	Fibrinogen beta chain OS=Homo sapiens OX=9606 GN=FGB PE=1 SV=2
982	tr|D6REL8|D6REL8_HUMAN	147.61	2890000	3260000	5	31180	Fibrinogen beta chain OS=Homo sapiens OX=9606 GN=FGB PE=1 SV=1
1250	sp|P22528|SPR1B_HUMAN	147.04	1610000	2600000	4	9888	Cornifin-B OS=Homo sapiens OX=9606 GN=SPRR1B PE=1 SV=2
580	sp|P48594|SPB4_HUMAN	146.66	285000	0	8	44854	Serpin B4 OS=Homo sapiens OX=9606 GN=SERPINB4 PE=1 SV=2
587	tr|H0Y5H9|H0Y5H9_HUMAN	146.66	285000	0	8	42507	Serpin B4 (Fragment) OS=Homo sapiens OX=9606 GN=SERPINB4 PE=1 SV=1
604	tr|C9J384|C9J384_HUMAN	146.62	1940000	3900000	7	26228	Protein CMSS1 (Fragment) OS=Homo sapiens OX=9606 GN=CMSS1 PE=1 SV=1
607	sp|Q9BQ75|CMS1_HUMAN	146.62	1940000	3900000	7	31884	Protein CMSS1 OS=Homo sapiens OX=9606 GN=CMSS1 PE=1 SV=2
942	sp|Q96B26|EXOS8_HUMAN	146.27	2250000	1590000	6	30040	Exosome complex component RRP43 OS=Homo sapiens OX=9606 GN=EXOSC8 PE=1 SV=1
525	sp|P22735|TGM1_HUMAN	145.21	628000	1480000	10	89787	Protein-glutamine gamma-glutamyltransferase K OS=Homo sapiens OX=9606 GN=TGM1 PE=1 SV=4
627	sp|P0DMV8|HS71A_HUMAN	145.1	74100		8	70052	Heat shock 70 kDa protein 1A OS=Homo sapiens OX=9606 GN=HSPA1A PE=1 SV=1
628	sp|P0DMV9|HS71B_HUMAN	145.1	74100		8	70052	Heat shock 70 kDa protein 1B OS=Homo sapiens OX=9606 GN=HSPA1B PE=1 SV=1
629	tr|A0A0G2JIW1|A0A0G2JIW1_HUMAN	145.1	74100		8	70109	Heat shock 70 kDa protein 1B OS=Homo sapiens OX=9606 GN=HSPA1B PE=1 SV=1
667	sp|Q15365|PCBP1_HUMAN	144.88	735000	569000	7	37498	Poly(rC)-binding protein 1 OS=Homo sapiens OX=9606 GN=PCBP1 PE=1 SV=2
460	sp|P05141|ADT2_HUMAN	144.84	497000	587000	11	32852	ADP/ATP translocase 2 OS=Homo sapiens OX=9606 GN=SLC25A5 PE=1 SV=7
485	sp|P08311|CATG_HUMAN	144.72	18600000		14	28837	Cathepsin G OS=Homo sapiens OX=9606 GN=CTSG PE=1 SV=2
953	sp|P49247|RPIA_HUMAN	144.71	654000	1270000	5	33269	Ribose-5-phosphate isomerase OS=Homo sapiens OX=9606 GN=RPIA PE=1 SV=3
552	sp|P10809|CH60_HUMAN	144.7	2350000	1840000	10	61055	60 kDa heat shock protein mitochondrial OS=Homo sapiens OX=9606 GN=HSPD1 PE=1 SV=2
481	sp|Q969X5|ERGI1_HUMAN	144.61	4320000	4440000	8	32592	Endoplasmic reticulum-Golgi intermediate compartment protein 1 OS=Homo sapiens OX=9606 GN=ERGIC1 PE=1 SV=1
391	sp|P13796|PLSL_HUMAN	144.51	1920000		16	70289	Plastin-2 OS=Homo sapiens OX=9606 GN=LCP1 PE=1 SV=6
1134	tr|A0A2C9F2P4|A0A2C9F2P4_HUMAN	144.47	687000	940000	6	34136	Palmitoyl-protein thioesterase 1 OS=Homo sapiens OX=9606 GN=PPT1 PE=1 SV=1
1135	sp|P50897|PPT1_HUMAN	144.47	687000	940000	6	34193	Palmitoyl-protein thioesterase 1 OS=Homo sapiens OX=9606 GN=PPT1 PE=1 SV=1
1136	tr|A0A286YFF7|A0A286YFF7_HUMAN	144.47	687000	940000	6	37132	Palmitoyl-protein thioesterase 1 OS=Homo sapiens OX=9606 GN=PPT1 PE=1 SV=1
1081	sp|P07305|H10_HUMAN	144.17	1920000	1440000	5	20863	Histone H1.0 OS=Homo sapiens OX=9606 GN=H1F0 PE=1 SV=3
838	sp|Q92522|H1X_HUMAN	144.11	4290000	3630000	8	22487	Histone H1x OS=Homo sapiens OX=9606 GN=H1FX PE=1 SV=1
720	sp|Q9H936|GHC1_HUMAN	143.69	654000	2070000	7	34470	Mitochondrial glutamate carrier 1 OS=Homo sapiens OX=9606 GN=SLC25A22 PE=1 SV=1
804	sp|Q96GD0|PLPP_HUMAN	143.53	1240000	1220000	6	31698	Pyridoxal phosphate phosphatase OS=Homo sapiens OX=9606 GN=PDXP PE=1 SV=2
484	sp|P29401|TKT_HUMAN	143.28	2370000	136000	12	67878	Transketolase OS=Homo sapiens OX=9606 GN=TKT PE=1 SV=3
611	sp|Q9NVZ3|NECP2_HUMAN	143.28	2110000	2690000	8	28339	Adaptin ear-binding coat-associated protein 2 OS=Homo sapiens OX=9606 GN=NECAP2 PE=1 SV=1
1767	tr|A6XMV8|A6XMV8_HUMAN	143.18	39600	0	9	26670	Protease serine 2 preproprotein OS=Homo sapiens OX=9606 GN=PRSS2 PE=1 SV=1
1768	sp|P07478|TRY2_HUMAN	143.18	39600	0	9	26488	Trypsin-2 OS=Homo sapiens OX=9606 GN=PRSS2 PE=1 SV=1
1769	tr|A0A0J9YYC8|A0A0J9YYC8_HUMAN	143.18	39600	0	9	26428	Trypsin-2 OS=Homo sapiens OX=9606 GN=PRSS2 PE=1 SV=1
1770	tr|A6XMV9|A6XMV9_HUMAN	143.18	39600	0	9	28004	Protease serine 2 preproprotein OS=Homo sapiens OX=9606 GN=PRSS2 PE=1 SV=1
549	sp|Q15628|TRADD_HUMAN	143.12	1900000	2290000	8	34247	Tumor necrosis factor receptor type 1-associated DEATH domain protein OS=Homo sapiens OX=9606 GN=TRADD PE=1 SV=2
850	sp|Q9BRU9|UTP23_HUMAN	143.09	11800000	6620000	8	28402	rRNA-processing protein UTP23 homolog OS=Homo sapiens OX=9606 GN=UTP23 PE=1 SV=2
1172	sp|Q01650|LAT1_HUMAN	142.65	3090000	2450000	6	55010	Large neutral amino acids transporter small subunit 1 OS=Homo sapiens OX=9606 GN=SLC7A5 PE=1 SV=2
363	sp|P08670|VIME_HUMAN	142.09	2390000		14	53652	Vimentin OS=Homo sapiens OX=9606 GN=VIM PE=1 SV=4
1698	sp|Q9BTT0|AN32E_HUMAN	141.35	9870000	10200000	6	30692	Acidic leucine-rich nuclear phosphoprotein 32 family member E OS=Homo sapiens OX=9606 GN=ANP32E PE=1 SV=1
1784	tr|E9PPH5|E9PPH5_HUMAN	141.35	9800000	9950000	5	13129	Acidic leucine-rich nuclear phosphoprotein 32 family member E (Fragment) OS=Homo sapiens OX=9606 GN=ANP32E PE=1 SV=1
748	sp|Q9NZD8|SPG21_HUMAN	140.53	1370000	2770000	7	34960	Maspardin OS=Homo sapiens OX=9606 GN=SPG21 PE=1 SV=1
504	sp|Q16836|HCDH_HUMAN	140.27	4430000	7510000	11	34294	Hydroxyacyl-coenzyme A dehydrogenase mitochondrial OS=Homo sapiens OX=9606 GN=HADH PE=1 SV=3
505	tr|A0A0D9SFP2|A0A0D9SFP2_HUMAN	140.27	4430000	7510000	11	35237	Hydroxyacyl-coenzyme A dehydrogenase mitochondrial OS=Homo sapiens OX=9606 GN=HADH PE=1 SV=1
506	tr|A0A0A0MSE2|A0A0A0MSE2_HUMAN	140.27	4430000	7510000	11	34595	Hydroxyacyl-coenzyme A dehydrogenase mitochondrial OS=Homo sapiens OX=9606 GN=HADH PE=1 SV=2
509	tr|E9PF18|E9PF18_HUMAN	140.27	4430000	7510000	11	42124	Hydroxyacyl-coenzyme A dehydrogenase mitochondrial OS=Homo sapiens OX=9606 GN=HADH PE=1 SV=2
834	sp|Q969E4|TCAL3_HUMAN	140.04	2050000	1760000	6	22502	Transcription elongation factor A protein-like 3 OS=Homo sapiens OX=9606 GN=TCEAL3 PE=1 SV=1
967	sp|Q9UPY8|MARE3_HUMAN	139.87	119000	305000	9	31982	Microtubule-associated protein RP/EB family member 3 OS=Homo sapiens OX=9606 GN=MAPRE3 PE=1 SV=1
1033	tr|C9JB30|C9JB30_HUMAN	139.87	55600	305000	8	24582	Microtubule-associated protein RP/EB family member 3 (Fragment) OS=Homo sapiens OX=9606 GN=MAPRE3 PE=1 SV=1
578	sp|P05089|ARGI1_HUMAN	139.71	2180000	2240000	10	34735	Arginase-1 OS=Homo sapiens OX=9606 GN=ARG1 PE=1 SV=2
1213	sp|P62987|RL40_HUMAN	139.03	16300000	11500000	6	14728	Ubiquitin-60S ribosomal protein L40 OS=Homo sapiens OX=9606 GN=UBA52 PE=1 SV=2
1311	tr|J3QS39|J3QS39_HUMAN	139.03	16300000	11500000	6	10469	Polyubiquitin-B (Fragment) OS=Homo sapiens OX=9606 GN=UBB PE=1 SV=1
1312	tr|J3QTR3|J3QTR3_HUMAN	139.03	16300000	11500000	6	12237	Ubiquitin-40S ribosomal protein S27a (Fragment) OS=Homo sapiens OX=9606 GN=RPS27A PE=1 SV=1
1313	tr|F5H6Q2|F5H6Q2_HUMAN	139.03	16300000	11500000	6	13732	Polyubiquitin-C (Fragment) OS=Homo sapiens OX=9606 GN=UBC PE=1 SV=8
1314	tr|F5GYU3|F5GYU3_HUMAN	139.03	16300000	11500000	6	15032	Polyubiquitin-C (Fragment) OS=Homo sapiens OX=9606 GN=UBC PE=1 SV=1
1316	tr|F5H2Z3|F5H2Z3_HUMAN	139.03	16300000	11500000	6	15310	Polyubiquitin-C (Fragment) OS=Homo sapiens OX=9606 GN=UBC PE=1 SV=1
1317	tr|F5H265|F5H265_HUMAN	139.03	16300000	11500000	6	16841	Polyubiquitin-C (Fragment) OS=Homo sapiens OX=9606 GN=UBC PE=1 SV=1
1318	tr|B4DV12|B4DV12_HUMAN	139.03	16300000	11500000	6	17215	Polyubiquitin-B OS=Homo sapiens OX=9606 GN=UBB PE=1 SV=1
1319	sp|P62979|RS27A_HUMAN	139.03	16300000	11500000	6	17965	Ubiquitin-40S ribosomal protein S27a OS=Homo sapiens OX=9606 GN=RPS27A PE=1 SV=2
1320	tr|F5H747|F5H747_HUMAN	139.03	16300000	11500000	6	18073	Polyubiquitin-C (Fragment) OS=Homo sapiens OX=9606 GN=UBC PE=1 SV=8
1321	tr|F5GXK7|F5GXK7_HUMAN	139.03	16300000	11500000	6	19016	Polyubiquitin-C (Fragment) OS=Homo sapiens OX=9606 GN=UBC PE=1 SV=2
1322	tr|J3QKN0|J3QKN0_HUMAN	139.03	16300000	11500000	6	23163	Polyubiquitin-B (Fragment) OS=Homo sapiens OX=9606 GN=UBB PE=1 SV=1
1323	sp|P0CG47|UBB_HUMAN	139.03	16300000	11500000	6	25762	Polyubiquitin-B OS=Homo sapiens OX=9606 GN=UBB PE=1 SV=1
1324	tr|Q96C32|Q96C32_HUMAN	139.03	16300000	11500000	6	34304	Polyubiquitin-C OS=Homo sapiens OX=9606 GN=UBC PE=1 SV=1
1325	sp|P0CG48|UBC_HUMAN	139.03	16300000	11500000	6	77039	Polyubiquitin-C OS=Homo sapiens OX=9606 GN=UBC PE=1 SV=3
1106	tr|C9J9K3|C9J9K3_HUMAN	138.4	1730000	1470000	6	29405	40S ribosomal protein SA (Fragment) OS=Homo sapiens OX=9606 GN=RPSA PE=1 SV=8
1108	sp|P08865|RSSA_HUMAN	138.4	1730000	1470000	6	32854	40S ribosomal protein SA OS=Homo sapiens OX=9606 GN=RPSA PE=1 SV=4
1109	tr|A0A0C4DG17|A0A0C4DG17_HUMAN	138.4	1730000	1470000	6	33314	40S ribosomal protein SA OS=Homo sapiens OX=9606 GN=RPSA PE=1 SV=1
702	sp|Q96NB2|SFXN2_HUMAN	138.33	1700000	697000	10	36232	Sideroflexin-2 OS=Homo sapiens OX=9606 GN=SFXN2 PE=1 SV=2
551	sp|Q9HD15|SRA1_HUMAN	137.79	1270000	2710000	8	25673	Steroid receptor RNA activator 1 OS=Homo sapiens OX=9606 GN=SRA1 PE=1 SV=1
420	sp|P25325|THTM_HUMAN	137.27	3310000	3120000	10	33178	3-mercaptopyruvate sulfurtransferase OS=Homo sapiens OX=9606 GN=MPST PE=1 SV=3
613	tr|A0A0A0MS51|A0A0A0MS51_HUMAN	137.16	2190000		9	82526	Gelsolin OS=Homo sapiens OX=9606 GN=GSN PE=1 SV=1
614	tr|A0A0A0MT01|A0A0A0MT01_HUMAN	137.16	2190000		9	84745	Gelsolin OS=Homo sapiens OX=9606 GN=GSN PE=1 SV=1
615	sp|P06396|GELS_HUMAN	137.16	2190000		9	85697	Gelsolin OS=Homo sapiens OX=9606 GN=GSN PE=1 SV=1
635	sp|Q9UHQ9|NB5R1_HUMAN	136.53	932000	2890000	7	34095	NADH-cytochrome b5 reductase 1 OS=Homo sapiens OX=9606 GN=CYB5R1 PE=1 SV=1
810	sp|Q96FZ7|CHMP6_HUMAN	136.23	2240000	1610000	7	23485	Charged multivesicular body protein 6 OS=Homo sapiens OX=9606 GN=CHMP6 PE=1 SV=3
480	sp|P15121|ALDR_HUMAN	135.64	7520000	10100000	13	35853	Aldose reductase OS=Homo sapiens OX=9606 GN=AKR1B1 PE=1 SV=3
616	sp|Q9H2D1|MFTC_HUMAN	135.32	1840000	1680000	7	35407	Mitochondrial folate transporter/carrier OS=Homo sapiens OX=9606 GN=SLC25A32 PE=1 SV=2
2158	sp|Q9H3Z4|DNJC5_HUMAN	135.14	3750000	2520000	4	22149	DnaJ homolog subfamily C member 5 OS=Homo sapiens OX=9606 GN=DNAJC5 PE=1 SV=1
660	sp|P26373|RL13_HUMAN	135.08	6310000	6090000	7	24261	60S ribosomal protein L13 OS=Homo sapiens OX=9606 GN=RPL13 PE=1 SV=4
817	sp|P78347|GTF2I_HUMAN	134.84	621000	648000	7	112416	General transcription factor II-I OS=Homo sapiens OX=9606 GN=GTF2I PE=1 SV=2
503	sp|Q8NE86|MCU_HUMAN	134.84	2270000	1840000	8	39867	Calcium uniporter protein mitochondrial OS=Homo sapiens OX=9606 GN=MCU PE=1 SV=1
940	sp|Q9P013|CWC15_HUMAN	134.63	5640000	6480000	8	26624	Spliceosome-associated protein CWC15 homolog OS=Homo sapiens OX=9606 GN=CWC15 PE=1 SV=2
779	tr|H3BRU6|H3BRU6_HUMAN	133.77	941000	1070000	6	31719	Poly(rC)-binding protein 2 (Fragment) OS=Homo sapiens OX=9606 GN=PCBP2 PE=1 SV=1
780	tr|F8VZX2|F8VZX2_HUMAN	133.77	941000	1070000	6	33800	Poly(rC)-binding protein 2 OS=Homo sapiens OX=9606 GN=PCBP2 PE=1 SV=1
782	sp|Q15366|PCBP2_HUMAN	133.77	941000	1070000	6	38580	Poly(rC)-binding protein 2 OS=Homo sapiens OX=9606 GN=PCBP2 PE=1 SV=1
1351	sp|Q9BXK1|KLF16_HUMAN	133.52	856000	742000	4	25431	Krueppel-like factor 16 OS=Homo sapiens OX=9606 GN=KLF16 PE=1 SV=1
685	sp|P63104|1433Z_HUMAN	133.45	2190000	1400000	8	27745	14-3-3 protein zeta/delta OS=Homo sapiens OX=9606 GN=YWHAZ PE=1 SV=1
686	tr|E7EX29|E7EX29_HUMAN	133.45	2190000	1400000	8	28037	14-3-3 protein zeta/delta (Fragment) OS=Homo sapiens OX=9606 GN=YWHAZ PE=1 SV=1
527	sp|P31947|1433S_HUMAN	133.39	634000	465000	9	27774	14-3-3 protein sigma OS=Homo sapiens OX=9606 GN=SFN PE=1 SV=1
1107	sp|P46736|BRCC3_HUMAN	133.23	1140000	708000	6	36072	Lys-63-specific deubiquitinase BRCC36 OS=Homo sapiens OX=9606 GN=BRCC3 PE=1 SV=2
1142	tr|Q5JR95|Q5JR95_HUMAN	133.17	1010000	687000	5	21880	40S ribosomal protein S8 OS=Homo sapiens OX=9606 GN=RPS8 PE=1 SV=1
1143	sp|P62241|RS8_HUMAN	133.17	1010000	687000	5	24205	40S ribosomal protein S8 OS=Homo sapiens OX=9606 GN=RPS8 PE=1 SV=2
832	sp|P25311|ZA2G_HUMAN	132.67	2020000	1770000	10	34259	Zinc-alpha-2-glycoprotein OS=Homo sapiens OX=9606 GN=AZGP1 PE=1 SV=2
1006	sp|P56937|DHB7_HUMAN	132.3	1850000	1900000	7	38206	3-keto-steroid reductase OS=Homo sapiens OX=9606 GN=HSD17B7 PE=1 SV=1
737	sp|O75586|MED6_HUMAN	131.6	2320000	3200000	9	28425	Mediator of RNA polymerase II transcription subunit 6 OS=Homo sapiens OX=9606 GN=MED6 PE=1 SV=2
738	tr|G3V4A5|G3V4A5_HUMAN	131.6	2320000	3200000	9	28723	Mediator of RNA polymerase II transcription subunit 6 OS=Homo sapiens OX=9606 GN=MED6 PE=1 SV=1
739	tr|A0A087WYL7|A0A087WYL7_HUMAN	131.6	2320000	3200000	9	29682	Mediator of RNA polymerase II transcription subunit 6 OS=Homo sapiens OX=9606 GN=MED6 PE=1 SV=1
1415	sp|Q9BW04|SARG_HUMAN	130.79	317000	265000	4	63964	Specifically androgen-regulated gene protein OS=Homo sapiens OX=9606 GN=SARG PE=1 SV=2
1377	sp|Q02539|H11_HUMAN	130.62	322000	246000	7	21842	Histone H1.1 OS=Homo sapiens OX=9606 GN=HIST1H1A PE=1 SV=3
972	sp|Q9H9J2|RM44_HUMAN	130.37	821000	1260000	6	37535	39S ribosomal protein L44 mitochondrial OS=Homo sapiens OX=9606 GN=MRPL44 PE=1 SV=1
528	sp|Q96Q83|ALKB3_HUMAN	130.36	569000	1090000	9	33375	Alpha-ketoglutarate-dependent dioxygenase alkB homolog 3 OS=Homo sapiens OX=9606 GN=ALKBH3 PE=1 SV=1
1027	sp|P02042|HBD_HUMAN	129.6		392000	6	16055	Hemoglobin subunit delta OS=Homo sapiens OX=9606 GN=HBD PE=1 SV=2
1040	tr|E9PFT6|E9PFT6_HUMAN	129.6		392000	6	15420	Hemoglobin subunit delta OS=Homo sapiens OX=9606 GN=HBD PE=1 SV=1
724	sp|Q7KZN9|COX15_HUMAN	129.55	2640000	1530000	6	46030	Cytochrome c oxidase assembly protein COX15 homolog OS=Homo sapiens OX=9606 GN=COX15 PE=1 SV=1
1618	sp|Q9NXA8|SIR5_HUMAN	129.47	393000	537000	4	33881	NAD-dependent protein deacylase sirtuin-5 mitochondrial OS=Homo sapiens OX=9606 GN=SIRT5 PE=1 SV=2
669	sp|P61619|S61A1_HUMAN	129.27	5570000	1780000	9	52265	Protein transport protein Sec61 subunit alpha isoform 1 OS=Homo sapiens OX=9606 GN=SEC61A1 PE=1 SV=2
670	tr|B4DR61|B4DR61_HUMAN	129.27	5570000	1780000	9	52950	cDNA FLJ59739 highly similar to Protein transport protein Sec61 subunit alpha isoform 1 OS=Homo sapiens OX=9606 GN=SEC61A1 PE=1 SV=1
1530	sp|P61626|LYSC_HUMAN	129.15	12200000	496000	6	16537	Lysozyme C OS=Homo sapiens OX=9606 GN=LYZ PE=1 SV=1
1607	tr|F8VV32|F8VV32_HUMAN	129.15	12200000	496000	6	11488	Lysozyme OS=Homo sapiens OX=9606 GN=LYZ PE=1 SV=1
1610	tr|A0A0B4J259|A0A0B4J259_HUMAN	129.15	12200000	496000	6	15329	Lysozyme OS=Homo sapiens OX=9606 GN=LYZ PE=1 SV=1
705	sp|P11586|C1TC_HUMAN	128.59	439000	741000	8	101559	C-1-tetrahydrofolate synthase cytoplasmic OS=Homo sapiens OX=9606 GN=MTHFD1 PE=1 SV=3
707	tr|F5H2F4|F5H2F4_HUMAN	128.59	439000	741000	8	110613	C-1-tetrahydrofolate synthase cytoplasmic OS=Homo sapiens OX=9606 GN=MTHFD1 PE=1 SV=1
507	sp|P46781|RS9_HUMAN	128.52	5750000	5820000	14	22591	40S ribosomal protein S9 OS=Homo sapiens OX=9606 GN=RPS9 PE=1 SV=3
508	tr|A0A024R4M0|A0A024R4M0_HUMAN	128.52	5750000	5820000	14	22591	40S ribosomal protein S9 OS=Homo sapiens OX=9606 GN=RPS9 PE=1 SV=1
638	sp|P07195|LDHB_HUMAN	128.46	1670000	822000	10	36639	L-lactate dehydrogenase B chain OS=Homo sapiens OX=9606 GN=LDHB PE=1 SV=2
704	sp|P61313|RL15_HUMAN	127.39	2650000	1110000	7	24146	60S ribosomal protein L15 OS=Homo sapiens OX=9606 GN=RPL15 PE=1 SV=2
574	sp|P36543|VATE1_HUMAN	127.37	3230000	3520000	9	26145	V-type proton ATPase subunit E 1 OS=Homo sapiens OX=9606 GN=ATP6V1E1 PE=1 SV=1
1575	sp|Q9BYE4|SPR2G_HUMAN	125.81	1880000	2830000	3	8158	Small proline-rich protein 2G OS=Homo sapiens OX=9606 GN=SPRR2G PE=3 SV=1
648	sp|P08574|CY1_HUMAN	125.52	2400000	3100000	7	35422	Cytochrome c1 heme protein mitochondrial OS=Homo sapiens OX=9606 GN=CYC1 PE=1 SV=3
1065	sp|P47755|CAZA2_HUMAN	125.33	136000	227000	5	32949	F-actin-capping protein subunit alpha-2 OS=Homo sapiens OX=9606 GN=CAPZA2 PE=1 SV=3
1180	sp|O00165|HAX1_HUMAN	125.22	7100000	5470000	4	31621	HCLS1-associated protein X-1 OS=Homo sapiens OX=9606 GN=HAX1 PE=1 SV=2
1169	sp|P42166|LAP2A_HUMAN	124.57	378000	584000	4	75492	Lamina-associated polypeptide 2 isoform alpha OS=Homo sapiens OX=9606 GN=TMPO PE=1 SV=2
1192	tr|G5E972|G5E972_HUMAN	124.57	378000	584000	4	46307	Lamina-associated polypeptide 2 isoforms beta/gamma OS=Homo sapiens OX=9606 GN=TMPO PE=1 SV=1
1193	sp|P42167|LAP2B_HUMAN	124.57	378000	584000	4	50670	Lamina-associated polypeptide 2 isoforms beta/gamma OS=Homo sapiens OX=9606 GN=TMPO PE=1 SV=2
1539	sp|P01583|IL1A_HUMAN	124.51	349000	371000	3	30607	Interleukin-1 alpha OS=Homo sapiens OX=9606 GN=IL1A PE=1 SV=1
1041	tr|G8JLG2|G8JLG2_HUMAN	124.32	4550000	9950000	7	51607	CDSN OS=Homo sapiens OX=9606 GN=CDSN PE=1 SV=1
1042	tr|Q2L6G8|Q2L6G8_HUMAN	124.32	4550000	9950000	7	51539	CDSN OS=Homo sapiens OX=9606 GN=CDSN PE=1 SV=1
1043	sp|Q15517|CDSN_HUMAN	124.32	4550000	9950000	7	51522	Corneodesmosin OS=Homo sapiens OX=9606 GN=CDSN PE=1 SV=3
1269	sp|Q9H4A6|GOLP3_HUMAN	124.21	361000	586000	4	33811	Golgi phosphoprotein 3 OS=Homo sapiens OX=9606 GN=GOLPH3 PE=1 SV=1
687	sp|Q9Y5K5|UCHL5_HUMAN	123.4	784000	1670000	7	37607	Ubiquitin carboxyl-terminal hydrolase isozyme L5 OS=Homo sapiens OX=9606 GN=UCHL5 PE=1 SV=3
688	tr|Q5LJA5|Q5LJA5_HUMAN	123.4	784000	1670000	7	40423	Ubiquitin carboxyl-terminal hydrolase OS=Homo sapiens OX=9606 GN=UCHL5 PE=1 SV=1
690	tr|Q5LJA9|Q5LJA9_HUMAN	123.4	784000	1670000	7	41695	Ubiquitin carboxyl-terminal hydrolase (Fragment) OS=Homo sapiens OX=9606 GN=UCHL5 PE=1 SV=1
776	sp|Q9NZJ7|MTCH1_HUMAN	123.32	1170000	1690000	6	41544	Mitochondrial carrier homolog 1 OS=Homo sapiens OX=9606 GN=MTCH1 PE=1 SV=1
1478	tr|I3L3X5|I3L3X5_HUMAN	123.31	2500000	1270000	4	28981	Phospholipid scramblase OS=Homo sapiens OX=9606 GN=PLSCR3 PE=1 SV=1
1482	sp|Q9NRY6|PLS3_HUMAN	123.31	2500000	1270000	4	31648	Phospholipid scramblase 3 OS=Homo sapiens OX=9606 GN=PLSCR3 PE=1 SV=2
1368	sp|P50914|RL14_HUMAN	123.21	3990000	2410000	4	23432	60S ribosomal protein L14 OS=Homo sapiens OX=9606 GN=RPL14 PE=1 SV=4
1379	tr|E7EPB3|E7EPB3_HUMAN	123.21	3990000	2410000	4	14558	60S ribosomal protein L14 OS=Homo sapiens OX=9606 GN=RPL14 PE=1 SV=1
1543	tr|A0A3B3IU42|A0A3B3IU42_HUMAN	123.19	984000	1100000	3	30761	Gem-associated protein 2 OS=Homo sapiens OX=9606 GN=GEMIN2 PE=1 SV=1
1544	sp|O14893|GEMI2_HUMAN	123.19	984000	1100000	3	31585	Gem-associated protein 2 OS=Homo sapiens OX=9606 GN=GEMIN2 PE=1 SV=1
1616	tr|H0YEL0|H0YEL0_HUMAN	123.19	984000	1100000	3	24614	Gem-associated protein 2 (Fragment) OS=Homo sapiens OX=9606 GN=GEMIN2 PE=1 SV=1
789	tr|A0A0A0MS07|A0A0A0MS07_HUMAN	123.18	594000	213000	8	31983	Immunoglobulin heavy constant gamma 1 (Fragment) OS=Homo sapiens OX=9606 GN=IGHG1 PE=1 SV=1
805	sp|P01857|IGHG1_HUMAN	123.18	594000	213000	8	36106	Immunoglobulin heavy constant gamma 1 OS=Homo sapiens OX=9606 GN=IGHG1 PE=1 SV=1
807	tr|A0A0A0MS08|A0A0A0MS08_HUMAN	123.18	594000	213000	8	43912	Immunoglobulin heavy constant gamma 1 (Fragment) OS=Homo sapiens OX=9606 GN=IGHG1 PE=1 SV=1
2107	sp|P59666|DEF3_HUMAN	122.63	29400000		5	10245	Neutrophil defensin 3 OS=Homo sapiens OX=9606 GN=DEFA3 PE=1 SV=1
2361	sp|P59665|DEF1_HUMAN	122.63	29400000		5	10201	Neutrophil defensin 1 OS=Homo sapiens OX=9606 GN=DEFA1 PE=1 SV=1
1057	sp|Q9NWS8|RMND1_HUMAN	122.32	1100000	2080000	5	51604	Required for meiotic nuclear division protein 1 homolog OS=Homo sapiens OX=9606 GN=RMND1 PE=1 SV=2
1061	tr|A0A2R8Y4J4|A0A2R8Y4J4_HUMAN	122.32	1100000	2080000	5	50518	Required for meiotic nuclear division protein 1 homolog OS=Homo sapiens OX=9606 GN=RMND1 PE=1 SV=1
1068	tr|E7EQB2|E7EQB2_HUMAN	121.41	520000	52500	8	76626	Lactotransferrin (Fragment) OS=Homo sapiens OX=9606 GN=LTF PE=1 SV=1
1069	tr|E7ER44|E7ER44_HUMAN	121.41	520000	52500	8	77970	Lactotransferrin OS=Homo sapiens OX=9606 GN=LTF PE=1 SV=1
1070	sp|P02788|TRFL_HUMAN	121.41	520000	52500	8	78182	Lactotransferrin OS=Homo sapiens OX=9606 GN=LTF PE=1 SV=6
729	sp|P22087|FBRL_HUMAN	120.73	2230000	1560000	7	33784	rRNA 2'-O-methyltransferase fibrillarin OS=Homo sapiens OX=9606 GN=FBL PE=1 SV=2
1255	sp|O75223|GGCT_HUMAN	120.51	146000	870000	4	21008	Gamma-glutamylcyclotransferase OS=Homo sapiens OX=9606 GN=GGCT PE=1 SV=1
980	sp|P07858|CATB_HUMAN	120.25	2460000	891000	5	37822	Cathepsin B OS=Homo sapiens OX=9606 GN=CTSB PE=1 SV=3
1194	sp|P69905|HBA_HUMAN	120.15	2440000	932000	5	15258	Hemoglobin subunit alpha OS=Homo sapiens OX=9606 GN=HBA1 PE=1 SV=2
646	sp|Q96ST2|IWS1_HUMAN	120.04	872000	703000	8	91955	Protein IWS1 homolog OS=Homo sapiens OX=9606 GN=IWS1 PE=1 SV=2
784	sp|O75569|PRKRA_HUMAN	119.9	897000	2330000	8	34404	Interferon-inducible double-stranded RNA-dependent protein kinase activator A OS=Homo sapiens OX=9606 GN=PRKRA PE=1 SV=1
689	sp|P50991|TCPD_HUMAN	119.85	539000	720000	9	57924	T-complex protein 1 subunit delta OS=Homo sapiens OX=9606 GN=CCT4 PE=1 SV=4
593	sp|P12236|ADT3_HUMAN	117.83	75700	83300	9	32866	ADP/ATP translocase 3 OS=Homo sapiens OX=9606 GN=SLC25A6 PE=1 SV=4
651	tr|A0A0D9SF54|A0A0D9SF54_HUMAN	117.75	10100000	269000	7	282835	Spectrin alpha chain non-erythrocytic 1 OS=Homo sapiens OX=9606 GN=SPTAN1 PE=1 SV=1
652	sp|Q13813|SPTN1_HUMAN	117.75	10100000	269000	7	284538	Spectrin alpha chain non-erythrocytic 1 OS=Homo sapiens OX=9606 GN=SPTAN1 PE=1 SV=3
653	tr|A0A0D9SGF6|A0A0D9SGF6_HUMAN	117.75	10100000	269000	7	287604	Spectrin alpha chain non-erythrocytic 1 OS=Homo sapiens OX=9606 GN=SPTAN1 PE=1 SV=1
752	sp|Q8NE71|ABCF1_HUMAN	117.72	124000	812000	6	95926	ATP-binding cassette sub-family F member 1 OS=Homo sapiens OX=9606 GN=ABCF1 PE=1 SV=2
754	tr|H0YGW7|H0YGW7_HUMAN	117.72	124000	812000	6	67669	ATP-binding cassette sub-family F member 1 (Fragment) OS=Homo sapiens OX=9606 GN=ABCF1 PE=1 SV=1
768	tr|J3KNF4|J3KNF4_HUMAN	117.55	2690000	3560000	7	27086	Copper chaperone for superoxide dismutase OS=Homo sapiens OX=9606 GN=CCS PE=1 SV=1
770	sp|O14618|CCS_HUMAN	117.55	2690000	3560000	7	29041	Copper chaperone for superoxide dismutase OS=Homo sapiens OX=9606 GN=CCS PE=1 SV=1
1084	sp|Q14247|SRC8_HUMAN	117.2	442000	2000000	7	61586	Src substrate cortactin OS=Homo sapiens OX=9606 GN=CTTN PE=1 SV=2
1148	tr|Q5T5I6|Q5T5I6_HUMAN	116.75	1310000	1860000	7	31129	Golgi phosphoprotein 3-like (Fragment) OS=Homo sapiens OX=9606 GN=GOLPH3L PE=1 SV=1
1149	sp|Q9H4A5|GLP3L_HUMAN	116.75	1310000	1860000	7	32767	Golgi phosphoprotein 3-like OS=Homo sapiens OX=9606 GN=GOLPH3L PE=1 SV=1
1179	sp|Q8ND56|LS14A_HUMAN	116.75	2740000	745000	6	50530	Protein LSM14 homolog A OS=Homo sapiens OX=9606 GN=LSM14A PE=1 SV=3
1640	sp|O14556|G3PT_HUMAN	116.54	109000		5	44501	Glyceraldehyde-3-phosphate dehydrogenase testis-specific OS=Homo sapiens OX=9606 GN=GAPDHS PE=1 SV=2
1102	sp|Q9NP50|SHCAF_HUMAN	116.39	1880000	774000	5	24852	SIN3-HDAC complex-associated factor OS=Homo sapiens OX=9606 GN=SINHCAF PE=1 SV=1
764	sp|A6NDG6|PGP_HUMAN	116.11	1350000	2960000	9	34006	Glycerol-3-phosphate phosphatase OS=Homo sapiens OX=9606 GN=PGP PE=1 SV=1
937	tr|I3L4C2|I3L4C2_HUMAN	115.73	147000	603000	6	61381	Brain-specific angiogenesis inhibitor 1-associated protein 2 OS=Homo sapiens OX=9606 GN=BAIAP2 PE=1 SV=1
858	tr|A0A1W2PP35|A0A1W2PP35_HUMAN	115.44	1770000	909000	9	80649	Heterogeneous nuclear ribonucleoprotein U (Fragment) OS=Homo sapiens OX=9606 GN=HNRNPU PE=1 SV=1
859	tr|A0A1X7SBS1|A0A1X7SBS1_HUMAN	115.44	1770000	909000	9	81795	Heterogeneous nuclear ribonucleoprotein U OS=Homo sapiens OX=9606 GN=HNRNPU PE=1 SV=1
861	tr|A0A1W2PPS1|A0A1W2PPS1_HUMAN	115.44	1770000	909000	9	88318	Heterogeneous nuclear ribonucleoprotein U OS=Homo sapiens OX=9606 GN=HNRNPU PE=1 SV=1
863	sp|Q00839|HNRPU_HUMAN	115.44	1770000	909000	9	90585	Heterogeneous nuclear ribonucleoprotein U OS=Homo sapiens OX=9606 GN=HNRNPU PE=1 SV=6
735	sp|Q9BUP3|HTAI2_HUMAN	115.43	719000	1840000	7	27049	Oxidoreductase HTATIP2 OS=Homo sapiens OX=9606 GN=HTATIP2 PE=1 SV=2
901	sp|Q8N128|F177A_HUMAN	115.22	485000	476000	6	23757	Protein FAM177A1 OS=Homo sapiens OX=9606 GN=FAM177A1 PE=1 SV=1
1220	sp|P0DP24|CALM2_HUMAN	114.61	982000	0	4	16838	Calmodulin-2 OS=Homo sapiens OX=9606 GN=CALM2 PE=1 SV=1
1221	sp|P0DP23|CALM1_HUMAN	114.61	982000	0	4	16838	Calmodulin-1 OS=Homo sapiens OX=9606 GN=CALM1 PE=1 SV=1
1222	sp|P0DP25|CALM3_HUMAN	114.61	982000	0	4	16838	Calmodulin-3 OS=Homo sapiens OX=9606 GN=CALM3 PE=1 SV=1
1223	tr|E7ETZ0|E7ETZ0_HUMAN	114.61	982000	0	4	16966	Calmodulin-1 OS=Homo sapiens OX=9606 GN=CALM1 PE=1 SV=1
671	sp|P78385|KRT83_HUMAN	114.23	251000	498000	10	54195	Keratin type II cuticular Hb3 OS=Homo sapiens OX=9606 GN=KRT83 PE=1 SV=2
897	sp|Q9UNP9|PPIE_HUMAN	113.62	2380000	2040000	5	33431	Peptidyl-prolyl cis-trans isomerase E OS=Homo sapiens OX=9606 GN=PPIE PE=1 SV=1
917	tr|E9PEQ6|E9PEQ6_HUMAN	113.62	2380000	2040000	5	27698	Peptidyl-prolyl cis-trans isomerase OS=Homo sapiens OX=9606 GN=PPIE PE=1 SV=1
1044	sp|P27348|1433T_HUMAN	113.42	0	74600	5	27764	14-3-3 protein theta OS=Homo sapiens OX=9606 GN=YWHAQ PE=1 SV=1
2374	sp|O15121|DEGS1_HUMAN	113.12	186000	0	3	37866	Sphingolipid delta(4)-desaturase DES1 OS=Homo sapiens OX=9606 GN=DEGS1 PE=1 SV=1
1411	sp|P04792|HSPB1_HUMAN	113	426000	489000	5	22783	Heat shock protein beta-1 OS=Homo sapiens OX=9606 GN=HSPB1 PE=1 SV=2
1018	sp|P31946|1433B_HUMAN	112.58	157000		5	28082	14-3-3 protein beta/alpha OS=Homo sapiens OX=9606 GN=YWHAB PE=1 SV=3
979	sp|P01859|IGHG2_HUMAN	111.6	2460000	3020000	7	35901	Immunoglobulin heavy constant gamma 2 OS=Homo sapiens OX=9606 GN=IGHG2 PE=1 SV=2
986	tr|A0A286YEY4|A0A286YEY4_HUMAN	111.6	2460000	3020000	7	43806	Immunoglobulin heavy constant gamma 2 (Fragment) OS=Homo sapiens OX=9606 GN=IGHG2 PE=1 SV=1
995	sp|O43752|STX6_HUMAN	110.79	1480000	1130000	7	29176	Syntaxin-6 OS=Homo sapiens OX=9606 GN=STX6 PE=1 SV=1
1030	tr|E5RFJ1|E5RFJ1_HUMAN	109.94	564000	1010000	7	21807	E3 SUMO-protein ligase NSE2 OS=Homo sapiens OX=9606 GN=NSMCE2 PE=1 SV=1
1031	sp|Q96MF7|NSE2_HUMAN	109.94	564000	1010000	7	27932	E3 SUMO-protein ligase NSE2 OS=Homo sapiens OX=9606 GN=NSMCE2 PE=1 SV=2
1999	tr|E7ETK0|E7ETK0_HUMAN	109.8	643000		4	15197	40S ribosomal protein S24 OS=Homo sapiens OX=9606 GN=RPS24 PE=1 SV=1
2000	tr|A0A2R8Y849|A0A2R8Y849_HUMAN	109.8	643000		4	15197	40S ribosomal protein S24 OS=Homo sapiens OX=9606 GN=RPS24 PE=1 SV=1
2001	tr|A0A087WUS0|A0A087WUS0_HUMAN	109.8	643000		4	15353	40S ribosomal protein S24 OS=Homo sapiens OX=9606 GN=RPS24 PE=1 SV=1
2002	sp|P62847|RS24_HUMAN	109.8	643000		4	15423	40S ribosomal protein S24 OS=Homo sapiens OX=9606 GN=RPS24 PE=1 SV=1
2004	tr|A0A2R8YD14|A0A2R8YD14_HUMAN	109.8	643000		4	19258	40S ribosomal protein S24 OS=Homo sapiens OX=9606 GN=RPS24 PE=1 SV=1
1165	sp|P01876|IGHA1_HUMAN	109.38	694000	70100	5	37655	Immunoglobulin heavy constant alpha 1 OS=Homo sapiens OX=9606 GN=IGHA1 PE=1 SV=2
1166	tr|A0A286YEY1|A0A286YEY1_HUMAN	109.38	694000	70100	5	42849	Immunoglobulin heavy constant alpha 1 (Fragment) OS=Homo sapiens OX=9606 GN=IGHA1 PE=1 SV=1
1039	sp|P13995|MTDC_HUMAN	109.21	797000	1100000	6	37895	Bifunctional methylenetetrahydrofolate dehydrogenase/cyclohydrolase mitochondrial OS=Homo sapiens OX=9606 GN=MTHFD2 PE=1 SV=2
1209	sp|P61981|1433G_HUMAN	109.04	88700	26400	4	28303	14-3-3 protein gamma OS=Homo sapiens OX=9606 GN=YWHAG PE=1 SV=2
1380	tr|E9PPM8|E9PPM8_HUMAN	108.64	416000	712000	5	30517	Deoxyribose-phosphate aldolase OS=Homo sapiens OX=9606 GN=DERA PE=1 SV=1
1381	sp|Q9Y315|DEOC_HUMAN	108.64	416000	712000	5	35231	Deoxyribose-phosphate aldolase OS=Homo sapiens OX=9606 GN=DERA PE=1 SV=2
1425	tr|G3V158|G3V158_HUMAN	108.64	307000	712000	4	25113	2-deoxyribose-5-phosphate aldolase homolog (C. elegans) isoform CRA_a OS=Homo sapiens OX=9606 GN=DERA PE=1 SV=1
985	sp|Q9H0U3|MAGT1_HUMAN	108.21	8140000	5000000	7	38037	Magnesium transporter protein 1 OS=Homo sapiens OX=9606 GN=MAGT1 PE=1 SV=1
992	tr|A0A087WU53|A0A087WU53_HUMAN	108.21	8140000	5000000	7	41532	Magnesium transporter protein 1 OS=Homo sapiens OX=9606 GN=MAGT1 PE=1 SV=1
719	sp|Q53HL2|BOREA_HUMAN	107.62	918000	1350000	8	31323	Borealin OS=Homo sapiens OX=9606 GN=CDCA8 PE=1 SV=2
1660	tr|A0A075B7D9|A0A075B7D9_HUMAN	107.57		0	3	48840	TATA-binding protein-associated factor 2N OS=Homo sapiens OX=9606 GN=TAF15 PE=1 SV=1
1663	sp|Q92804|RBP56_HUMAN	107.57		0	3	61830	TATA-binding protein-associated factor 2N OS=Homo sapiens OX=9606 GN=TAF15 PE=1 SV=1
1216	sp|Q96BK5|PINX1_HUMAN	107.5	1240000	392000	5	37035	PIN2/TERF1-interacting telomerase inhibitor 1 OS=Homo sapiens OX=9606 GN=PINX1 PE=1 SV=2
1295	tr|G3V4W0|G3V4W0_HUMAN	106.97	444000	74100	4	28916	Heterogeneous nuclear ribonucleoproteins C1/C2 (Fragment) OS=Homo sapiens OX=9606 GN=HNRNPC PE=1 SV=1
1296	tr|B4DY08|B4DY08_HUMAN	106.97	444000	74100	4	31972	Heterogeneous nuclear ribonucleoproteins C1/C2 OS=Homo sapiens OX=9606 GN=HNRNPC PE=1 SV=1
1297	tr|B2R5W2|B2R5W2_HUMAN	106.97	444000	74100	4	31948	Heterogeneous nuclear ribonucleoproteins C1/C2 OS=Homo sapiens OX=9606 GN=HNRNPC PE=1 SV=1
1298	sp|P07910|HNRPC_HUMAN	106.97	444000	74100	4	33670	Heterogeneous nuclear ribonucleoproteins C1/C2 OS=Homo sapiens OX=9606 GN=HNRNPC PE=1 SV=4
1300	tr|G3V4C1|G3V4C1_HUMAN	106.97	444000	74100	4	32238	Heterogeneous nuclear ribonucleoproteins C1/C2 OS=Homo sapiens OX=9606 GN=HNRNPC PE=1 SV=1
1301	tr|G3V2Q1|G3V2Q1_HUMAN	106.97	444000	74100	4	33571	Heterogeneous nuclear ribonucleoproteins C1/C2 OS=Homo sapiens OX=9606 GN=HNRNPC PE=1 SV=1
1306	tr|G3V576|G3V576_HUMAN	106.97	444000	74100	4	25257	Heterogeneous nuclear ribonucleoproteins C1/C2 OS=Homo sapiens OX=9606 GN=HNRNPC PE=1 SV=1
1469	sp|Q9HA64|KT3K_HUMAN	106.96	685000	1230000	6	34412	Ketosamine-3-kinase OS=Homo sapiens OX=9606 GN=FN3KRP PE=1 SV=2
1405	sp|P19338|NUCL_HUMAN	106.95	623000	1090000	5	76615	Nucleolin OS=Homo sapiens OX=9606 GN=NCL PE=1 SV=3
1185	sp|O00214|LEG8_HUMAN	106.93	157000	556000	5	35808	Galectin-8 OS=Homo sapiens OX=9606 GN=LGALS8 PE=1 SV=4
1137	tr|G3V295|G3V295_HUMAN	106.02	398000	717000	5	22842	Proteasome subunit alpha type OS=Homo sapiens OX=9606 GN=PSMA6 PE=1 SV=1
1138	sp|P60900|PSA6_HUMAN	106.02	398000	717000	5	27399	Proteasome subunit alpha type-6 OS=Homo sapiens OX=9606 GN=PSMA6 PE=1 SV=1
1139	tr|G3V5Z7|G3V5Z7_HUMAN	106.02	398000	717000	5	28147	Proteasome subunit alpha type OS=Homo sapiens OX=9606 GN=PSMA6 PE=1 SV=1
871	sp|Q712K3|UB2R2_HUMAN	105.59	915000	814000	6	27166	Ubiquitin-conjugating enzyme E2 R2 OS=Homo sapiens OX=9606 GN=UBE2R2 PE=1 SV=1
851	tr|H0Y8X0|H0Y8X0_HUMAN	105.36	950000	1390000	8	32709	Protein DEK OS=Homo sapiens OX=9606 GN=DEK PE=1 SV=2
857	sp|P35659|DEK_HUMAN	105.36	977000	1390000	9	42674	Protein DEK OS=Homo sapiens OX=9606 GN=DEK PE=1 SV=1
1621	sp|P12273|PIP_HUMAN	105.29	76400	376000	3	16572	Prolactin-inducible protein OS=Homo sapiens OX=9606 GN=PIP PE=1 SV=1
840	sp|Q8NBN7|RDH13_HUMAN	105.25	980000	767000	8	35932	Retinol dehydrogenase 13 OS=Homo sapiens OX=9606 GN=RDH13 PE=1 SV=2
1110	sp|Q99836|MYD88_HUMAN	105.06	529000	772000	9	33233	Myeloid differentiation primary response protein MyD88 OS=Homo sapiens OX=9606 GN=MYD88 PE=1 SV=1
1111	tr|A0A0A0MS70|A0A0A0MS70_HUMAN	105.06	529000	772000	9	34580	Myeloid differentiation primary response protein MyD88 OS=Homo sapiens OX=9606 GN=MYD88 PE=1 SV=1
1112	tr|H0Y4G9|H0Y4G9_HUMAN	105.06	529000	772000	9	35444	Myeloid differentiation primary response protein MyD88 OS=Homo sapiens OX=9606 GN=MYD88 PE=1 SV=2
927	sp|Q6DKK2|TTC19_HUMAN	104.87	224000	493000	5	42457	Tetratricopeptide repeat protein 19 mitochondrial OS=Homo sapiens OX=9606 GN=TTC19 PE=1 SV=4
1299	tr|H7BXD5|H7BXD5_HUMAN	104.84	813000		4	22109	Grancalcin OS=Homo sapiens OX=9606 GN=GCA PE=1 SV=1
1302	sp|P28676|GRAN_HUMAN	104.84	813000		4	24010	Grancalcin OS=Homo sapiens OX=9606 GN=GCA PE=1 SV=2
1430	tr|J3KN66|J3KN66_HUMAN	104.68	389000	553000	4	67822	Torsin-1A-interacting protein 1 OS=Homo sapiens OX=9606 GN=TOR1AIP1 PE=1 SV=1
1434	sp|Q5JTV8|TOIP1_HUMAN	104.68	389000	553000	4	66248	Torsin-1A-interacting protein 1 OS=Homo sapiens OX=9606 GN=TOR1AIP1 PE=1 SV=2
1437	tr|A0A0A0MSK5|A0A0A0MSK5_HUMAN	104.68	389000	553000	4	52406	Torsin-1A-interacting protein 1 OS=Homo sapiens OX=9606 GN=TOR1AIP1 PE=1 SV=1
745	sp|P25490|TYY1_HUMAN	104.42	2850000	884000	8	44713	Transcriptional repressor protein YY1 OS=Homo sapiens OX=9606 GN=YY1 PE=1 SV=2
2067	sp|Q9BXF6|RFIP5_HUMAN	103.8	41200	60800	2	70415	Rab11 family-interacting protein 5 OS=Homo sapiens OX=9606 GN=RAB11FIP5 PE=1 SV=1
2073	tr|A0A1B0GTL5|A0A1B0GTL5_HUMAN	103.8	41200	60800	2	138414	Rab11 family-interacting protein 5 OS=Homo sapiens OX=9606 GN=RAB11FIP5 PE=1 SV=1
1383	sp|P62851|RS25_HUMAN	102.76	2490000	936000	5	13742	40S ribosomal protein S25 OS=Homo sapiens OX=9606 GN=RPS25 PE=1 SV=1
1740	sp|P27482|CALL3_HUMAN	102.21	138000		3	16891	Calmodulin-like protein 3 OS=Homo sapiens OX=9606 GN=CALML3 PE=1 SV=2
1389	sp|P20930|FILA_HUMAN	101.75	15000000	2090000	8	435180	Filaggrin OS=Homo sapiens OX=9606 GN=FLG PE=1 SV=3
1448	sp|P10599|THIO_HUMAN	101.58	1250000	1990000	6	11737	Thioredoxin OS=Homo sapiens OX=9606 GN=TXN PE=1 SV=3
1191	sp|Q9H0V9|LMA2L_HUMAN	100.98	703000	509000	4	39711	VIP36-like protein OS=Homo sapiens OX=9606 GN=LMAN2L PE=1 SV=1
1445	sp|P08246|ELNE_HUMAN	100.52	4170000		5	28518	Neutrophil elastase OS=Homo sapiens OX=9606 GN=ELANE PE=1 SV=1
2362	tr|A2A2V1|A2A2V1_HUMAN	100.44	553000	971000	2	27279	Major prion protein (Fragment) OS=Homo sapiens OX=9606 GN=PRNP PE=1 SV=1
2363	sp|P04156|PRIO_HUMAN	100.44	553000	971000	2	27661	Major prion protein OS=Homo sapiens OX=9606 GN=PRNP PE=1 SV=1
1077	tr|E9PCY7|E9PCY7_HUMAN	100.41	56600	124000	5	47087	Heterogeneous nuclear ribonucleoprotein H OS=Homo sapiens OX=9606 GN=HNRNPH1 PE=1 SV=1
1078	sp|P31943|HNRH1_HUMAN	100.41	56600	124000	5	49229	Heterogeneous nuclear ribonucleoprotein H OS=Homo sapiens OX=9606 GN=HNRNPH1 PE=1 SV=4
1079	tr|G8JLB6|G8JLB6_HUMAN	100.41	56600	124000	5	51230	Heterogeneous nuclear ribonucleoprotein H OS=Homo sapiens OX=9606 GN=HNRNPH1 PE=1 SV=1
1101	sp|P55795|HNRH2_HUMAN	100.41	56600	124000	5	49264	Heterogeneous nuclear ribonucleoprotein H2 OS=Homo sapiens OX=9606 GN=HNRNPH2 PE=1 SV=1
2085	tr|H3BM79|H3BM79_HUMAN	100.33	25300000	50700000	3	28004	AKT-interacting protein (Fragment) OS=Homo sapiens OX=9606 GN=AKTIP PE=1 SV=1
2086	sp|Q9H8T0|AKTIP_HUMAN	100.33	25300000	50700000	3	33128	AKT-interacting protein OS=Homo sapiens OX=9606 GN=AKTIP PE=1 SV=1
1666	sp|Q5VSP4|LC1L1_HUMAN	100.15	1610000	1020000	3	17918	Putative lipocalin 1-like protein 1 OS=Homo sapiens OX=9606 GN=LCN1P1 PE=5 SV=1
1668	sp|P31025|LCN1_HUMAN	100.15	1610000	1020000	3	19250	Lipocalin-1 OS=Homo sapiens OX=9606 GN=LCN1 PE=1 SV=1
1198	sp|Q9UI42|CBPA4_HUMAN	100.15	870000	613000	5	47351	Carboxypeptidase A4 OS=Homo sapiens OX=9606 GN=CPA4 PE=1 SV=2
1214	tr|B7Z5J4|B7Z5J4_HUMAN	100.15	870000	613000	5	35634	Carboxypeptidase A4 OS=Homo sapiens OX=9606 GN=CPA4 PE=1 SV=1
1630	sp|P53611|PGTB2_HUMAN	99.8	1930000	1390000	3	36924	Geranylgeranyl transferase type-2 subunit beta OS=Homo sapiens OX=9606 GN=RABGGTB PE=1 SV=2
1633	tr|Q5T4U8|Q5T4U8_HUMAN	99.8	1930000	1390000	3	17318	Geranylgeranyl transferase type-2 subunit beta OS=Homo sapiens OX=9606 GN=RABGGTB PE=1 SV=1
1219	sp|P49411|EFTU_HUMAN	99.52	491000	266000	4	49542	Elongation factor Tu mitochondrial OS=Homo sapiens OX=9606 GN=TUFM PE=1 SV=2
1150	sp|Q99459|CDC5L_HUMAN	99.39	1080000	1390000	5	92251	Cell division cycle 5-like protein OS=Homo sapiens OX=9606 GN=CDC5L PE=1 SV=2
873	sp|Q6P087|RUSD3_HUMAN	98.92	667000	576000	7	38461	Mitochondrial mRNA pseudouridine synthase RPUSD3 OS=Homo sapiens OX=9606 GN=RPUSD3 PE=1 SV=3
1796	tr|E9PLL0|E9PLL0_HUMAN	98.91		777000	3	12987	Multivesicular body subunit 12A (Fragment) OS=Homo sapiens OX=9606 GN=MVB12A PE=1 SV=1
1798	sp|Q96EY5|MB12A_HUMAN	98.91		777000	3	28783	Multivesicular body subunit 12A OS=Homo sapiens OX=9606 GN=MVB12A PE=1 SV=1
1799	tr|E9PQA6|E9PQA6_HUMAN	98.91		777000	3	28703	Multivesicular body subunit 12A OS=Homo sapiens OX=9606 GN=MVB12A PE=1 SV=1
1528	sp|Q16563|SYPL1_HUMAN	98.6	4360000	4830000	3	28565	Synaptophysin-like protein 1 OS=Homo sapiens OX=9606 GN=SYPL1 PE=1 SV=1
2188	sp|Q9Y535|RPC8_HUMAN	98.39	116000		2	22918	DNA-directed RNA polymerase III subunit RPC8 OS=Homo sapiens OX=9606 GN=POLR3H PE=1 SV=1
1231	sp|Q2M2I5|K1C24_HUMAN	98.21	1920000	2220000	5	55087	Keratin type I cytoskeletal 24 OS=Homo sapiens OX=9606 GN=KRT24 PE=1 SV=1
945	tr|U3KPZ7|U3KPZ7_HUMAN	98.07	1080000	591000	6	114543	Uncharacterized protein OS=Homo sapiens OX=9606 PE=4 SV=1
951	sp|Q9P2N5|RBM27_HUMAN	98.07	1080000	591000	6	118718	RNA-binding protein 27 OS=Homo sapiens OX=9606 GN=RBM27 PE=1 SV=2
1653	tr|A0A286YFM8|A0A286YFM8_HUMAN	98	360000	214000	4	25638	D-3-phosphoglycerate dehydrogenase (Fragment) OS=Homo sapiens OX=9606 GN=PHGDH PE=1 SV=1
1654	tr|A0A286YFL2|A0A286YFL2_HUMAN	98	360000	214000	4	45529	D-3-phosphoglycerate dehydrogenase OS=Homo sapiens OX=9606 GN=PHGDH PE=1 SV=1
1655	tr|A0A286YFA2|A0A286YFA2_HUMAN	98	360000	214000	4	47604	D-3-phosphoglycerate dehydrogenase OS=Homo sapiens OX=9606 GN=PHGDH PE=1 SV=1
1656	tr|A0A286YF22|A0A286YF22_HUMAN	98	360000	214000	4	55939	D-3-phosphoglycerate dehydrogenase OS=Homo sapiens OX=9606 GN=PHGDH PE=1 SV=1
1657	tr|A0A2C9F2M7|A0A2C9F2M7_HUMAN	98	360000	214000	4	56112	D-3-phosphoglycerate dehydrogenase OS=Homo sapiens OX=9606 GN=PHGDH PE=1 SV=1
1658	sp|O43175|SERA_HUMAN	98	360000	214000	4	56651	D-3-phosphoglycerate dehydrogenase OS=Homo sapiens OX=9606 GN=PHGDH PE=1 SV=4
1645	sp|P60174|TPIS_HUMAN	97.97	520000	0	3	30791	Triosephosphate isomerase OS=Homo sapiens OX=9606 GN=TPI1 PE=1 SV=3
1098	tr|A0A0A0MSI0|A0A0A0MSI0_HUMAN	97.82	851000	1330000	5	18976	Peroxiredoxin-1 (Fragment) OS=Homo sapiens OX=9606 GN=PRDX1 PE=1 SV=1
1099	sp|Q06830|PRDX1_HUMAN	97.82	851000	1330000	5	22110	Peroxiredoxin-1 OS=Homo sapiens OX=9606 GN=PRDX1 PE=1 SV=1
1370	sp|O43623|SNAI2_HUMAN	97.72	367000	637000	4	29986	Zinc finger protein SNAI2 OS=Homo sapiens OX=9606 GN=SNAI2 PE=1 SV=1
1822	tr|A0A3B3IRW1|A0A3B3IRW1_HUMAN	97.48	555000	206000	4	19063	Tissue factor pathway inhibitor 2 (Fragment) OS=Homo sapiens OX=9606 GN=TFPI2 PE=1 SV=1
1823	sp|P48307|TFPI2_HUMAN	97.48	555000	206000	4	26934	Tissue factor pathway inhibitor 2 OS=Homo sapiens OX=9606 GN=TFPI2 PE=1 SV=1
882	sp|P09012|SNRPA_HUMAN	97.44	1420000	2340000	7	31280	U1 small nuclear ribonucleoprotein A OS=Homo sapiens OX=9606 GN=SNRPA PE=1 SV=3
1399	sp|P05120|PAI2_HUMAN	97.06	0	306000	5	46596	Plasminogen activator inhibitor 2 OS=Homo sapiens OX=9606 GN=SERPINB2 PE=1 SV=2
1226	sp|Q96MW1|CCD43_HUMAN	96.35	838000	1330000	4	25248	Coiled-coil domain-containing protein 43 OS=Homo sapiens OX=9606 GN=CCDC43 PE=1 SV=2
1227	tr|Q86WV7|Q86WV7_HUMAN	96.35	838000	1330000	4	25564	CCDC43 protein OS=Homo sapiens OX=9606 GN=CCDC43 PE=1 SV=1
1122	sp|P07237|PDIA1_HUMAN	96.23	360000	617000	6	57116	Protein disulfide-isomerase OS=Homo sapiens OX=9606 GN=P4HB PE=1 SV=3
1132	tr|H7BZ94|H7BZ94_HUMAN	96.23	360000	617000	6	52502	Protein disulfide-isomerase OS=Homo sapiens OX=9606 GN=P4HB PE=1 SV=2
864	sp|P13639|EF2_HUMAN	96.05	645000	432000	8	95338	Elongation factor 2 OS=Homo sapiens OX=9606 GN=EEF2 PE=1 SV=4
1141	sp|Q5T750|XP32_HUMAN	95.93	1840000	5260000	6	26238	Skin-specific protein 32 OS=Homo sapiens OX=9606 GN=XP32 PE=1 SV=1
1432	tr|E9PP50|E9PP50_HUMAN	95.81	1730000		4	17778	Cofilin-1 (Fragment) OS=Homo sapiens OX=9606 GN=CFL1 PE=1 SV=8
1433	sp|P23528|COF1_HUMAN	95.81	1730000		4	18502	Cofilin-1 OS=Homo sapiens OX=9606 GN=CFL1 PE=1 SV=3
1623	tr|C9J3L8|C9J3L8_HUMAN	95.71	8070000	9440000	3	29573	Translocon-associated protein subunit alpha OS=Homo sapiens OX=9606 GN=SSR1 PE=1 SV=1
1624	tr|C9J5W0|C9J5W0_HUMAN	95.71	8070000	9440000	3	29932	Translocon-associated protein subunit alpha OS=Homo sapiens OX=9606 GN=SSR1 PE=1 SV=1
1625	sp|P43307|SSRA_HUMAN	95.71	8070000	9440000	3	32235	Translocon-associated protein subunit alpha OS=Homo sapiens OX=9606 GN=SSR1 PE=1 SV=3
1626	tr|A0A3B3IRT8|A0A3B3IRT8_HUMAN	95.71	8070000	9440000	3	32450	Translocon-associated protein subunit alpha OS=Homo sapiens OX=9606 GN=SSR1 PE=1 SV=1
1627	tr|E9PAL7|E9PAL7_HUMAN	95.71	8070000	9440000	3	32895	Translocon-associated protein subunit alpha OS=Homo sapiens OX=9606 GN=SSR1 PE=1 SV=1
1628	tr|C9IZQ1|C9IZQ1_HUMAN	95.71	8070000	9440000	3	33887	Translocon-associated protein subunit alpha OS=Homo sapiens OX=9606 GN=SSR1 PE=1 SV=1
1479	tr|D3YTB1|D3YTB1_HUMAN	95.68	1650000	483000	6	15617	60S ribosomal protein L32 (Fragment) OS=Homo sapiens OX=9606 GN=RPL32 PE=1 SV=1
1480	sp|P62910|RL32_HUMAN	95.68	1650000	483000	6	15860	60S ribosomal protein L32 OS=Homo sapiens OX=9606 GN=RPL32 PE=1 SV=2
1483	tr|F8W727|F8W727_HUMAN	95.68	1650000	483000	6	17962	60S ribosomal protein L32 OS=Homo sapiens OX=9606 GN=RPL32 PE=1 SV=1
1392	sp|Q9UL46|PSME2_HUMAN	95.63	57800	594000	4	27402	Proteasome activator complex subunit 2 OS=Homo sapiens OX=9606 GN=PSME2 PE=1 SV=4
1393	tr|A0A087X1Z3|A0A087X1Z3_HUMAN	95.63	57800	594000	4	29127	Proteasome activator complex subunit 2 OS=Homo sapiens OX=9606 GN=PSME2 PE=1 SV=1
1396	tr|H0YM70|H0YM70_HUMAN	95.63	57800	594000	4	26011	Proteasome activator complex subunit 2 OS=Homo sapiens OX=9606 GN=PSME2 PE=1 SV=1
1089	sp|Q01469|FABP5_HUMAN	95.61	1970000	2330000	5	15164	Fatty acid-binding protein 5 OS=Homo sapiens OX=9606 GN=FABP5 PE=1 SV=3
1000	sp|Q9BXS6|NUSAP_HUMAN	95.45	307000	338000	6	49452	Nucleolar and spindle-associated protein 1 OS=Homo sapiens OX=9606 GN=NUSAP1 PE=1 SV=1
854	sp|P36952|SPB5_HUMAN	95.44	416000	234000	8	42100	Serpin B5 OS=Homo sapiens OX=9606 GN=SERPINB5 PE=1 SV=2
1251	tr|K7ER90|K7ER90_HUMAN	94.68	400000	2950000	7	25442	Eukaryotic translation initiation factor 3 subunit G (Fragment) OS=Homo sapiens OX=9606 GN=EIF3G PE=1 SV=1
1252	tr|K7EL20|K7EL20_HUMAN	94.68	400000	2950000	7	29283	Eukaryotic translation initiation factor 3 subunit G (Fragment) OS=Homo sapiens OX=9606 GN=EIF3G PE=1 SV=8
1253	sp|O75821|EIF3G_HUMAN	94.68	400000	2950000	7	35611	Eukaryotic translation initiation factor 3 subunit G OS=Homo sapiens OX=9606 GN=EIF3G PE=1 SV=2
1104	sp|O15143|ARC1B_HUMAN	94	466000	0	6	40950	Actin-related protein 2/3 complex subunit 1B OS=Homo sapiens OX=9606 GN=ARPC1B PE=1 SV=3
1559	tr|F8W7C6|F8W7C6_HUMAN	93.94	762000	322000	4	18565	60S ribosomal protein L10 OS=Homo sapiens OX=9606 GN=RPL10 PE=1 SV=2
1560	tr|A0A087WV22|A0A087WV22_HUMAN	93.94	762000	322000	4	20439	60S ribosomal protein L10 OS=Homo sapiens OX=9606 GN=RPL10 PE=1 SV=1
1561	tr|X1WI28|X1WI28_HUMAN	93.94	762000	322000	4	22975	60S ribosomal protein L10 (Fragment) OS=Homo sapiens OX=9606 GN=RPL10 PE=1 SV=7
1562	sp|P27635|RL10_HUMAN	93.94	762000	322000	4	24604	60S ribosomal protein L10 OS=Homo sapiens OX=9606 GN=RPL10 PE=1 SV=4
1682	sp|Q96L21|RL10L_HUMAN	93.94	751000	322000	3	24519	60S ribosomal protein L10-like OS=Homo sapiens OX=9606 GN=RPL10L PE=1 SV=3
2134	tr|A0A0C4DGY8|A0A0C4DGY8_HUMAN	93.32	423000	504000	2	16533	Enolase-phosphatase E1 OS=Homo sapiens OX=9606 GN=ENOPH1 PE=1 SV=1
2135	tr|D6RA00|D6RA00_HUMAN	93.32	423000	504000	2	19187	Enolase-phosphatase E1 OS=Homo sapiens OX=9606 GN=ENOPH1 PE=1 SV=1
2136	sp|Q9UHY7|ENOPH_HUMAN	93.32	423000	504000	2	28933	Enolase-phosphatase E1 OS=Homo sapiens OX=9606 GN=ENOPH1 PE=1 SV=1
1538	sp|Q9NXK8|FXL12_HUMAN	92.72	277000	372000	3	37026	F-box/LRR-repeat protein 12 OS=Homo sapiens OX=9606 GN=FBXL12 PE=1 SV=1
1519	sp|P42766|RL35_HUMAN	92.58	3620000	1340000	4	14551	60S ribosomal protein L35 OS=Homo sapiens OX=9606 GN=RPL35 PE=1 SV=2
1326	sp|P60510|PP4C_HUMAN	91.36	214000	614000	7	35080	Serine/threonine-protein phosphatase 4 catalytic subunit OS=Homo sapiens OX=9606 GN=PPP4C PE=1 SV=1
2208	tr|A0A2R8YDL4|A0A2R8YDL4_HUMAN	91.34	809000	749000	2	21589	Mediator of RNA polymerase II transcription subunit 19 (Fragment) OS=Homo sapiens OX=9606 GN=MED19 PE=1 SV=1
2209	sp|A0JLT2|MED19_HUMAN	91.34	809000	749000	2	26273	Mediator of RNA polymerase II transcription subunit 19 OS=Homo sapiens OX=9606 GN=MED19 PE=1 SV=2
2210	tr|J3KR33|J3KR33_HUMAN	91.34	809000	749000	2	27971	Mediator of RNA polymerase II transcription subunit 19 OS=Homo sapiens OX=9606 GN=MED19 PE=1 SV=2
1860	sp|Q13445|TMED1_HUMAN	91.31	216000	281000	3	25206	Transmembrane emp24 domain-containing protein 1 OS=Homo sapiens OX=9606 GN=TMED1 PE=1 SV=1
1583	sp|Q9H3N1|TMX1_HUMAN	90.84	579000	1350000	5	31791	Thioredoxin-related transmembrane protein 1 OS=Homo sapiens OX=9606 GN=TMX1 PE=1 SV=1
1274	sp|Q96QA5|GSDMA_HUMAN	90.7	1270000	638000	6	49365	Gasdermin-A OS=Homo sapiens OX=9606 GN=GSDMA PE=1 SV=4
1466	sp|Q8TCF1|ZFAN1_HUMAN	90.65	398000	326000	4	30787	AN1-type zinc finger protein 1 OS=Homo sapiens OX=9606 GN=ZFAND1 PE=1 SV=1
1674	sp|Q9UKX7|NUP50_HUMAN	90.48	346000	146000	4	50144	Nuclear pore complex protein Nup50 OS=Homo sapiens OX=9606 GN=NUP50 PE=1 SV=2
2009	sp|P47914|RL29_HUMAN	90.45	2230000	2320000	3	17752	60S ribosomal protein L29 OS=Homo sapiens OX=9606 GN=RPL29 PE=1 SV=2
2010	tr|A0A3B3ITT5|A0A3B3ITT5_HUMAN	90.45	2230000	2320000	3	18512	60S ribosomal protein L29 OS=Homo sapiens OX=9606 GN=RPL29 PE=1 SV=1
1848	sp|P31146|COR1A_HUMAN	90.37	750000		5	51026	Coronin-1A OS=Homo sapiens OX=9606 GN=CORO1A PE=1 SV=4
1335	tr|H9KV75|H9KV75_HUMAN	89.72	150000		5	94826	Alpha-actinin-1 OS=Homo sapiens OX=9606 GN=ACTN1 PE=1 SV=1
1336	sp|P12814|ACTN1_HUMAN	89.72	150000		5	103058	Alpha-actinin-1 OS=Homo sapiens OX=9606 GN=ACTN1 PE=1 SV=2
1552	sp|Q04756|HGFA_HUMAN	89.28	595000	631000	3	70682	Hepatocyte growth factor activator OS=Homo sapiens OX=9606 GN=HGFAC PE=1 SV=1
1553	tr|D6RAR4|D6RAR4_HUMAN	89.28	595000	631000	3	71483	Hepatocyte growth factor activator OS=Homo sapiens OX=9606 GN=HGFAC PE=1 SV=1
1421	sp|O43707|ACTN4_HUMAN	89.26	691000	7230	4	104854	Alpha-actinin-4 OS=Homo sapiens OX=9606 GN=ACTN4 PE=1 SV=2
1745	sp|Q9HCY8|S10AE_HUMAN	89.22		263000	3	11662	Protein S100-A14 OS=Homo sapiens OX=9606 GN=S100A14 PE=1 SV=1
1971	tr|A0A2R8YCX2|A0A2R8YCX2_HUMAN	88.91	313000	690000	4	30601	Ribonuclease H2 subunit B OS=Homo sapiens OX=9606 GN=RNASEH2B PE=1 SV=1
1972	tr|A0A2R8Y6Q6|A0A2R8Y6Q6_HUMAN	88.91	313000	690000	4	34009	Ribonuclease H2 subunit B OS=Homo sapiens OX=9606 GN=RNASEH2B PE=1 SV=1
1973	tr|A0A2R8YGP2|A0A2R8YGP2_HUMAN	88.91	313000	690000	4	34870	Ribonuclease H2 subunit B OS=Homo sapiens OX=9606 GN=RNASEH2B PE=1 SV=1
1974	sp|Q5TBB1|RNH2B_HUMAN	88.91	313000	690000	4	35139	Ribonuclease H2 subunit B OS=Homo sapiens OX=9606 GN=RNASEH2B PE=1 SV=1
1977	tr|A0A087WXR7|A0A087WXR7_HUMAN	88.91	313000	271000	3	32004	Ribonuclease H2 subunit B OS=Homo sapiens OX=9606 GN=RNASEH2B PE=1 SV=3
1979	tr|A0A2R8Y459|A0A2R8Y459_HUMAN	88.91	313000	271000	3	18498	Ribonuclease H2 subunit B (Fragment) OS=Homo sapiens OX=9606 GN=RNASEH2B PE=1 SV=1
1082	sp|O60506|HNRPQ_HUMAN	88.54	420000	410000	6	69603	Heterogeneous nuclear ribonucleoprotein Q OS=Homo sapiens OX=9606 GN=SYNCRIP PE=1 SV=2
1412	sp|P15927|RFA2_HUMAN	88.42	677000	439000	4	29247	Replication protein A 32 kDa subunit OS=Homo sapiens OX=9606 GN=RPA2 PE=1 SV=1
2402	sp|A2NJV5|KV229_HUMAN	88.22	84400	183000	2	13085	Immunoglobulin kappa variable 2-29 OS=Homo sapiens OX=9606 GN=IGKV2-29 PE=3 SV=2
2403	sp|A0A0A0MRZ7|KVD26_HUMAN	88.22	84400	183000	2	13297	Immunoglobulin kappa variable 2D-26 OS=Homo sapiens OX=9606 GN=IGKV2D-26 PE=3 SV=1
2404	sp|A0A075B6S2|KVD29_HUMAN	88.22	84400	183000	2	13143	Immunoglobulin kappa variable 2D-29 OS=Homo sapiens OX=9606 GN=IGKV2D-29 PE=3 SV=1
1404	sp|O95297|MPZL1_HUMAN	88.09	884000	899000	4	29082	Myelin protein zero-like protein 1 OS=Homo sapiens OX=9606 GN=MPZL1 PE=1 SV=1
1763	sp|Q15084|PDIA6_HUMAN	87.75	87300	219000	3	48121	Protein disulfide-isomerase A6 OS=Homo sapiens OX=9606 GN=PDIA6 PE=1 SV=1
1444	tr|J3QT28|J3QT28_HUMAN	87.65	300000	195000	4	31704	Mitotic checkpoint protein BUB3 (Fragment) OS=Homo sapiens OX=9606 GN=BUB3 PE=1 SV=1
1447	sp|O43684|BUB3_HUMAN	87.65	300000	195000	4	37155	Mitotic checkpoint protein BUB3 OS=Homo sapiens OX=9606 GN=BUB3 PE=1 SV=1
1862	tr|F8VW21|F8VW21_HUMAN	87.59	268000	275000	3	26901	60S acidic ribosomal protein P0 (Fragment) OS=Homo sapiens OX=9606 GN=RPLP0 PE=1 SV=1
2122	tr|F8VZS0|F8VZS0_HUMAN	87.59	268000	252000	2	26879	60S acidic ribosomal protein P0 (Fragment) OS=Homo sapiens OX=9606 GN=RPLP0 PE=1 SV=1
2123	tr|F8VWS0|F8VWS0_HUMAN	87.59	268000	252000	2	30456	60S acidic ribosomal protein P0 OS=Homo sapiens OX=9606 GN=RPLP0 PE=1 SV=1
2124	sp|P05388|RLA0_HUMAN	87.59	268000	252000	2	34274	60S acidic ribosomal protein P0 OS=Homo sapiens OX=9606 GN=RPLP0 PE=1 SV=1
2171	tr|F8VU65|F8VU65_HUMAN	87.59	268000	252000	2	27188	60S acidic ribosomal protein P0 (Fragment) OS=Homo sapiens OX=9606 GN=RPLP0 PE=1 SV=1
2172	sp|Q8NHW5|RLA0L_HUMAN	87.59	268000	252000	2	34364	60S acidic ribosomal protein P0-like OS=Homo sapiens OX=9606 GN=RPLP0P6 PE=5 SV=1
2349	tr|F8VWV4|F8VWV4_HUMAN	87.59	268000	252000	2	12192	60S acidic ribosomal protein P0 (Fragment) OS=Homo sapiens OX=9606 GN=RPLP0 PE=1 SV=1
2350	tr|F8VS58|F8VS58_HUMAN	87.59	268000	252000	2	13829	60S acidic ribosomal protein P0 (Fragment) OS=Homo sapiens OX=9606 GN=RPLP0 PE=1 SV=1
2353	tr|F8VQY6|F8VQY6_HUMAN	87.59	268000	252000	2	15814	60S acidic ribosomal protein P0 OS=Homo sapiens OX=9606 GN=RPLP0 PE=1 SV=1
2354	tr|F8VPE8|F8VPE8_HUMAN	87.59	268000	252000	2	16681	60S acidic ribosomal protein P0 (Fragment) OS=Homo sapiens OX=9606 GN=RPLP0 PE=1 SV=1
2355	tr|F8VRK7|F8VRK7_HUMAN	87.59	268000	252000	2	17442	60S acidic ribosomal protein P0 OS=Homo sapiens OX=9606 GN=RPLP0 PE=1 SV=1
2356	tr|G3V210|G3V210_HUMAN	87.59	268000	252000	2	18270	60S acidic ribosomal protein P0 OS=Homo sapiens OX=9606 GN=RPLP0 PE=1 SV=1
2536	sp|Q15800|MSMO1_HUMAN	87.4	0		2	35216	Methylsterol monooxygenase 1 OS=Homo sapiens OX=9606 GN=MSMO1 PE=1 SV=1
1785	tr|C9JGE3|C9JGE3_HUMAN	86.7	1530000	473000	3	65135	EWS RNA-binding protein variant 6 OS=Homo sapiens OX=9606 GN=EWSR1 PE=1 SV=2
1789	tr|H7BY36|H7BY36_HUMAN	86.7	1530000	473000	3	32190	RNA-binding protein EWS (Fragment) OS=Homo sapiens OX=9606 GN=EWSR1 PE=1 SV=1
1790	tr|A0A0D9SFL3|A0A0D9SFL3_HUMAN	86.7	1530000	473000	3	61415	RNA-binding protein EWS OS=Homo sapiens OX=9606 GN=EWSR1 PE=1 SV=1
1791	tr|B0QYK0|B0QYK0_HUMAN	86.7	1530000	473000	3	64929	RNA-binding protein EWS OS=Homo sapiens OX=9606 GN=EWSR1 PE=1 SV=1
1792	sp|Q01844|EWS_HUMAN	86.7	1530000	473000	3	68478	RNA-binding protein EWS OS=Homo sapiens OX=9606 GN=EWSR1 PE=1 SV=1
2128	sp|Q14574|DSC3_HUMAN	86.14	501000	447000	2	99969	Desmocollin-3 OS=Homo sapiens OX=9606 GN=DSC3 PE=1 SV=3
1225	sp|O14656|TOR1A_HUMAN	85.89	444000	272000	4	37809	Torsin-1A OS=Homo sapiens OX=9606 GN=TOR1A PE=1 SV=1
1599	sp|P26641|EF1G_HUMAN	85.47	733000	265000	4	50119	Elongation factor 1-gamma OS=Homo sapiens OX=9606 GN=EEF1G PE=1 SV=3
2032	sp|P57076|CF298_HUMAN	85.16	831000	650000	5	33224	Cilia- and flagella-associated protein 298 OS=Homo sapiens OX=9606 GN=CFAP298 PE=1 SV=1
2033	tr|H7BZW1|H7BZW1_HUMAN	85.16	831000	650000	5	34066	Uncharacterized protein (Fragment) OS=Homo sapiens OX=9606 PE=4 SV=1
2044	tr|H7C2R6|H7C2R6_HUMAN	85.16	831000	650000	5	13453	Cilia- and flagella-associated protein 298 (Fragment) OS=Homo sapiens OX=9606 GN=CFAP298 PE=4 SV=1
2090	sp|O75940|SPF30_HUMAN	85.1	540000	1240000	2	26711	Survival of motor neuron-related-splicing factor 30 OS=Homo sapiens OX=9606 GN=SMNDC1 PE=1 SV=1
1741	sp|P41218|MNDA_HUMAN	85.06	273000		3	45836	Myeloid cell nuclear differentiation antigen OS=Homo sapiens OX=9606 GN=MNDA PE=1 SV=1
1489	tr|H0YDN1|H0YDN1_HUMAN	85.04		149000	5	388036	Plectin OS=Homo sapiens OX=9606 GN=PLEC PE=1 SV=9
1492	sp|Q15149|PLEC_HUMAN	85.04		149000	5	531796	Plectin OS=Homo sapiens OX=9606 GN=PLEC PE=1 SV=3
1646	sp|O43854|EDIL3_HUMAN	84.8	195000	594000	6	53765	EGF-like repeat and discoidin I-like domain-containing protein 3 OS=Homo sapiens OX=9606 GN=EDIL3 PE=1 SV=1
1461	sp|P50990|TCPQ_HUMAN	84.79	354000	171000	4	59621	T-complex protein 1 subunit theta OS=Homo sapiens OX=9606 GN=CCT8 PE=1 SV=4
1427	sp|P49427|UB2R1_HUMAN	84.59	356000	441000	4	26737	Ubiquitin-conjugating enzyme E2 R1 OS=Homo sapiens OX=9606 GN=CDC34 PE=1 SV=2
2342	tr|K7EJT5|K7EJT5_HUMAN	84.34	950000	682000	2	5083	60S ribosomal protein L22 (Fragment) OS=Homo sapiens OX=9606 GN=RPL22 PE=1 SV=1
2343	tr|K7EP65|K7EP65_HUMAN	84.34	950000	682000	2	5239	60S ribosomal protein L22 (Fragment) OS=Homo sapiens OX=9606 GN=RPL22 PE=1 SV=1
2344	tr|K7EKS7|K7EKS7_HUMAN	84.34	950000	682000	2	5734	Uncharacterized protein OS=Homo sapiens OX=9606 PE=1 SV=1
2345	tr|K7ELC4|K7ELC4_HUMAN	84.34	950000	682000	2	9099	60S ribosomal protein L22 (Fragment) OS=Homo sapiens OX=9606 GN=RPL22 PE=1 SV=1
2346	tr|K7EMH1|K7EMH1_HUMAN	84.34	950000	682000	2	10422	60S ribosomal protein L22 (Fragment) OS=Homo sapiens OX=9606 GN=RPL22 PE=1 SV=1
2347	tr|K7ERI7|K7ERI7_HUMAN	84.34	950000	682000	2	11169	60S ribosomal protein L22 OS=Homo sapiens OX=9606 GN=RPL22 PE=1 SV=1
2348	sp|P35268|RL22_HUMAN	84.34	950000	682000	2	14787	60S ribosomal protein L22 OS=Homo sapiens OX=9606 GN=RPL22 PE=1 SV=2
1088	sp|P60842|IF4A1_HUMAN	82.92	460000	449000	6	46154	Eukaryotic initiation factor 4A-I OS=Homo sapiens OX=9606 GN=EIF4A1 PE=1 SV=1
1563	tr|C9JSR4|C9JSR4_HUMAN	82.9	166000	206000	3	39685	Gasdermin-E OS=Homo sapiens OX=9606 GN=GSDME PE=1 SV=2
1565	sp|O60443|GSDME_HUMAN	82.9	166000	206000	3	54555	Gasdermin-E OS=Homo sapiens OX=9606 GN=GSDME PE=1 SV=2
1721	sp|P52907|CAZA1_HUMAN	82.78	92300	79600	3	32923	F-actin-capping protein subunit alpha-1 OS=Homo sapiens OX=9606 GN=CAPZA1 PE=1 SV=3
1885	sp|P01834|IGKC_HUMAN	82.68	446000	74000	3	11765	Immunoglobulin kappa constant OS=Homo sapiens OX=9606 GN=IGKC PE=1 SV=2
1261	sp|Q8IV50|LYSM2_HUMAN	82.65	570000	1580000	5	23463	LysM and putative peptidoglycan-binding domain-containing protein 2 OS=Homo sapiens OX=9606 GN=LYSMD2 PE=1 SV=1
1155	sp|P32119|PRDX2_HUMAN	82.29	804000	1330000	5	21892	Peroxiredoxin-2 OS=Homo sapiens OX=9606 GN=PRDX2 PE=1 SV=5
1922	sp|Q13177|PAK2_HUMAN	81.97	44100	133000	3	58043	Serine/threonine-protein kinase PAK 2 OS=Homo sapiens OX=9606 GN=PAK2 PE=1 SV=3
1524	sp|Q96A33|CCD47_HUMAN	81.77	176000	151000	3	55874	Coiled-coil domain-containing protein 47 OS=Homo sapiens OX=9606 GN=CCDC47 PE=1 SV=1
1390	sp|P20073|ANXA7_HUMAN	81.23	335000	101000	4	52739	Annexin A7 OS=Homo sapiens OX=9606 GN=ANXA7 PE=1 SV=3
1810	sp|P62937|PPIA_HUMAN	81.08	374000		4	18012	Peptidyl-prolyl cis-trans isomerase A OS=Homo sapiens OX=9606 GN=PPIA PE=1 SV=2
2226	tr|F8VNT9|F8VNT9_HUMAN	80.66	490000	794000	2	14265	CD63 antigen (Fragment) OS=Homo sapiens OX=9606 GN=CD63 PE=1 SV=1
2227	tr|F8VV56|F8VV56_HUMAN	80.66	490000	794000	2	16021	CD63 antigen OS=Homo sapiens OX=9606 GN=CD63 PE=1 SV=1
2228	tr|F8W022|F8W022_HUMAN	80.66	490000	794000	2	23139	Tetraspanin (Fragment) OS=Homo sapiens OX=9606 GN=CD63 PE=1 SV=1
2229	tr|F8VWK8|F8VWK8_HUMAN	80.66	490000	794000	2	23367	Tetraspanin (Fragment) OS=Homo sapiens OX=9606 GN=CD63 PE=1 SV=1
2230	sp|P08962|CD63_HUMAN	80.66	490000	794000	2	25637	CD63 antigen OS=Homo sapiens OX=9606 GN=CD63 PE=1 SV=2
1473	sp|P62826|RAN_HUMAN	79.91	84900	48700	5	24423	GTP-binding nuclear protein Ran OS=Homo sapiens OX=9606 GN=RAN PE=1 SV=3
1474	tr|B5MDF5|B5MDF5_HUMAN	79.91	84900	48700	5	26224	GTP-binding nuclear protein Ran OS=Homo sapiens OX=9606 GN=RAN PE=1 SV=1
1450	sp|Q5MNZ6|WIPI3_HUMAN	79.43	194000	467000	4	38122	WD repeat domain phosphoinositide-interacting protein 3 OS=Homo sapiens OX=9606 GN=WDR45B PE=1 SV=2
3069	tr|A0A087X0Q4|A0A087X0Q4_HUMAN	79.39		75700	2	11434	Immunoglobulin kappa variable 2-40 OS=Homo sapiens OX=9606 GN=IGKV2-40 PE=1 SV=1
3070	sp|P01615|KVD28_HUMAN	79.39		75700	2	12957	Immunoglobulin kappa variable 2D-28 OS=Homo sapiens OX=9606 GN=IGKV2D-28 PE=1 SV=2
3071	sp|A0A075B6P5|KV228_HUMAN	79.39		75700	2	12957	Immunoglobulin kappa variable 2-28 OS=Homo sapiens OX=9606 GN=IGKV2-28 PE=3 SV=1
3074	sp|P01614|KVD40_HUMAN	79.39		75700	2	13310	Immunoglobulin kappa variable 2D-40 OS=Homo sapiens OX=9606 GN=IGKV2D-40 PE=1 SV=2
3075	sp|A0A087WW87|KV240_HUMAN	79.39		75700	2	13310	Immunoglobulin kappa variable 2-40 OS=Homo sapiens OX=9606 GN=IGKV2-40 PE=3 SV=2
1901	tr|C9JZR2|C9JZR2_HUMAN	79.18	426000	331000	4	104848	Catenin delta-1 OS=Homo sapiens OX=9606 GN=CTNND1 PE=1 SV=2
1902	sp|O60716|CTND1_HUMAN	79.18	426000	331000	4	108170	Catenin delta-1 OS=Homo sapiens OX=9606 GN=CTNND1 PE=1 SV=1
1545	sp|P47929|LEG7_HUMAN	79.13	962000	1040000	3	15075	Galectin-7 OS=Homo sapiens OX=9606 GN=LGALS7 PE=1 SV=2
2456	sp|P23490|LORI_HUMAN	79.08	255000	1470000	3	25761	Loricrin OS=Homo sapiens OX=9606 GN=LOR PE=1 SV=2
1723	sp|Q6ZVX7|FBX50_HUMAN	78.49		405000	4	30847	F-box only protein 50 OS=Homo sapiens OX=9606 GN=NCCRP1 PE=1 SV=1
1353	sp|Q99436|PSB7_HUMAN	78.31	316000	1240000	4	29965	Proteasome subunit beta type-7 OS=Homo sapiens OX=9606 GN=PSMB7 PE=1 SV=1
2184	tr|C9JEU5|C9JEU5_HUMAN	78.21	782000	740000	2	50323	Fibrinogen gamma chain OS=Homo sapiens OX=9606 GN=FGG PE=1 SV=1
2185	sp|P02679|FIBG_HUMAN	78.21	782000	740000	2	51512	Fibrinogen gamma chain OS=Homo sapiens OX=9606 GN=FGG PE=1 SV=3
2186	tr|C9JC84|C9JC84_HUMAN	78.21	782000	740000	2	52338	Fibrinogen gamma chain OS=Homo sapiens OX=9606 GN=FGG PE=1 SV=1
2144	sp|Q08945|SSRP1_HUMAN	77.57	859000	580000	3	81075	FACT complex subunit SSRP1 OS=Homo sapiens OX=9606 GN=SSRP1 PE=1 SV=1
2028	tr|D6RD18|D6RD18_HUMAN	77.55		143000	2	30474	Heterogeneous nuclear ribonucleoprotein A/B OS=Homo sapiens OX=9606 GN=HNRNPAB PE=1 SV=1
2142	tr|D6R9P3|D6R9P3_HUMAN	77.55		143000	2	30303	Heterogeneous nuclear ribonucleoprotein A/B OS=Homo sapiens OX=9606 GN=HNRNPAB PE=1 SV=1
2143	tr|D6RBZ0|D6RBZ0_HUMAN	77.55		143000	2	35682	Heterogeneous nuclear ribonucleoprotein A/B OS=Homo sapiens OX=9606 GN=HNRNPAB PE=1 SV=1
1414	sp|Q7L523|RRAGA_HUMAN	77.52	477000	463000	5	36566	Ras-related GTP-binding protein A OS=Homo sapiens OX=9606 GN=RRAGA PE=1 SV=1
1854	sp|P23526|SAHH_HUMAN	77.12	330000	361000	4	47716	Adenosylhomocysteinase OS=Homo sapiens OX=9606 GN=AHCY PE=1 SV=4
1267	tr|A0A2R8Y7M3|A0A2R8Y7M3_HUMAN	76.74	949000	362000	5	62931	Radixin OS=Homo sapiens OX=9606 GN=RDX PE=1 SV=1
1270	sp|P35241|RADI_HUMAN	76.74	949000	362000	5	68564	Radixin OS=Homo sapiens OX=9606 GN=RDX PE=1 SV=1
1272	tr|A0A2R8Y5S7|A0A2R8Y5S7_HUMAN	76.74	949000	362000	5	69336	Radixin OS=Homo sapiens OX=9606 GN=RDX PE=1 SV=1
1282	tr|E7EQR4|E7EQR4_HUMAN	76.74	949000	362000	5	69372	Ezrin OS=Homo sapiens OX=9606 GN=EZR PE=1 SV=3
1283	sp|P15311|EZRI_HUMAN	76.74	949000	362000	5	69413	Ezrin OS=Homo sapiens OX=9606 GN=EZR PE=1 SV=4
1310	sp|P26038|MOES_HUMAN	76.74	949000	362000	5	67820	Moesin OS=Homo sapiens OX=9606 GN=MSN PE=1 SV=3
1547	sp|P35998|PRS7_HUMAN	76.41	381000	329000	4	48634	26S proteasome regulatory subunit 7 OS=Homo sapiens OX=9606 GN=PSMC2 PE=1 SV=3
1689	tr|A0A1W2PQS1|A0A1W2PQS1_HUMAN	76.41	381000	329000	3	44861	26S proteasome regulatory subunit 7 OS=Homo sapiens OX=9606 GN=PSMC2 PE=1 SV=1
1843	sp|P02649|APOE_HUMAN	76.23	3070000	4050000	3	36154	Apolipoprotein E OS=Homo sapiens OX=9606 GN=APOE PE=1 SV=1
1436	sp|O76013|KRT36_HUMAN	76.06	43100	109000	4	52247	Keratin type I cuticular Ha6 OS=Homo sapiens OX=9606 GN=KRT36 PE=2 SV=1
1737	sp|Q5T0D9|TPRGL_HUMAN	75.86	255000	383000	5	30212	Tumor protein p63-regulated gene 1-like protein OS=Homo sapiens OX=9606 GN=TPRG1L PE=1 SV=1
2094	sp|P52565|GDIR1_HUMAN	75.85		17100	2	23207	Rho GDP-dissociation inhibitor 1 OS=Homo sapiens OX=9606 GN=ARHGDIA PE=1 SV=3
2131	tr|J3KTF8|J3KTF8_HUMAN	75.85		17100	2	21517	Rho GDP-dissociation inhibitor 1 (Fragment) OS=Homo sapiens OX=9606 GN=ARHGDIA PE=1 SV=8
2132	tr|J3QQX2|J3QQX2_HUMAN	75.85		17100	2	25831	Rho GDP-dissociation inhibitor 1 OS=Homo sapiens OX=9606 GN=ARHGDIA PE=1 SV=1
1349	tr|E9PGT3|E9PGT3_HUMAN	75.83	358000	420000	5	81472	Ribosomal protein S6 kinase OS=Homo sapiens OX=9606 GN=RPS6KA1 PE=1 SV=1
1350	sp|Q15418|KS6A1_HUMAN	75.83	358000	420000	5	82723	Ribosomal protein S6 kinase alpha-1 OS=Homo sapiens OX=9606 GN=RPS6KA1 PE=1 SV=2
3046	sp|Q8NDC0|MISSL_HUMAN	75.82	402000	720000	1	24269	MAPK-interacting and spindle-stabilizing protein-like OS=Homo sapiens OX=9606 GN=MAPK1IP1L PE=1 SV=4
1442	tr|M0R210|M0R210_HUMAN	75.69	1050000	917000	4	14419	40S ribosomal protein S16 OS=Homo sapiens OX=9606 GN=RPS16 PE=1 SV=1
1443	sp|P62249|RS16_HUMAN	75.69	1050000	917000	4	16445	40S ribosomal protein S16 OS=Homo sapiens OX=9606 GN=RPS16 PE=1 SV=2
2083	sp|P62266|RS23_HUMAN	75.5	266000	67100	2	15808	40S ribosomal protein S23 OS=Homo sapiens OX=9606 GN=RPS23 PE=1 SV=3
1531	sp|Q9H008|LHPP_HUMAN	75.21	716000	976000	4	29165	Phospholysine phosphohistidine inorganic pyrophosphate phosphatase OS=Homo sapiens OX=9606 GN=LHPP PE=1 SV=2
3045	sp|P05204|HMGN2_HUMAN	75.13	0		1	9393	Non-histone chromosomal protein HMG-17 OS=Homo sapiens OX=9606 GN=HMGN2 PE=1 SV=3
2095	tr|F5H245|F5H245_HUMAN	74.66	619000	535000	2	34806	L-lactate dehydrogenase OS=Homo sapiens OX=9606 GN=LDHC PE=1 SV=1
2096	sp|P07864|LDHC_HUMAN	74.66	619000	535000	2	36311	L-lactate dehydrogenase C chain OS=Homo sapiens OX=9606 GN=LDHC PE=1 SV=4
1879	sp|Q13867|BLMH_HUMAN	74.56	232000	705000	4	52562	Bleomycin hydrolase OS=Homo sapiens OX=9606 GN=BLMH PE=1 SV=1
1884	tr|K7ESE8|K7ESE8_HUMAN	74.56	232000	705000	4	26739	Bleomycin hydrolase (Fragment) OS=Homo sapiens OX=9606 GN=BLMH PE=1 SV=1
1932	tr|K7ES02|K7ES02_HUMAN	74.56	232000	629000	3	37198	Bleomycin hydrolase (Fragment) OS=Homo sapiens OX=9606 GN=BLMH PE=1 SV=1
1948	tr|J3KSD8|J3KSD8_HUMAN	74.56	232000	629000	3	30264	Bleomycin hydrolase (Fragment) OS=Homo sapiens OX=9606 GN=BLMH PE=1 SV=8
2853	tr|A0A0C4DH35|A0A0C4DH35_HUMAN	74.56	5240000	6390000	1	12810	Immunoglobulin heavy variable 3-35 (non-functional) (Fragment) OS=Homo sapiens OX=9606 GN=IGHV3-35 PE=1 SV=1
2872	sp|A0A0J9YX35|HV64D_HUMAN	74.56	5240000	6390000	1	12823	Immunoglobulin heavy variable 3-64D OS=Homo sapiens OX=9606 GN=IGHV3-64D PE=3 SV=1
2903	sp|A0A0B4J1Y9|HV372_HUMAN	74.56	5240000	6390000	1	13203	Immunoglobulin heavy variable 3-72 OS=Homo sapiens OX=9606 GN=IGHV3-72 PE=3 SV=1
3047	tr|S4R460|S4R460_HUMAN	74.56	5240000	6390000	1	10429	Immunoglobulin heavy variable 3/OR16-9 (non-functional) OS=Homo sapiens OX=9606 GN=IGHV3OR16-9 PE=1 SV=2
3048	tr|A0A0B4J2B5|A0A0B4J2B5_HUMAN	74.56	5240000	6390000	1	10657	Immunoglobulin heavy variable 3/OR16-9 (non-functional) (Fragment) OS=Homo sapiens OX=9606 GN=IGHV3OR16-9 PE=1 SV=1
3049	sp|P01766|HV313_HUMAN	74.56	5240000	6390000	1	12506	Immunoglobulin heavy variable 3-13 OS=Homo sapiens OX=9606 GN=IGHV3-13 PE=1 SV=2
3050	tr|S4R3C0|S4R3C0_HUMAN	74.56	5240000	6390000	1	12761	Uncharacterized protein (Fragment) OS=Homo sapiens OX=9606 PE=4 SV=1
3051	tr|A0A075B7F1|A0A075B7F1_HUMAN	74.56	5240000	6390000	1	12703	Immunoglobulin heavy variable 3/OR16-8 (non-functional) (Fragment) OS=Homo sapiens OX=9606 GN=IGHV3OR16-8 PE=1 SV=1
3052	sp|A0A0B4J1X5|HV374_HUMAN	74.56	5240000	6390000	1	12840	Immunoglobulin heavy variable 3-74 OS=Homo sapiens OX=9606 GN=IGHV3-74 PE=3 SV=1
3053	tr|A0A0C4DH30|A0A0C4DH30_HUMAN	74.56	5240000	6390000	1	13070	Immunoglobulin heavy variable 3-16 (non-functional) (Fragment) OS=Homo sapiens OX=9606 GN=IGHV3-16 PE=1 SV=1
3054	sp|P01764|HV323_HUMAN	74.56	5240000	6390000	1	12582	Immunoglobulin heavy variable 3-23 OS=Homo sapiens OX=9606 GN=IGHV3-23 PE=1 SV=2
3055	sp|P01763|HV348_HUMAN	74.56	5240000	6390000	1	12813	Immunoglobulin heavy variable 3-48 OS=Homo sapiens OX=9606 GN=IGHV3-48 PE=1 SV=2
3056	sp|P01780|HV307_HUMAN	74.56	5240000	6390000	1	12943	Immunoglobulin heavy variable 3-7 OS=Homo sapiens OX=9606 GN=IGHV3-7 PE=1 SV=2
3057	tr|A0A075B7E8|A0A075B7E8_HUMAN	74.56	5240000	6390000	1	12904	Immunoglobulin heavy variable 3/OR16-13 (non-functional) (Fragment) OS=Homo sapiens OX=9606 GN=IGHV3OR16-13 PE=1 SV=1
3058	tr|A0A075B7D8|A0A075B7D8_HUMAN	74.56	5240000	6390000	1	13080	Immunoglobulin heavy variable 3/OR15-7 (pseudogene) (Fragment) OS=Homo sapiens OX=9606 GN=IGHV3OR15-7 PE=1 SV=1
1844	sp|Q13432|U119A_HUMAN	74.29	203000	317000	4	26962	Protein unc-119 homolog A OS=Homo sapiens OX=9606 GN=UNC119 PE=1 SV=1
1439	sp|P17213|BPI_HUMAN	74.25	653000		7	53900	Bactericidal permeability-increasing protein OS=Homo sapiens OX=9606 GN=BPI PE=1 SV=4
1850	sp|Q9Y2W2|WBP11_HUMAN	72.28	118000	87600	4	69998	WW domain-binding protein 11 OS=Homo sapiens OX=9606 GN=WBP11 PE=1 SV=1
1866	sp|Q9H3L0|MMAD_HUMAN	72.19	165000		3	32940	Methylmalonic aciduria and homocystinuria type D protein mitochondrial OS=Homo sapiens OX=9606 GN=MMADHC PE=1 SV=2
1867	tr|F8WEC0|F8WEC0_HUMAN	72.19	165000		3	36376	Methylmalonic aciduria and homocystinuria type D protein mitochondrial OS=Homo sapiens OX=9606 GN=MMADHC PE=1 SV=1
1726	sp|Q9C075|K1C23_HUMAN	71.9	74700	139000	5	48131	Keratin type I cytoskeletal 23 OS=Homo sapiens OX=9606 GN=KRT23 PE=1 SV=2
1846	tr|V9GYY5|V9GYY5_HUMAN	71.83	914000	468000	3	23820	Uncharacterized protein (Fragment) OS=Homo sapiens OX=9606 PE=4 SV=1
1847	sp|Q9UGY1|NOL12_HUMAN	71.83	914000	468000	3	24663	Nucleolar protein 12 OS=Homo sapiens OX=9606 GN=NOL12 PE=1 SV=1
2069	sp|P32969|RL9_HUMAN	71.43	1510000	798000	3	21863	60S ribosomal protein L9 OS=Homo sapiens OX=9606 GN=RPL9 PE=1 SV=1
2070	tr|A0A2R8Y5Y7|A0A2R8Y5Y7_HUMAN	71.43	1510000	798000	3	25057	60S ribosomal protein L9 OS=Homo sapiens OX=9606 GN=RPL9 PE=1 SV=1
2091	tr|D6RAN4|D6RAN4_HUMAN	71.43	1510000	798000	3	20775	60S ribosomal protein L9 (Fragment) OS=Homo sapiens OX=9606 GN=RPL9 PE=1 SV=8
2116	tr|H0Y9V9|H0Y9V9_HUMAN	71.43	1510000	798000	3	12747	60S ribosomal protein L9 OS=Homo sapiens OX=9606 GN=RPL9 PE=1 SV=2
1927	sp|P01023|A2MG_HUMAN	71.43	4150000	3930000	3	163290	Alpha-2-macroglobulin OS=Homo sapiens OX=9606 GN=A2M PE=1 SV=3
1731	sp|Q9Y580|RBM7_HUMAN	71.14	493000	581000	4	30504	RNA-binding protein 7 OS=Homo sapiens OX=9606 GN=RBM7 PE=1 SV=1
1732	tr|J3KPD3|J3KPD3_HUMAN	71.14	493000	581000	4	30591	RNA binding motif protein 7 isoform CRA_c OS=Homo sapiens OX=9606 GN=RBM7 PE=1 SV=1
2166	tr|A0A087X2D0|A0A087X2D0_HUMAN	70.96	163000	178000	2	10321	Serine/arginine-rich-splicing factor 3 OS=Homo sapiens OX=9606 GN=SRSF3 PE=1 SV=1
2373	sp|P84103|SRSF3_HUMAN	70.96	163000	178000	2	19330	Serine/arginine-rich splicing factor 3 OS=Homo sapiens OX=9606 GN=SRSF3 PE=1 SV=1
1722	sp|Q96SZ5|AEDO_HUMAN	70.86	193000	239000	3	29751	2-aminoethanethiol dioxygenase OS=Homo sapiens OX=9606 GN=ADO PE=1 SV=2
2871	sp|A0A0A0MS14|HV145_HUMAN	70.67	31700000	27800000	1	13508	Immunoglobulin heavy variable 1-45 OS=Homo sapiens OX=9606 GN=IGHV1-45 PE=3 SV=1
1446	sp|Q14847|LASP1_HUMAN	70.44	548000	305000	6	29717	LIM and SH3 domain protein 1 OS=Homo sapiens OX=9606 GN=LASP1 PE=1 SV=2
1458	tr|C9J9W2|C9J9W2_HUMAN	70.44	159000	305000	5	18980	LIM and SH3 domain protein 1 (Fragment) OS=Homo sapiens OX=9606 GN=LASP1 PE=1 SV=1
1961	sp|P61254|RL26_HUMAN	70.16	708000	328000	3	17258	60S ribosomal protein L26 OS=Homo sapiens OX=9606 GN=RPL26 PE=1 SV=1
1967	tr|J3QQQ9|J3QQQ9_HUMAN	70.16	708000	328000	3	12692	Uncharacterized protein OS=Homo sapiens OX=9606 PE=4 SV=1
1968	tr|J3QRI7|J3QRI7_HUMAN	70.16	708000	328000	3	12630	60S ribosomal protein L26 (Fragment) OS=Homo sapiens OX=9606 GN=RPL26 PE=4 SV=1
1969	tr|J3QQV1|J3QQV1_HUMAN	70.16	708000	328000	3	12934	60S ribosomal protein L26 OS=Homo sapiens OX=9606 GN=RPL26 PE=4 SV=1
1970	tr|J3QRC4|J3QRC4_HUMAN	70.16	708000	328000	3	15759	60S ribosomal protein L26 (Fragment) OS=Homo sapiens OX=9606 GN=RPL26 PE=4 SV=1
1980	tr|J3KSS0|J3KSS0_HUMAN	70.16	708000	328000	3	7575	60S ribosomal protein L26 OS=Homo sapiens OX=9606 GN=RPL26 PE=4 SV=1
1493	sp|P07384|CAN1_HUMAN	70.07	17800	212000	4	81890	Calpain-1 catalytic subunit OS=Homo sapiens OX=9606 GN=CAPN1 PE=1 SV=1
1893	sp|P27105|STOM_HUMAN	69.69	193000	146000	3	31731	Erythrocyte band 7 integral membrane protein OS=Homo sapiens OX=9606 GN=STOM PE=1 SV=3
2288	sp|O75083|WDR1_HUMAN	69.6	48900		2	66194	WD repeat-containing protein 1 OS=Homo sapiens OX=9606 GN=WDR1 PE=1 SV=4
2315	tr|D6RD66|D6RD66_HUMAN	69.6	48900		2	26797	WD repeat-containing protein 1 (Fragment) OS=Homo sapiens OX=9606 GN=WDR1 PE=1 SV=1
1963	tr|B4DDF4|B4DDF4_HUMAN	69.44	1180000	293000	3	32617	Calponin OS=Homo sapiens OX=9606 GN=CNN2 PE=1 SV=1
1964	sp|Q99439|CNN2_HUMAN	69.44	1180000	293000	3	33697	Calponin-2 OS=Homo sapiens OX=9606 GN=CNN2 PE=1 SV=4
1965	tr|B4DUT8|B4DUT8_HUMAN	69.44	1180000	293000	3	35944	Calponin OS=Homo sapiens OX=9606 GN=CNN2 PE=1 SV=1
1983	tr|A0A087X271|A0A087X271_HUMAN	69.44	1180000	293000	3	19757	Calponin (Fragment) OS=Homo sapiens OX=9606 GN=CNN2 PE=1 SV=1
1467	sp|Q969T7|5NT3B_HUMAN	69.36	204000	526000	4	34389	7-methylguanosine phosphate-specific 5'-nucleotidase OS=Homo sapiens OX=9606 GN=NT5C3B PE=1 SV=4
1601	sp|P59998|ARPC4_HUMAN	68.59	512000		4	19667	Actin-related protein 2/3 complex subunit 4 OS=Homo sapiens OX=9606 GN=ARPC4 PE=1 SV=3
1602	tr|F8WCF6|F8WCF6_HUMAN	68.59	512000		4	21059	Actin-related protein 2/3 complex subunit 4 OS=Homo sapiens OX=9606 GN=ARPC4-TTLL3 PE=3 SV=1
1476	tr|E7EM64|E7EM64_HUMAN	68.14	553000	810000	4	36064	COP9 signalosome complex subunit 6 OS=Homo sapiens OX=9606 GN=COPS6 PE=1 SV=1
1477	sp|Q7L5N1|CSN6_HUMAN	68.14	553000	810000	4	36163	COP9 signalosome complex subunit 6 OS=Homo sapiens OX=9606 GN=COPS6 PE=1 SV=1
2206	sp|P22392|NDKB_HUMAN	68.03	129000	78900	2	17298	Nucleoside diphosphate kinase B OS=Homo sapiens OX=9606 GN=NME2 PE=1 SV=1
2207	tr|Q32Q12|Q32Q12_HUMAN	68.03	129000	78900	2	32642	Nucleoside diphosphate kinase OS=Homo sapiens OX=9606 GN=NME1-NME2 PE=1 SV=1
2394	tr|E7ERL0|E7ERL0_HUMAN	68.03	129000	78900	2	15261	Nucleoside diphosphate kinase A OS=Homo sapiens OX=9606 GN=NME1 PE=1 SV=1
2395	sp|P15531|NDKA_HUMAN	68.03	129000	78900	2	17149	Nucleoside diphosphate kinase A OS=Homo sapiens OX=9606 GN=NME1 PE=1 SV=1
2396	tr|J3KPD9|J3KPD9_HUMAN	68.03	129000	78900	2	22422	NME1-NME2 readthrough OS=Homo sapiens OX=9606 GN=NME1-NME2 PE=1 SV=1
2304	tr|A8MX94|A8MX94_HUMAN	67.91	202000	69500	2	19480	Glutathione S-transferase P OS=Homo sapiens OX=9606 GN=GSTP1 PE=1 SV=1
2306	sp|P09211|GSTP1_HUMAN	67.91	202000	69500	2	23356	Glutathione S-transferase P OS=Homo sapiens OX=9606 GN=GSTP1 PE=1 SV=2
1488	sp|P62140|PP1B_HUMAN	67.77		49000	4	37187	Serine/threonine-protein phosphatase PP1-beta catalytic subunit OS=Homo sapiens OX=9606 GN=PPP1CB PE=1 SV=3
1897	sp|Q96GA3|LTV1_HUMAN	67.35	1010000	548000	3	54855	Protein LTV1 homolog OS=Homo sapiens OX=9606 GN=LTV1 PE=1 SV=1
2255	sp|Q9UL40|ZN346_HUMAN	66.86	184000	61800	2	32933	Zinc finger protein 346 OS=Homo sapiens OX=9606 GN=ZNF346 PE=1 SV=1
2256	tr|D6RJ07|D6RJ07_HUMAN	66.86	184000	61800	2	34646	Zinc finger protein 346 OS=Homo sapiens OX=9606 GN=ZNF346 PE=1 SV=1
2452	sp|O76080|ZFAN5_HUMAN	66.71	72200	208000	2	23132	AN1-type zinc finger protein 5 OS=Homo sapiens OX=9606 GN=ZFAND5 PE=1 SV=1
1637	tr|A0A087WTT1|A0A087WTT1_HUMAN	66.71	214000	234000	3	58536	Polyadenylate-binding protein OS=Homo sapiens OX=9606 GN=PABPC1 PE=1 SV=1
1638	sp|P11940|PABP1_HUMAN	66.71	214000	234000	3	70671	Polyadenylate-binding protein 1 OS=Homo sapiens OX=9606 GN=PABPC1 PE=1 SV=2
1557	tr|H7C106|H7C106_HUMAN	66.48	1890000	2070000	4	22814	Reticulon (Fragment) OS=Homo sapiens OX=9606 GN=RTN4 PE=1 SV=1
1564	tr|F8W914|F8W914_HUMAN	66.48	1890000	2070000	4	37145	Reticulon OS=Homo sapiens OX=9606 GN=RTN4 PE=1 SV=1
1636	sp|Q9NQC3|RTN4_HUMAN	66.48	1890000	2070000	4	129931	Reticulon-4 OS=Homo sapiens OX=9606 GN=RTN4 PE=1 SV=2
1729	sp|O75131|CPNE3_HUMAN	66.4	127000		3	60131	Copine-3 OS=Homo sapiens OX=9606 GN=CPNE3 PE=1 SV=1
2168	sp|Q7Z7A3|CTU1_HUMAN	66.21	344000	261000	2	36450	Cytoplasmic tRNA 2-thiolation protein 1 OS=Homo sapiens OX=9606 GN=CTU1 PE=1 SV=1
1755	sp|Q6IPU0|CENPP_HUMAN	65.99	104000	308000	3	33165	Centromere protein P OS=Homo sapiens OX=9606 GN=CENPP PE=1 SV=1
1541	sp|Q8WYP5|ELYS_HUMAN	65.73	427000	94800	3	252496	Protein ELYS OS=Homo sapiens OX=9606 GN=AHCTF1 PE=1 SV=3
1703	tr|F8VYE8|F8VYE8_HUMAN	65.66	39300		3	34950	Serine/threonine-protein phosphatase OS=Homo sapiens OX=9606 GN=PPP1CC PE=1 SV=1
1704	sp|P36873|PP1G_HUMAN	65.66	39300		3	36984	Serine/threonine-protein phosphatase PP1-gamma catalytic subunit OS=Homo sapiens OX=9606 GN=PPP1CC PE=1 SV=1
1705	tr|F8W0W8|F8W0W8_HUMAN	65.66	39300		3	38250	Serine/threonine-protein phosphatase OS=Homo sapiens OX=9606 GN=PPP1CC PE=1 SV=1
1771	tr|A0A1W2PS24|A0A1W2PS24_HUMAN	65.36	71200	255000	4	36785	HLA class I histocompatibility antigen A-3 alpha chain OS=Homo sapiens OX=9606 GN=HLA-A PE=1 SV=1
1772	sp|P16190|1A33_HUMAN	65.36	71200	255000	4	40892	HLA class I histocompatibility antigen A-33 alpha chain OS=Homo sapiens OX=9606 GN=HLA-A PE=1 SV=3
1773	sp|P30459|1A74_HUMAN	65.36	71200	255000	4	40891	HLA class I histocompatibility antigen A-74 alpha chain OS=Homo sapiens OX=9606 GN=HLA-A PE=1 SV=1
1774	sp|P04439|1A03_HUMAN	65.36	71200	255000	4	40841	HLA class I histocompatibility antigen A-3 alpha chain OS=Homo sapiens OX=9606 GN=HLA-A PE=1 SV=2
1775	sp|P13746|1A11_HUMAN	65.36	71200	255000	4	40937	HLA class I histocompatibility antigen A-11 alpha chain OS=Homo sapiens OX=9606 GN=HLA-A PE=1 SV=1
1776	sp|P16189|1A31_HUMAN	65.36	71200	255000	4	41004	HLA class I histocompatibility antigen A-31 alpha chain OS=Homo sapiens OX=9606 GN=HLA-A PE=1 SV=2
1777	sp|P30457|1A66_HUMAN	65.36	71200	255000	4	41082	HLA class I histocompatibility antigen A-66 alpha chain OS=Homo sapiens OX=9606 GN=HLA-A PE=1 SV=1
1778	sp|P16188|1A30_HUMAN	65.36	71200	255000	4	40905	HLA class I histocompatibility antigen A-30 alpha chain OS=Homo sapiens OX=9606 GN=HLA-A PE=1 SV=2
1779	sp|P30453|1A34_HUMAN	65.36	71200	255000	4	41055	HLA class I histocompatibility antigen A-34 alpha chain OS=Homo sapiens OX=9606 GN=HLA-A PE=1 SV=1
1780	tr|Q5SRN5|Q5SRN5_HUMAN	65.36	71200	255000	4	41368	HLA class I histocompatibility antigen A-3 alpha chain OS=Homo sapiens OX=9606 GN=HLA-A PE=1 SV=2
1664	sp|P62750|RL23A_HUMAN	65.25	1250000	1150000	4	17695	60S ribosomal protein L23a OS=Homo sapiens OX=9606 GN=RPL23A PE=1 SV=1
1675	tr|H7BY10|H7BY10_HUMAN	65.25	1250000	1150000	4	17811	60S ribosomal protein L23a (Fragment) OS=Homo sapiens OX=9606 GN=RPL23A PE=1 SV=1
1676	tr|K7EJV9|K7EJV9_HUMAN	65.25	1250000	1150000	4	19374	60S ribosomal protein L23a (Fragment) OS=Homo sapiens OX=9606 GN=RPL23A PE=1 SV=1
1677	tr|K7ERT8|K7ERT8_HUMAN	65.25	1250000	1150000	4	19640	60S ribosomal protein L23a (Fragment) OS=Homo sapiens OX=9606 GN=RPL23A PE=1 SV=1
1679	tr|A8MUS3|A8MUS3_HUMAN	65.25	1250000	1150000	4	21916	60S ribosomal protein L23a OS=Homo sapiens OX=9606 GN=RPL23A PE=1 SV=1
2203	sp|P26006|ITA3_HUMAN	64.72	413000	398000	2	116612	Integrin alpha-3 OS=Homo sapiens OX=9606 GN=ITGA3 PE=1 SV=5
2640	sp|A6NHT5|HMX3_HUMAN	64.28	1470000	1140000	1	37825	Homeobox protein HMX3 OS=Homo sapiens OX=9606 GN=HMX3 PE=1 SV=1
1753	sp|Q96QE5|TEFM_HUMAN	62.73	222000	523000	3	41676	Transcription elongation factor mitochondrial OS=Homo sapiens OX=9606 GN=TEFM PE=1 SV=1
1707	sp|O14732|IMPA2_HUMAN	62.57	288000	326000	3	31321	Inositol monophosphatase 2 OS=Homo sapiens OX=9606 GN=IMPA2 PE=1 SV=1
2076	sp|Q9NZJ6|COQ3_HUMAN	61.84	117000	148000	2	41054	Ubiquinone biosynthesis O-methyltransferase mitochondrial OS=Homo sapiens OX=9606 GN=COQ3 PE=1 SV=3
2839	tr|A0A3B3ITN8|A0A3B3ITN8_HUMAN	61.82	93900	124000	1	38232	Retinoic acid-induced protein 3 OS=Homo sapiens OX=9606 GN=GPRC5A PE=1 SV=1
2840	sp|Q8NFJ5|RAI3_HUMAN	61.82	93900	124000	1	40251	Retinoic acid-induced protein 3 OS=Homo sapiens OX=9606 GN=GPRC5A PE=1 SV=2
3083	tr|F5GWG3|F5GWG3_HUMAN	61.82	93900	124000	1	30521	Retinoic acid-induced protein 3 (Fragment) OS=Homo sapiens OX=9606 GN=GPRC5A PE=1 SV=8
1742	tr|A0A1B0GWJ8|A0A1B0GWJ8_HUMAN	61.79	376000	687000	4	28418	Renin receptor OS=Homo sapiens OX=9606 GN=ATP6AP2 PE=1 SV=1
1743	tr|H7C3E1|H7C3E1_HUMAN	61.79	376000	687000	4	28874	Renin receptor OS=Homo sapiens OX=9606 GN=ATP6AP2 PE=1 SV=2
1744	tr|B7Z1I9|B7Z1I9_HUMAN	61.79	376000	687000	4	30334	cDNA FLJ59846 highly similar to Renin receptor OS=Homo sapiens OX=9606 GN=ATP6AP2 PE=1 SV=1
1746	tr|A0A1B0GTB0|A0A1B0GTB0_HUMAN	61.79	376000	687000	4	33025	Renin receptor (Fragment) OS=Homo sapiens OX=9606 GN=ATP6AP2 PE=1 SV=1
1747	tr|A0A1B0GVB9|A0A1B0GVB9_HUMAN	61.79	376000	687000	4	35484	Renin receptor OS=Homo sapiens OX=9606 GN=ATP6AP2 PE=1 SV=1
1748	tr|A0A1B0GUT7|A0A1B0GUT7_HUMAN	61.79	376000	687000	4	36780	Renin receptor OS=Homo sapiens OX=9606 GN=ATP6AP2 PE=1 SV=1
1749	tr|A0A1B0GVW0|A0A1B0GVW0_HUMAN	61.79	376000	687000	4	38386	Renin receptor OS=Homo sapiens OX=9606 GN=ATP6AP2 PE=1 SV=1
1750	tr|A0A1C7CYW4|A0A1C7CYW4_HUMAN	61.79	376000	687000	4	38880	Renin receptor OS=Homo sapiens OX=9606 GN=ATP6AP2 PE=1 SV=1
1751	sp|O75787|RENR_HUMAN	61.79	376000	687000	4	39008	Renin receptor OS=Homo sapiens OX=9606 GN=ATP6AP2 PE=1 SV=2
2522	sp|P52209|6PGD_HUMAN	61.74	485000		2	53140	6-phosphogluconate dehydrogenase decarboxylating OS=Homo sapiens OX=9606 GN=PGD PE=1 SV=3
2127	sp|Q9NSB4|KRT82_HUMAN	61.63	544000	485000	2	56653	Keratin type II cuticular Hb2 OS=Homo sapiens OX=9606 GN=KRT82 PE=3 SV=3
1851	tr|A6NLN1|A6NLN1_HUMAN	61.58	290000	290000	3	56511	Polypyrimidine tract binding protein 1 isoform CRA_b OS=Homo sapiens OX=9606 GN=PTBP1 PE=1 SV=4
1852	sp|P26599|PTBP1_HUMAN	61.58	290000	290000	3	57221	Polypyrimidine tract-binding protein 1 OS=Homo sapiens OX=9606 GN=PTBP1 PE=1 SV=1
1853	tr|A0A0U1RRM4|A0A0U1RRM4_HUMAN	61.58	290000	290000	3	62464	Polypyrimidine tract-binding protein 1 OS=Homo sapiens OX=9606 GN=PTBP1 PE=1 SV=1
1546	sp|Q96LJ7|DHRS1_HUMAN	61.58		155000	4	33909	Dehydrogenase/reductase SDR family member 1 OS=Homo sapiens OX=9606 GN=DHRS1 PE=1 SV=1
1918	sp|Q6QNY0|BL1S3_HUMAN	61.22	245000	59500	4	21256	Biogenesis of lysosome-related organelles complex 1 subunit 3 OS=Homo sapiens OX=9606 GN=BLOC1S3 PE=1 SV=1
1950	sp|Q53H82|LACB2_HUMAN	60.77	161000	263000	3	32806	Endoribonuclease LACTB2 OS=Homo sapiens OX=9606 GN=LACTB2 PE=1 SV=2
2170	sp|Q15286|RAB35_HUMAN	60.21	519000	93600	2	23025	Ras-related protein Rab-35 OS=Homo sapiens OX=9606 GN=RAB35 PE=1 SV=1
2212	tr|H0YNE9|H0YNE9_HUMAN	60.21	519000	93600	2	21868	Ras-related protein Rab-8B (Fragment) OS=Homo sapiens OX=9606 GN=RAB8B PE=1 SV=1
2213	sp|Q92930|RAB8B_HUMAN	60.21	519000	93600	2	23584	Ras-related protein Rab-8B OS=Homo sapiens OX=9606 GN=RAB8B PE=1 SV=2
2418	tr|H0YMN7|H0YMN7_HUMAN	60.21	519000	93600	2	10484	Ras-related protein Rab-8B OS=Homo sapiens OX=9606 GN=RAB8B PE=1 SV=1
2419	tr|F5H157|F5H157_HUMAN	60.21	519000	93600	2	21214	Ras-related protein Rab-35 (Fragment) OS=Homo sapiens OX=9606 GN=RAB35 PE=1 SV=1
2420	sp|P61026|RAB10_HUMAN	60.21	519000	93600	2	22541	Ras-related protein Rab-10 OS=Homo sapiens OX=9606 GN=RAB10 PE=1 SV=1
2421	sp|Q9H0U4|RAB1B_HUMAN	60.21	519000	93600	2	22171	Ras-related protein Rab-1B OS=Homo sapiens OX=9606 GN=RAB1B PE=1 SV=1
2422	sp|Q92928|RAB1C_HUMAN	60.21	519000	93600	2	22017	Putative Ras-related protein Rab-1C OS=Homo sapiens OX=9606 GN=RAB1C PE=5 SV=2
2423	sp|P62820|RAB1A_HUMAN	60.21	519000	93600	2	22678	Ras-related protein Rab-1A OS=Homo sapiens OX=9606 GN=RAB1A PE=1 SV=3
2424	sp|P61006|RAB8A_HUMAN	60.21	519000	93600	2	23668	Ras-related protein Rab-8A OS=Homo sapiens OX=9606 GN=RAB8A PE=1 SV=1
2425	sp|P59190|RAB15_HUMAN	60.21	519000	93600	2	24391	Ras-related protein Rab-15 OS=Homo sapiens OX=9606 GN=RAB15 PE=1 SV=1
2426	tr|G3V196|G3V196_HUMAN	60.21	519000	93600	2	27151	Ras-related protein Rab-15 OS=Homo sapiens OX=9606 GN=RAB15 PE=1 SV=2
2427	tr|A0A2R8YFB8|A0A2R8YFB8_HUMAN	60.21	519000	93600	2	27953	Ras-related protein Rab-15 OS=Homo sapiens OX=9606 GN=RAB15 PE=1 SV=1
1738	sp|Q01518|CAP1_HUMAN	60.18	276000	0	4	51902	Adenylyl cyclase-associated protein 1 OS=Homo sapiens OX=9606 GN=CAP1 PE=1 SV=5
2153	tr|H7C2W9|H7C2W9_HUMAN	60.07	305000	260000	2	12820	60S ribosomal protein L31 (Fragment) OS=Homo sapiens OX=9606 GN=RPL31 PE=1 SV=1
2154	tr|C9JU56|C9JU56_HUMAN	60.07	305000	260000	2	13336	60S ribosomal protein L31 (Fragment) OS=Homo sapiens OX=9606 GN=RPL31 PE=1 SV=1
2155	tr|B7Z4E3|B7Z4E3_HUMAN	60.07	305000	260000	2	13955	cDNA FLJ58908 highly similar to 60S ribosomal protein L31 OS=Homo sapiens OX=9606 GN=RPL31 PE=1 SV=1
2156	sp|P62899|RL31_HUMAN	60.07	305000	260000	2	14463	60S ribosomal protein L31 OS=Homo sapiens OX=9606 GN=RPL31 PE=1 SV=1
2157	tr|B7Z4C8|B7Z4C8_HUMAN	60.07	305000	260000	2	15119	cDNA FLJ57527 highly similar to 60S ribosomal protein L31 OS=Homo sapiens OX=9606 GN=RPL31 PE=1 SV=1
2065	sp|Q8NC51|PAIRB_HUMAN	59.73	149000	44600	2	44965	Plasminogen activator inhibitor 1 RNA-binding protein OS=Homo sapiens OX=9606 GN=SERBP1 PE=1 SV=2
2026	sp|P60201|MYPR_HUMAN	59.62	114000		3	30077	Myelin proteolipid protein OS=Homo sapiens OX=9606 GN=PLP1 PE=1 SV=2
2435	tr|C9JXB8|C9JXB8_HUMAN	59.4	530000		2	14369	60S ribosomal protein L24 OS=Homo sapiens OX=9606 GN=RPL24 PE=1 SV=1
2436	tr|C9JNW5|C9JNW5_HUMAN	59.4	530000		2	17543	60S ribosomal protein L24 OS=Homo sapiens OX=9606 GN=RPL24 PE=1 SV=1
2437	sp|P83731|RL24_HUMAN	59.4	530000		2	17779	60S ribosomal protein L24 OS=Homo sapiens OX=9606 GN=RPL24 PE=1 SV=1
1730	sp|O75342|LX12B_HUMAN	59.18	156000	172000	3	80356	Arachidonate 12-lipoxygenase 12R-type OS=Homo sapiens OX=9606 GN=ALOX12B PE=1 SV=1
2582	sp|P02461|CO3A1_HUMAN	59		77500	2	138564	Collagen alpha-1(III) chain OS=Homo sapiens OX=9606 GN=COL3A1 PE=1 SV=4
2857	sp|Q9UIV1|CNOT7_HUMAN	58.76	76900	181000	1	32745	CCR4-NOT transcription complex subunit 7 OS=Homo sapiens OX=9606 GN=CNOT7 PE=1 SV=3
3096	tr|E5RGH2|E5RGH2_HUMAN	58.76	76900	181000	1	17034	CCR4-NOT transcription complex subunit 7 (Fragment) OS=Homo sapiens OX=9606 GN=CNOT7 PE=1 SV=1
3097	tr|H0YAV9|H0YAV9_HUMAN	58.76	76900	181000	1	24249	CCR4-NOT transcription complex subunit 7 (Fragment) OS=Homo sapiens OX=9606 GN=CNOT7 PE=1 SV=1
2239	sp|Q6NZI2|CAVN1_HUMAN	58.64	182000	188000	2	43476	Caveolae-associated protein 1 OS=Homo sapiens OX=9606 GN=CAVIN1 PE=1 SV=1
2235	sp|P14625|ENPL_HUMAN	58.54	74900		2	92469	Endoplasmin OS=Homo sapiens OX=9606 GN=HSP90B1 PE=1 SV=1
2525	tr|A0A1W2PRR1|A0A1W2PRR1_HUMAN	58.54	74900		2	35423	Endoplasmin OS=Homo sapiens OX=9606 GN=HSP90B1 PE=1 SV=1
2526	tr|Q96GW1|Q96GW1_HUMAN	58.54	74900		2	35450	Endoplasmin OS=Homo sapiens OX=9606 GN=HSP90B1 PE=1 SV=1
1934	tr|A0A2R8YE82|A0A2R8YE82_HUMAN	58.41	439000	377000	3	20171	Tubulin-specific chaperone E OS=Homo sapiens OX=9606 GN=TBCE PE=4 SV=1
1935	tr|C9J6G3|C9J6G3_HUMAN	58.41	439000	377000	3	26632	Geranylgeranyl pyrophosphate synthase (Fragment) OS=Homo sapiens OX=9606 GN=GGPS1 PE=1 SV=1
1936	tr|C9J7M1|C9J7M1_HUMAN	58.41	439000	377000	3	28113	Geranylgeranyl pyrophosphate synthase (Fragment) OS=Homo sapiens OX=9606 GN=GGPS1 PE=1 SV=1
1938	sp|O95749|GGPPS_HUMAN	58.41	439000	377000	3	34871	Geranylgeranyl pyrophosphate synthase OS=Homo sapiens OX=9606 GN=GGPS1 PE=1 SV=1
1996	sp|P55212|CASP6_HUMAN	58.29	122000	196000	3	33310	Caspase-6 OS=Homo sapiens OX=9606 GN=CASP6 PE=1 SV=2
1754	sp|Q9H3F6|BACD3_HUMAN	58.13	103000	198000	3	35432	BTB/POZ domain-containing adapter for CUL3-mediated RhoA degradation protein 3 OS=Homo sapiens OX=9606 GN=KCTD10 PE=1 SV=1
1765	tr|F5GWA4|F5GWA4_HUMAN	58.13	103000	198000	3	32390	BTB/POZ domain-containing adapter for CUL3-mediated RhoA degradation protein 3 OS=Homo sapiens OX=9606 GN=KCTD10 PE=1 SV=1
1797	tr|F5H497|F5H497_HUMAN	58.13	103000	198000	3	19395	BTB/POZ domain-containing adapter for CUL3-mediated RhoA degradation protein 3 (Fragment) OS=Homo sapiens OX=9606 GN=KCTD10 PE=1 SV=1
1849	sp|O00151|PDLI1_HUMAN	58.07		209000	3	36072	PDZ and LIM domain protein 1 OS=Homo sapiens OX=9606 GN=PDLIM1 PE=1 SV=4
2464	sp|P52597|HNRPF_HUMAN	57.55	136000		2	45672	Heterogeneous nuclear ribonucleoprotein F OS=Homo sapiens OX=9606 GN=HNRNPF PE=1 SV=3
2890	sp|A0A0B4J1V6|HV373_HUMAN	57.08	151000	184000	1	12858	Immunoglobulin heavy variable 3-73 OS=Homo sapiens OX=9606 GN=IGHV3-73 PE=3 SV=1
1826	tr|K7ELL7|K7ELL7_HUMAN	56.64	226000	78900	3	60192	Glucosidase 2 subunit beta OS=Homo sapiens OX=9606 GN=PRKCSH PE=1 SV=1
1840	sp|P14314|GLU2B_HUMAN	56.64	226000	78900	3	59426	Glucosidase 2 subunit beta OS=Homo sapiens OX=9606 GN=PRKCSH PE=1 SV=2
2810	tr|C9JEN3|C9JEN3_HUMAN	56.23		106000	1	11535	Protein lifeguard 3 (Fragment) OS=Homo sapiens OX=9606 GN=TMBIM1 PE=1 SV=1
2811	tr|C9IYT2|C9IYT2_HUMAN	56.23		106000	1	11622	Protein lifeguard 3 (Fragment) OS=Homo sapiens OX=9606 GN=TMBIM1 PE=1 SV=1
2812	tr|F8WDY4|F8WDY4_HUMAN	56.23		106000	1	15303	Protein lifeguard 3 OS=Homo sapiens OX=9606 GN=TMBIM1 PE=1 SV=1
2813	tr|C9IZ27|C9IZ27_HUMAN	56.23		106000	1	16473	Protein lifeguard 3 (Fragment) OS=Homo sapiens OX=9606 GN=TMBIM1 PE=1 SV=8
2814	tr|C9JW19|C9JW19_HUMAN	56.23		106000	1	18498	Protein lifeguard 3 (Fragment) OS=Homo sapiens OX=9606 GN=TMBIM1 PE=1 SV=1
2815	tr|C9JWV9|C9JWV9_HUMAN	56.23		106000	1	18973	Protein lifeguard 3 (Fragment) OS=Homo sapiens OX=9606 GN=TMBIM1 PE=1 SV=1
2816	tr|B4DUD2|B4DUD2_HUMAN	56.23		106000	1	23813	Protein lifeguard 3 OS=Homo sapiens OX=9606 GN=TMBIM1 PE=1 SV=1
2817	sp|Q969X1|LFG3_HUMAN	56.23		106000	1	34607	Protein lifeguard 3 OS=Homo sapiens OX=9606 GN=TMBIM1 PE=1 SV=2
2240	sp|P16144|ITB4_HUMAN	55.63	210000	86100	2	202166	Integrin beta-4 OS=Homo sapiens OX=9606 GN=ITGB4 PE=1 SV=5
2447	sp|P04899|GNAI2_HUMAN	55.48	316000	68900	2	40451	Guanine nucleotide-binding protein G(i) subunit alpha-2 OS=Homo sapiens OX=9606 GN=GNAI2 PE=1 SV=3
2686	sp|Q14966|ZN638_HUMAN	55.43	5440000	65700000	3	220623	Zinc finger protein 638 OS=Homo sapiens OX=9606 GN=ZNF638 PE=1 SV=2
1869	sp|Q02878|RL6_HUMAN	55.37	365000	224000	3	32728	60S ribosomal protein L6 OS=Homo sapiens OX=9606 GN=RPL6 PE=1 SV=3
1714	sp|P06744|G6PI_HUMAN	55.16	329000		4	63147	Glucose-6-phosphate isomerase OS=Homo sapiens OX=9606 GN=GPI PE=1 SV=4
1715	tr|A0A0A0MTS2|A0A0A0MTS2_HUMAN	55.16	329000		4	64825	Glucose-6-phosphate isomerase (Fragment) OS=Homo sapiens OX=9606 GN=GPI PE=1 SV=1
1716	tr|A0A2U3TZU2|A0A2U3TZU2_HUMAN	55.16	329000		4	67286	Glucose-6-phosphate isomerase OS=Homo sapiens OX=9606 GN=GPI PE=1 SV=1
3106	tr|M0R0P7|M0R0P7_HUMAN	55.03	0	0	2	16177	60S ribosomal protein L18a OS=Homo sapiens OX=9606 GN=RPL18A PE=1 SV=1
3107	tr|M0R3D6|M0R3D6_HUMAN	55.03	0	0	2	16715	60S ribosomal protein L18a (Fragment) OS=Homo sapiens OX=9606 GN=RPL18A PE=1 SV=1
3108	tr|M0R1A7|M0R1A7_HUMAN	55.03	0	0	2	17477	60S ribosomal protein L18a OS=Homo sapiens OX=9606 GN=RPL18A PE=1 SV=1
3109	tr|M0R117|M0R117_HUMAN	55.03	0	0	2	18079	60S ribosomal protein L18a OS=Homo sapiens OX=9606 GN=RPL18A PE=1 SV=1
3110	sp|Q02543|RL18A_HUMAN	55.03	0	0	2	20762	60S ribosomal protein L18a OS=Homo sapiens OX=9606 GN=RPL18A PE=1 SV=2
3115	sp|Q8N357|S35F6_HUMAN	54.98	744000	323000	1	40214	Solute carrier family 35 member F6 OS=Homo sapiens OX=9606 GN=SLC35F6 PE=1 SV=1
2539	sp|P80511|S10AC_HUMAN	54.79	3790000		2	10575	Protein S100-A12 OS=Homo sapiens OX=9606 GN=S100A12 PE=1 SV=2
1841	sp|P46779|RL28_HUMAN	54.57	376000		3	15747	60S ribosomal protein L28 OS=Homo sapiens OX=9606 GN=RPL28 PE=1 SV=3
1842	tr|H0YKD8|H0YKD8_HUMAN	54.57	376000		3	19072	60S ribosomal protein L28 OS=Homo sapiens OX=9606 GN=RPL28 PE=1 SV=1
1813	sp|Q9NXW9|ALKB4_HUMAN	54.05	110000	360000	4	33838	Alpha-ketoglutarate-dependent dioxygenase alkB homolog 4 OS=Homo sapiens OX=9606 GN=ALKBH4 PE=1 SV=1
2534	sp|Q8N954|GPT11_HUMAN	53.73		120000	1	33277	G patch domain-containing protein 11 OS=Homo sapiens OX=9606 GN=GPATCH11 PE=1 SV=4
1929	sp|Q16795|NDUA9_HUMAN	53.69	29600	9640	3	42510	NADH dehydrogenase [ubiquinone] 1 alpha subcomplex subunit 9 mitochondrial OS=Homo sapiens OX=9606 GN=NDUFA9 PE=1 SV=2
1930	tr|A0A3B3ISG8|A0A3B3ISG8_HUMAN	53.69	29600	9640	3	64218	Uncharacterized protein OS=Homo sapiens OX=9606 PE=4 SV=1
1859	sp|P50995|ANX11_HUMAN	53.5	307000		4	54390	Annexin A11 OS=Homo sapiens OX=9606 GN=ANXA11 PE=1 SV=1
2054	sp|O75874|IDHC_HUMAN	53.38	30600		2	46659	Isocitrate dehydrogenase [NADP] cytoplasmic OS=Homo sapiens OX=9606 GN=IDH1 PE=1 SV=2
2542	tr|E9PQL1|E9PQL1_HUMAN	52.79		146000	2	33143	Protein FAM76A OS=Homo sapiens OX=9606 GN=FAM76A PE=1 SV=1
2543	sp|Q8TAV0|FA76A_HUMAN	52.79		146000	2	35049	Protein FAM76A OS=Homo sapiens OX=9606 GN=FAM76A PE=2 SV=1
1940	sp|O60930|RNH1_HUMAN	52.43	454000	107000	4	32064	Ribonuclease H1 OS=Homo sapiens OX=9606 GN=RNASEH1 PE=1 SV=2
2118	sp|P08133|ANXA6_HUMAN	52.31	37400		2	75873	Annexin A6 OS=Homo sapiens OX=9606 GN=ANXA6 PE=1 SV=3
2471	sp|P30050|RL12_HUMAN	52.1	184000	114000	2	17819	60S ribosomal protein L12 OS=Homo sapiens OX=9606 GN=RPL12 PE=1 SV=1
3123	sp|P62328|TYB4_HUMAN	51.53	196000		1	5053	Thymosin beta-4 OS=Homo sapiens OX=9606 GN=TMSB4X PE=1 SV=2
2831	tr|Q5T4K4|Q5T4K4_HUMAN	51.53	241000	306000	1	25508	Zinc transporter ZIP1 (Fragment) OS=Homo sapiens OX=9606 GN=SLC39A1 PE=1 SV=1
2832	tr|Q5T4K3|Q5T4K3_HUMAN	51.53	241000	306000	1	33895	Zinc transporter ZIP1 (Fragment) OS=Homo sapiens OX=9606 GN=SLC39A1 PE=1 SV=1
2833	sp|Q9NY26|S39A1_HUMAN	51.53	241000	306000	1	34250	Zinc transporter ZIP1 OS=Homo sapiens OX=9606 GN=SLC39A1 PE=1 SV=1
3124	tr|Q5T4K2|Q5T4K2_HUMAN	51.53	241000	306000	1	21845	Zinc transporter ZIP1 (Fragment) OS=Homo sapiens OX=9606 GN=SLC39A1 PE=1 SV=1
3279	sp|P05814|CASB_HUMAN	51.45	9210000	5810000	2	25382	Beta-casein OS=Homo sapiens OX=9606 GN=CSN2 PE=1 SV=4
2824	tr|S4R3Z2|S4R3Z2_HUMAN	51.11		128000	1	34339	Aldo-keto reductase family 1 member C3 OS=Homo sapiens OX=9606 GN=AKR1C3 PE=1 SV=1
2825	sp|P17516|AK1C4_HUMAN	51.11		128000	1	37067	Aldo-keto reductase family 1 member C4 OS=Homo sapiens OX=9606 GN=AKR1C4 PE=1 SV=3
3158	tr|H0Y804|H0Y804_HUMAN	51.11		128000	1	28186	Aldo-keto reductase family 1 member C1 (Fragment) OS=Homo sapiens OX=9606 GN=AKR1C1 PE=1 SV=1
3159	tr|B4DK69|B4DK69_HUMAN	51.11		128000	1	33834	Aldo-keto reductase family 1 member C2 OS=Homo sapiens OX=9606 GN=AKR1C2 PE=1 SV=1
3163	sp|P42330|AK1C3_HUMAN	51.11		128000	1	36853	Aldo-keto reductase family 1 member C3 OS=Homo sapiens OX=9606 GN=AKR1C3 PE=1 SV=4
3164	sp|Q04828|AK1C1_HUMAN	51.11		128000	1	36788	Aldo-keto reductase family 1 member C1 OS=Homo sapiens OX=9606 GN=AKR1C1 PE=1 SV=1
3165	sp|P52895|AK1C2_HUMAN	51.11		128000	1	36735	Aldo-keto reductase family 1 member C2 OS=Homo sapiens OX=9606 GN=AKR1C2 PE=1 SV=3
3166	tr|A0A0A0MSS8|A0A0A0MSS8_HUMAN	51.11		128000	1	36867	Aldo-keto reductase family 1 member C3 OS=Homo sapiens OX=9606 GN=AKR1C3 PE=1 SV=1
2320	sp|P08631|HCK_HUMAN	50.82	5380000	6260000	2	59600	Tyrosine-protein kinase HCK OS=Homo sapiens OX=9606 GN=HCK PE=1 SV=5
2163	sp|O95926|SYF2_HUMAN	50.07	141000	0	2	28722	Pre-mRNA-splicing factor SYF2 OS=Homo sapiens OX=9606 GN=SYF2 PE=1 SV=1
2578	tr|A0A1W2PPC6|A0A1W2PPC6_HUMAN	50.04	595000		2	42588	UDP-N-acetylglucosamine--dolichyl-phosphate N-acetylglucosaminephosphotransferase OS=Homo sapiens OX=9606 GN=DPAGT1 PE=1 SV=1
2581	sp|Q9H3H5|GPT_HUMAN	50.04	595000		2	46090	UDP-N-acetylglucosamine--dolichyl-phosphate N-acetylglucosaminephosphotransferase OS=Homo sapiens OX=9606 GN=DPAGT1 PE=1 SV=2
2783	tr|B4DUR8|B4DUR8_HUMAN	49.93	38200	44900	1	55674	T-complex protein 1 subunit gamma OS=Homo sapiens OX=9606 GN=CCT3 PE=1 SV=1
2784	sp|P49368|TCPG_HUMAN	49.93	38200	44900	1	60534	T-complex protein 1 subunit gamma OS=Homo sapiens OX=9606 GN=CCT3 PE=1 SV=4
1886	tr|Q5VU81|Q5VU81_HUMAN	49.91	593000	318000	4	20233	Ubiquitin-associated protein 2-like (Fragment) OS=Homo sapiens OX=9606 GN=UBAP2L PE=1 SV=1
1887	tr|Q5VU80|Q5VU80_HUMAN	49.91	593000	318000	4	25685	Ubiquitin-associated protein 2-like (Fragment) OS=Homo sapiens OX=9606 GN=UBAP2L PE=1 SV=1
1888	tr|Q5VU79|Q5VU79_HUMAN	49.91	593000	318000	4	29160	Ubiquitin-associated protein 2-like (Fragment) OS=Homo sapiens OX=9606 GN=UBAP2L PE=1 SV=1
1889	tr|Q5VU78|Q5VU78_HUMAN	49.91	593000	318000	4	30707	Ubiquitin-associated protein 2-like (Fragment) OS=Homo sapiens OX=9606 GN=UBAP2L PE=1 SV=1
1890	tr|Q5VU77|Q5VU77_HUMAN	49.91	593000	318000	4	37961	Ubiquitin-associated protein 2-like (Fragment) OS=Homo sapiens OX=9606 GN=UBAP2L PE=1 SV=1
1891	tr|F8W726|F8W726_HUMAN	49.91	593000	318000	4	113628	Ubiquitin-associated protein 2-like OS=Homo sapiens OX=9606 GN=UBAP2L PE=1 SV=2
1892	sp|Q14157|UBP2L_HUMAN	49.91	593000	318000	4	114534	Ubiquitin-associated protein 2-like OS=Homo sapiens OX=9606 GN=UBAP2L PE=1 SV=2
2737	sp|Q969Q0|RL36L_HUMAN	49.36	528000	646000	2	12469	60S ribosomal protein L36a-like OS=Homo sapiens OX=9606 GN=RPL36AL PE=1 SV=3
2738	sp|P83881|RL36A_HUMAN	49.36	528000	646000	2	12441	60S ribosomal protein L36a OS=Homo sapiens OX=9606 GN=RPL36A PE=1 SV=2
2739	tr|J3KQN4|J3KQN4_HUMAN	49.36	528000	646000	2	16378	60S ribosomal protein L36a OS=Homo sapiens OX=9606 GN=RPL36A PE=1 SV=1
3137	tr|H0Y5B4|H0Y5B4_HUMAN	49.36	528000	589000	1	13228	60S ribosomal protein L36a OS=Homo sapiens OX=9606 GN=RPL36A PE=3 SV=2
3138	tr|H7BZ11|H7BZ11_HUMAN	49.36	528000	589000	1	13792	RPL36A-HNRNPH2 readthrough OS=Homo sapiens OX=9606 GN=RPL36A-HNRNPH2 PE=3 SV=2
2583	sp|P09497|CLCB_HUMAN	49.11		42600	2	25190	Clathrin light chain B OS=Homo sapiens OX=9606 GN=CLTB PE=1 SV=1
2246	sp|Q86UP2|KTN1_HUMAN	49.1	380000	122000	2	156275	Kinectin OS=Homo sapiens OX=9606 GN=KTN1 PE=1 SV=1
2243	tr|A0A2R8YDT5|A0A2R8YDT5_HUMAN	48.63	113000		2	52798	ATP-dependent RNA helicase DDX3X OS=Homo sapiens OX=9606 GN=DDX3X PE=1 SV=1
2244	tr|A0A2R8Y7T2|A0A2R8Y7T2_HUMAN	48.63	113000		2	52885	ATP-dependent RNA helicase DDX3X OS=Homo sapiens OX=9606 GN=DDX3X PE=1 SV=1
2259	tr|A0A2R8YCW1|A0A2R8YCW1_HUMAN	48.63	113000		2	71694	ATP-dependent RNA helicase DDX3X OS=Homo sapiens OX=9606 GN=DDX3X PE=1 SV=1
2484	tr|A0A0D9SFB3|A0A0D9SFB3_HUMAN	48.63	113000		2	70840	ATP-dependent RNA helicase DDX3X OS=Homo sapiens OX=9606 GN=DDX3X PE=1 SV=1
2485	tr|A0A0D9SG12|A0A0D9SG12_HUMAN	48.63	113000		2	71541	ATP-dependent RNA helicase DDX3X OS=Homo sapiens OX=9606 GN=DDX3X PE=1 SV=1
2486	sp|O15523|DDX3Y_HUMAN	48.63	113000		2	73154	ATP-dependent RNA helicase DDX3Y OS=Homo sapiens OX=9606 GN=DDX3Y PE=1 SV=2
2487	tr|A0A2R8YFS5|A0A2R8YFS5_HUMAN	48.63	113000		2	73156	ATP-dependent RNA helicase DDX3X OS=Homo sapiens OX=9606 GN=DDX3X PE=1 SV=1
2488	tr|A0A2U3TZJ9|A0A2U3TZJ9_HUMAN	48.63	113000		2	73215	ATP-dependent RNA helicase DDX3X OS=Homo sapiens OX=9606 GN=DDX3X PE=1 SV=1
2489	tr|A0A2R8Y4A4|A0A2R8Y4A4_HUMAN	48.63	113000		2	73244	ATP-dependent RNA helicase DDX3X OS=Homo sapiens OX=9606 GN=DDX3X PE=1 SV=1
2490	sp|O00571|DDX3X_HUMAN	48.63	113000		2	73244	ATP-dependent RNA helicase DDX3X OS=Homo sapiens OX=9606 GN=DDX3X PE=1 SV=3
2491	tr|A0A2R8Y645|A0A2R8Y645_HUMAN	48.63	113000		2	79475	ATP-dependent RNA helicase DDX3X OS=Homo sapiens OX=9606 GN=DDX3X PE=1 SV=1
2492	tr|A0A0D9SF53|A0A0D9SF53_HUMAN	48.63	113000		2	81477	ATP-dependent RNA helicase DDX3X OS=Homo sapiens OX=9606 GN=DDX3X PE=1 SV=1
2826	sp|O60921|HUS1_HUMAN	48.45		0	1	31691	Checkpoint protein HUS1 OS=Homo sapiens OX=9606 GN=HUS1 PE=1 SV=1
2055	sp|Q08209|PP2BA_HUMAN	48.08	282000	648000	3	58688	Serine/threonine-protein phosphatase 2B catalytic subunit alpha isoform OS=Homo sapiens OX=9606 GN=PPP3CA PE=1 SV=1
2200	sp|Q12904|AIMP1_HUMAN	47.93	46400	102000	2	34353	Aminoacyl tRNA synthase complex-interacting multifunctional protein 1 OS=Homo sapiens OX=9606 GN=AIMP1 PE=1 SV=2
2866	tr|A0A0C4DFV9|A0A0C4DFV9_HUMAN	47.79	210000		1	31124	Protein SET OS=Homo sapiens OX=9606 GN=SET PE=1 SV=1
2867	sp|Q01105|SET_HUMAN	47.79	210000		1	33489	Protein SET OS=Homo sapiens OX=9606 GN=SET PE=1 SV=3
2868	tr|A0A087X027|A0A087X027_HUMAN	47.79	210000		1	33645	Protein SETSIP OS=Homo sapiens OX=9606 GN=SETSIP PE=1 SV=1
2869	sp|P0DME0|SETLP_HUMAN	47.79	210000		1	34882	Protein SETSIP OS=Homo sapiens OX=9606 GN=SETSIP PE=1 SV=1
2763	tr|Q5T7C4|Q5T7C4_HUMAN	47.72	457000		2	18311	High mobility group protein B1 OS=Homo sapiens OX=9606 GN=HMGB1 PE=1 SV=1
2764	sp|B2RPK0|HGB1A_HUMAN	47.72	457000		2	24238	Putative high mobility group protein B1-like 1 OS=Homo sapiens OX=9606 GN=HMGB1P1 PE=5 SV=1
2765	sp|P09429|HMGB1_HUMAN	47.72	457000		2	24894	High mobility group protein B1 OS=Homo sapiens OX=9606 GN=HMGB1 PE=1 SV=3
1925	sp|P46778|RL21_HUMAN	47.14	337000		3	18565	60S ribosomal protein L21 OS=Homo sapiens OX=9606 GN=RPL21 PE=1 SV=2
2635	tr|B8ZZL8|B8ZZL8_HUMAN	46.95	77900	152000	1	10690	10 kDa heat shock protein mitochondrial OS=Homo sapiens OX=9606 GN=HSPE1 PE=1 SV=1
2779	sp|P61604|CH10_HUMAN	46.95	77900	152000	1	10932	10 kDa heat shock protein mitochondrial OS=Homo sapiens OX=9606 GN=HSPE1 PE=1 SV=2
3142	tr|S4R3N1|S4R3N1_HUMAN	46.95	77900	152000	1	29737	HSPE1-MOB4 readthrough OS=Homo sapiens OX=9606 GN=HSPE1-MOB4 PE=3 SV=1
2568	tr|H0YIV5|H0YIV5_HUMAN	46.52	112000	0	2	16382	LETM1 domain-containing protein 1 (Fragment) OS=Homo sapiens OX=9606 GN=LETMD1 PE=1 SV=1
2569	tr|F8VP71|F8VP71_HUMAN	46.52	112000	0	2	27746	LETM1 domain-containing protein 1 OS=Homo sapiens OX=9606 GN=LETMD1 PE=1 SV=1
2570	tr|F8VZA2|F8VZA2_HUMAN	46.52	112000	0	2	34046	LETM1 domain-containing protein 1 (Fragment) OS=Homo sapiens OX=9606 GN=LETMD1 PE=1 SV=8
2571	sp|Q6P1Q0|LTMD1_HUMAN	46.52	112000	0	2	41790	LETM1 domain-containing protein 1 OS=Homo sapiens OX=9606 GN=LETMD1 PE=1 SV=1
2283	sp|P62269|RS18_HUMAN	46.42	271000	174000	2	17719	40S ribosomal protein S18 OS=Homo sapiens OX=9606 GN=RPS18 PE=1 SV=3
3145	tr|G3V5T5|G3V5T5_HUMAN	46.02		242000	1	4726	Phosphatidylinositol-4 5-bisphosphate 4-phosphatase (Fragment) OS=Homo sapiens OX=9606 GN=PIP4P1 PE=1 SV=8
3146	sp|Q86T03|PP4P1_HUMAN	46.02		242000	1	29470	Type 1 phosphatidylinositol 4 5-bisphosphate 4-phosphatase OS=Homo sapiens OX=9606 GN=PIP4P1 PE=1 SV=1
3148	tr|F5GZZ0|F5GZZ0_HUMAN	45.96	44500		1	13373	DNA oxidative demethylase ALKBH2 (Fragment) OS=Homo sapiens OX=9606 GN=ALKBH2 PE=1 SV=1
3149	tr|S4R3T5|S4R3T5_HUMAN	45.96	44500		1	16673	DNA oxidative demethylase ALKBH2 (Fragment) OS=Homo sapiens OX=9606 GN=ALKBH2 PE=1 SV=1
3150	tr|F5H5X2|F5H5X2_HUMAN	45.96	44500		1	16582	DNA oxidative demethylase ALKBH2 (Fragment) OS=Homo sapiens OX=9606 GN=ALKBH2 PE=1 SV=1
3151	sp|Q6NS38|ALKB2_HUMAN	45.96	44500		1	29322	DNA oxidative demethylase ALKBH2 OS=Homo sapiens OX=9606 GN=ALKBH2 PE=1 SV=1
1882	sp|Q9UMY1|NOL7_HUMAN	45.69	408000	178000	3	29426	Nucleolar protein 7 OS=Homo sapiens OX=9606 GN=NOL7 PE=1 SV=2
2254	tr|H7C2B1|H7C2B1_HUMAN	45.69	218000	77300	2	9782	Nucleolar protein 7 (Fragment) OS=Homo sapiens OX=9606 GN=NOL7 PE=1 SV=1
2681	sp|Q9H0A0|NAT10_HUMAN	45.55	46400		1	115730	RNA cytidine acetyltransferase OS=Homo sapiens OX=9606 GN=NAT10 PE=1 SV=2
2438	sp|Q9UMD9|COHA1_HUMAN	45.49	24400	142000	2	150419	Collagen alpha-1(XVII) chain OS=Homo sapiens OX=9606 GN=COL17A1 PE=1 SV=3
1960	sp|P39019|RS19_HUMAN	45.39	216000	36700	3	16060	40S ribosomal protein S19 OS=Homo sapiens OX=9606 GN=RPS19 PE=1 SV=2
1976	sp|P51948|MAT1_HUMAN	45.31	77200	216000	3	35823	CDK-activating kinase assembly factor MAT1 OS=Homo sapiens OX=9606 GN=MNAT1 PE=1 SV=1
2027	sp|P42357|HUTH_HUMAN	45.03	48200	38500	3	72698	Histidine ammonia-lyase OS=Homo sapiens OX=9606 GN=HAL PE=1 SV=1
2011	tr|K7EK07|K7EK07_HUMAN	44.6	3060000	612000	4	14914	Histone H3 (Fragment) OS=Homo sapiens OX=9606 GN=H3F3B PE=1 SV=1
2012	sp|P68431|H31_HUMAN	44.6	3060000	612000	4	15404	Histone H3.1 OS=Homo sapiens OX=9606 GN=HIST1H3A PE=1 SV=2
2013	sp|Q71DI3|H32_HUMAN	44.6	3060000	612000	4	15388	Histone H3.2 OS=Homo sapiens OX=9606 GN=HIST2H3A PE=1 SV=3
2014	sp|P84243|H33_HUMAN	44.6	3060000	612000	4	15328	Histone H3.3 OS=Homo sapiens OX=9606 GN=H3F3A PE=1 SV=2
2015	sp|Q16695|H31T_HUMAN	44.6	3060000	612000	4	15508	Histone H3.1t OS=Homo sapiens OX=9606 GN=HIST3H3 PE=1 SV=3
2280	tr|K7EMV3|K7EMV3_HUMAN	44.6	3060000	612000	3	10334	Histone H3 OS=Homo sapiens OX=9606 GN=H3F3B PE=1 SV=1
2281	tr|B4DEB1|B4DEB1_HUMAN	44.6	3060000	612000	3	14053	Histone H3 OS=Homo sapiens OX=9606 GN=H3F3A PE=1 SV=1
2282	tr|K7ES00|K7ES00_HUMAN	44.6	3060000	612000	3	16621	Histone H3.3 (Fragment) OS=Homo sapiens OX=9606 GN=H3F3B PE=1 SV=1
1986	sp|Q09666|AHNK_HUMAN	44.6	143000	479000	5	629114	Neuroblast differentiation-associated protein AHNAK OS=Homo sapiens OX=9606 GN=AHNAK PE=1 SV=2
2279	sp|P04843|RPN1_HUMAN	44.56		68300	2	68569	Dolichyl-diphosphooligosaccharide--protein glycosyltransferase subunit 1 OS=Homo sapiens OX=9606 GN=RPN1 PE=1 SV=1
3169	tr|F8WF27|F8WF27_HUMAN	44.27		203000	1	10989	Transmembrane 4 L6 family member 1 OS=Homo sapiens OX=9606 GN=TM4SF1 PE=1 SV=1
3170	tr|F8WBG6|F8WBG6_HUMAN	44.27		203000	1	11062	Transmembrane 4 L6 family member 1 OS=Homo sapiens OX=9606 GN=TM4SF1 PE=1 SV=1
3175	sp|P30408|T4S1_HUMAN	44.27		203000	1	21632	Transmembrane 4 L6 family member 1 OS=Homo sapiens OX=9606 GN=TM4SF1 PE=1 SV=1
2448	sp|Q9NX09|DDIT4_HUMAN	44.24	261000		2	25371	DNA damage-inducible transcript 4 protein OS=Homo sapiens OX=9606 GN=DDIT4 PE=1 SV=1
2108	sp|P27797|CALR_HUMAN	44.23	267000		2	48142	Calreticulin OS=Homo sapiens OX=9606 GN=CALR PE=1 SV=1
3162	sp|Q969L2|MAL2_HUMAN	43.89	507000	780000	1	19125	Protein MAL2 OS=Homo sapiens OX=9606 GN=MAL2 PE=1 SV=1
2299	tr|E5RJU9|E5RJU9_HUMAN	43.87	120000	78200	2	57521	Protein LYRIC OS=Homo sapiens OX=9606 GN=MTDH PE=1 SV=1
2300	sp|Q86UE4|LYRIC_HUMAN	43.87	120000	78200	2	63837	Protein LYRIC OS=Homo sapiens OX=9606 GN=MTDH PE=1 SV=2
2541	sp|P48047|ATPO_HUMAN	43.85	98400		2	23277	ATP synthase subunit O mitochondrial OS=Homo sapiens OX=9606 GN=ATP5PO PE=1 SV=1
3173	sp|Q9NQ39|RS10L_HUMAN	43.8	21200		1	20120	Putative 40S ribosomal protein S10-like OS=Homo sapiens OX=9606 GN=RPS10P5 PE=5 SV=1
2301	tr|H0Y512|H0Y512_HUMAN	43.06	170000		2	45414	Adipocyte plasma membrane-associated protein (Fragment) OS=Homo sapiens OX=9606 GN=APMAP PE=1 SV=1
2302	sp|Q9HDC9|APMAP_HUMAN	43.06	170000		2	46480	Adipocyte plasma membrane-associated protein OS=Homo sapiens OX=9606 GN=APMAP PE=1 SV=2
2850	sp|P35754|GLRX1_HUMAN	43.02		56200	1	11776	Glutaredoxin-1 OS=Homo sapiens OX=9606 GN=GLRX PE=1 SV=2
3176	tr|C9JB06|C9JB06_HUMAN	42.85		71200	1	25435	Dehydrogenase/reductase SDR family member on chromosome X (Fragment) OS=Homo sapiens OX=9606 GN=DHRSX PE=1 SV=1
3177	sp|Q8N5I4|DHRSX_HUMAN	42.85		71200	1	36443	Dehydrogenase/reductase SDR family member on chromosome X OS=Homo sapiens OX=9606 GN=DHRSX PE=1 SV=2
2677	tr|F5H6Q0|F5H6Q0_HUMAN	42.85	251000		1	12530	Rho GDP-dissociation inhibitor 2 (Fragment) OS=Homo sapiens OX=9606 GN=ARHGDIB PE=1 SV=1
2678	tr|F5H3P3|F5H3P3_HUMAN	42.85	251000		1	17837	Rho GDP-dissociation inhibitor 2 (Fragment) OS=Homo sapiens OX=9606 GN=ARHGDIB PE=1 SV=8
2680	sp|P52566|GDIR2_HUMAN	42.85	251000		1	22988	Rho GDP-dissociation inhibitor 2 OS=Homo sapiens OX=9606 GN=ARHGDIB PE=1 SV=3
2841	tr|F5H2R5|F5H2R5_HUMAN	42.85	251000		1	9792	Rho GDP-dissociation inhibitor 2 (Fragment) OS=Homo sapiens OX=9606 GN=ARHGDIB PE=1 SV=1
2844	tr|H0YGX7|H0YGX7_HUMAN	42.85	251000		1	22392	Rho GDP-dissociation inhibitor 2 (Fragment) OS=Homo sapiens OX=9606 GN=ARHGDIB PE=1 SV=1
2601	tr|A0A2R8Y623|A0A2R8Y623_HUMAN	42.82	468000	0	2	19406	40S ribosomal protein S7 (Fragment) OS=Homo sapiens OX=9606 GN=RPS7 PE=1 SV=1
2602	tr|B5MCP9|B5MCP9_HUMAN	42.82	468000	0	2	21312	40S ribosomal protein S7 OS=Homo sapiens OX=9606 GN=RPS7 PE=1 SV=1
2603	sp|P62081|RS7_HUMAN	42.82	468000	0	2	22127	40S ribosomal protein S7 OS=Homo sapiens OX=9606 GN=RPS7 PE=1 SV=1
2558	tr|Q5W0S5|Q5W0S5_HUMAN	42.77	166000	46300	2	15213	UV excision repair protein RAD23 homolog B (Fragment) OS=Homo sapiens OX=9606 GN=RAD23B PE=1 SV=1
2559	sp|P54727|RD23B_HUMAN	42.77	166000	46300	2	43171	UV excision repair protein RAD23 homolog B OS=Homo sapiens OX=9606 GN=RAD23B PE=1 SV=1
2854	sp|P62318|SMD3_HUMAN	42.7	158000		1	13916	Small nuclear ribonucleoprotein Sm D3 OS=Homo sapiens OX=9606 GN=SNRPD3 PE=1 SV=1
2588	tr|Q4VAN1|Q4VAN1_HUMAN	42.66	659000	187000	1	55457	BTN1A1 protein OS=Homo sapiens OX=9606 GN=BTN1A1 PE=1 SV=1
2589	sp|Q13410|BT1A1_HUMAN	42.66	659000	187000	1	58960	Butyrophilin subfamily 1 member A1 OS=Homo sapiens OX=9606 GN=BTN1A1 PE=1 SV=3
2072	sp|P41250|GARS_HUMAN	42.23	180000		3	83166	Glycine--tRNA ligase OS=Homo sapiens OX=9606 GN=GARS PE=1 SV=3
3202	sp|Q9NUM4|T106B_HUMAN	42.21	0	247000	1	31127	Transmembrane protein 106B OS=Homo sapiens OX=9606 GN=TMEM106B PE=1 SV=2
2289	sp|Q9Y3A2|UTP11_HUMAN	42.05	10900	0	2	30447	Probable U3 small nucleolar RNA-associated protein 11 OS=Homo sapiens OX=9606 GN=UTP11 PE=1 SV=2
2201	sp|P24158|PRTN3_HUMAN	41.68	482000		2	27807	Myeloblastin OS=Homo sapiens OX=9606 GN=PRTN3 PE=1 SV=3
2567	tr|U3KPS2|U3KPS2_HUMAN	41.68	482000		2	23611	Myeloblastin OS=Homo sapiens OX=9606 GN=PRTN3 PE=1 SV=1
2562	tr|F2Z393|F2Z393_HUMAN	41.54	0		1	35329	Transaldolase OS=Homo sapiens OX=9606 GN=TALDO1 PE=1 SV=1
2563	sp|P37837|TALDO_HUMAN	41.54	0		1	37540	Transaldolase OS=Homo sapiens OX=9606 GN=TALDO1 PE=1 SV=2
2549	tr|A8MUD9|A8MUD9_HUMAN	41.43	287000	197000	2	24433	60S ribosomal protein L7 OS=Homo sapiens OX=9606 GN=RPL7 PE=1 SV=1
2550	sp|P18124|RL7_HUMAN	41.43	287000	197000	2	29226	60S ribosomal protein L7 OS=Homo sapiens OX=9606 GN=RPL7 PE=1 SV=1
3206	tr|E9PJD9|E9PJD9_HUMAN	41.42	106000	71000	1	10127	60S ribosomal protein L27a OS=Homo sapiens OX=9606 GN=RPL27A PE=1 SV=1
3207	tr|E9PLL6|E9PLL6_HUMAN	41.42	106000	71000	1	12201	60S ribosomal protein L27a OS=Homo sapiens OX=9606 GN=RPL27A PE=1 SV=1
3208	tr|E9PLX7|E9PLX7_HUMAN	41.42	106000	71000	1	12477	60S ribosomal protein L27a OS=Homo sapiens OX=9606 GN=RPL27A PE=1 SV=1
3209	sp|P46776|RL27A_HUMAN	41.42	106000	71000	1	16561	60S ribosomal protein L27a OS=Homo sapiens OX=9606 GN=RPL27A PE=1 SV=2
2307	sp|P55072|TERA_HUMAN	41.29	20000		2	89322	Transitional endoplasmic reticulum ATPase OS=Homo sapiens OX=9606 GN=VCP PE=1 SV=4
2655	tr|A0A087WXV3|A0A087WXV3_HUMAN	41.03	199000	377000	2	20128	TAR DNA-binding protein 43 (Fragment) OS=Homo sapiens OX=9606 GN=TARDBP PE=1 SV=1
2658	sp|Q13148|TADBP_HUMAN	41.03	199000	377000	2	44740	TAR DNA-binding protein 43 OS=Homo sapiens OX=9606 GN=TARDBP PE=1 SV=1
3226	tr|A0A087WX29|A0A087WX29_HUMAN	41.03	199000	311000	1	26743	TAR DNA-binding protein 43 (Fragment) OS=Homo sapiens OX=9606 GN=TARDBP PE=1 SV=1
3234	sp|B9A064|IGLL5_HUMAN	40.69	0		1	23063	Immunoglobulin lambda-like polypeptide 5 OS=Homo sapiens OX=9606 GN=IGLL5 PE=2 SV=2
3235	tr|A0A0B4J231|A0A0B4J231_HUMAN	40.69	0		1	23150	Immunoglobulin lambda-like polypeptide 5 OS=Homo sapiens OX=9606 GN=IGLL5 PE=1 SV=1
1994	sp|Q9HBH5|RDH14_HUMAN	40.55	0	182000	4	36865	Retinol dehydrogenase 14 OS=Homo sapiens OX=9606 GN=RDH14 PE=1 SV=1
2894	tr|C9J1Z8|C9J1Z8_HUMAN	40.44	2110000		1	17107	ADP-ribosylation factor 5 (Fragment) OS=Homo sapiens OX=9606 GN=ARF5 PE=1 SV=1
2895	sp|P84085|ARF5_HUMAN	40.44	2110000		1	20530	ADP-ribosylation factor 5 OS=Homo sapiens OX=9606 GN=ARF5 PE=1 SV=2
2896	sp|P61204|ARF3_HUMAN	40.44	2110000		1	20601	ADP-ribosylation factor 3 OS=Homo sapiens OX=9606 GN=ARF3 PE=1 SV=2
2897	sp|P84077|ARF1_HUMAN	40.44	2110000		1	20697	ADP-ribosylation factor 1 OS=Homo sapiens OX=9606 GN=ARF1 PE=1 SV=2
2898	tr|F5H423|F5H423_HUMAN	40.44	2110000		1	23346	Uncharacterized protein OS=Homo sapiens OX=9606 PE=3 SV=1
2317	sp|Q8N0Z8|PUSL1_HUMAN	40.43	89300	50600	2	33233	tRNA pseudouridine synthase-like 1 OS=Homo sapiens OX=9606 GN=PUSL1 PE=1 SV=1
2925	tr|H7C285|H7C285_HUMAN	40.14	74700	85100	1	18219	Tetraspanin-15 (Fragment) OS=Homo sapiens OX=9606 GN=TSPAN15 PE=1 SV=1
2926	sp|O95858|TSN15_HUMAN	40.14	74700	85100	1	33165	Tetraspanin-15 OS=Homo sapiens OX=9606 GN=TSPAN15 PE=1 SV=1
3229	sp|Q9BU02|THTPA_HUMAN	39.87		32400	1	25566	Thiamine-triphosphatase OS=Homo sapiens OX=9606 GN=THTPA PE=1 SV=3
2856	sp|P13716|HEM2_HUMAN	38.85	142000		1	36295	Delta-aminolevulinic acid dehydratase OS=Homo sapiens OX=9606 GN=ALAD PE=1 SV=1
3272	tr|H7C3E0|H7C3E0_HUMAN	37.81	170000	189000	1	21152	Carboxy-terminal domain RNA polymerase II polypeptide A small phosphatase 1 (Fragment) OS=Homo sapiens OX=9606 GN=CTDSP1 PE=1 SV=8
3273	tr|H7C270|H7C270_HUMAN	37.81	170000	189000	1	28514	Carboxy-terminal domain RNA polymerase II polypeptide A small phosphatase 1 (Fragment) OS=Homo sapiens OX=9606 GN=CTDSP1 PE=1 SV=1
3274	sp|Q9GZU7|CTDS1_HUMAN	37.81	170000	189000	1	29203	Carboxy-terminal domain RNA polymerase II polypeptide A small phosphatase 1 OS=Homo sapiens OX=9606 GN=CTDSP1 PE=1 SV=1
3275	tr|H7C1Z7|H7C1Z7_HUMAN	37.81	170000	189000	1	29209	Carboxy-terminal domain RNA polymerase II polypeptide A small phosphatase 1 (Fragment) OS=Homo sapiens OX=9606 GN=CTDSP1 PE=1 SV=1
2021	tr|A0A0J9YWR7|A0A0J9YWR7_HUMAN	37.56	149000	82600	3	17035	Armadillo repeat-containing protein 10 (Fragment) OS=Homo sapiens OX=9606 GN=ARMC10 PE=1 SV=1
2022	tr|H7C2M7|H7C2M7_HUMAN	37.56	149000	82600	3	20565	Armadillo repeat-containing protein 10 (Fragment) OS=Homo sapiens OX=9606 GN=ARMC10 PE=1 SV=1
2023	tr|A0A0J9YXE4|A0A0J9YXE4_HUMAN	37.56	149000	82600	3	23495	Armadillo repeat-containing protein 10 (Fragment) OS=Homo sapiens OX=9606 GN=ARMC10 PE=1 SV=1
2694	tr|S4R371|S4R371_HUMAN	37.27	636000	192000	2	14787	Fatty acid-binding protein heart (Fragment) OS=Homo sapiens OX=9606 GN=FABP3 PE=1 SV=1
2695	sp|P05413|FABPH_HUMAN	37.27	636000	192000	2	14858	Fatty acid-binding protein heart OS=Homo sapiens OX=9606 GN=FABP3 PE=1 SV=4
3286	tr|S4R3A2|S4R3A2_HUMAN	37.27	461000	192000	1	10170	Fatty acid-binding protein heart OS=Homo sapiens OX=9606 GN=FABP3 PE=1 SV=1
2521	sp|P19474|RO52_HUMAN	37.26	0	103000	2	54170	E3 ubiquitin-protein ligase TRIM21 OS=Homo sapiens OX=9606 GN=TRIM21 PE=1 SV=1
2630	sp|Q9Y2Z0|SGT1_HUMAN	37.14	102000		1	41024	Protein SGT1 homolog OS=Homo sapiens OX=9606 GN=SUGT1 PE=1 SV=3
2482	sp|Q14232|EI2BA_HUMAN	37.11	106000	120000	2	33712	Translation initiation factor eIF-2B subunit alpha OS=Homo sapiens OX=9606 GN=EIF2B1 PE=1 SV=1
2454	sp|Q9NZC4|EHF_HUMAN	37.1	194000	0	2	34892	ETS homologous factor OS=Homo sapiens OX=9606 GN=EHF PE=2 SV=1
3292	tr|C9JA05|C9JA05_HUMAN	37.05	44000	32600	1	8168	Immunoglobulin J chain (Fragment) OS=Homo sapiens OX=9606 GN=JCHAIN PE=1 SV=1
3293	tr|D6RHJ6|D6RHJ6_HUMAN	37.05	44000	32600	1	17679	Immunoglobulin J chain (Fragment) OS=Homo sapiens OX=9606 GN=JCHAIN PE=1 SV=1
3294	tr|D6RD17|D6RD17_HUMAN	37.05	44000	32600	1	18020	Immunoglobulin J chain (Fragment) OS=Homo sapiens OX=9606 GN=JCHAIN PE=1 SV=8
3295	sp|P01591|IGJ_HUMAN	37.05	44000	32600	1	18099	Immunoglobulin J chain OS=Homo sapiens OX=9606 GN=JCHAIN PE=1 SV=4
2614	sp|P30048|PRDX3_HUMAN	37	58100		1	27693	Thioredoxin-dependent peroxide reductase mitochondrial OS=Homo sapiens OX=9606 GN=PRDX3 PE=1 SV=3
2908	tr|A6XND1|A6XND1_HUMAN	36.83	0	69100	1	28980	Insulin-like growth factor binding protein 3 isoform b OS=Homo sapiens OX=9606 GN=IGFBP3 PE=1 SV=1
2909	tr|A6XND0|A6XND0_HUMAN	36.83	0	69100	1	29747	Insulin-like growth factor-binding protein 3 OS=Homo sapiens OX=9606 GN=IGFBP3 PE=1 SV=1
3300	tr|C9JMX4|C9JMX4_HUMAN	36.83	0	69100	1	14900	Insulin-like growth factor-binding protein 3 (Fragment) OS=Homo sapiens OX=9606 GN=IGFBP3 PE=1 SV=1
3301	tr|H0Y485|H0Y485_HUMAN	36.83	0	69100	1	16561	Insulin-like growth factor-binding protein 3 (Fragment) OS=Homo sapiens OX=9606 GN=IGFBP3 PE=1 SV=1
3302	tr|H0Y5K2|H0Y5K2_HUMAN	36.83	0	69100	1	17579	Insulin-like growth factor-binding protein 3 (Fragment) OS=Homo sapiens OX=9606 GN=IGFBP3 PE=1 SV=1
3303	tr|B3KWK7|B3KWK7_HUMAN	36.83	0	69100	1	21844	Insulin-like growth factor binding protein 3 isoform CRA_b OS=Homo sapiens OX=9606 GN=IGFBP3 PE=1 SV=1
3305	sp|P17936|IBP3_HUMAN	36.83	0	69100	1	31674	Insulin-like growth factor-binding protein 3 OS=Homo sapiens OX=9606 GN=IGFBP3 PE=1 SV=2
2249	tr|Q5TEC6|Q5TEC6_HUMAN	36.64	272000		3	15430	Histone H3 OS=Homo sapiens OX=9606 GN=HIST2H3PS2 PE=1 SV=1
2631	sp|P47989|XDH_HUMAN	36.53	266000		1	146424	Xanthine dehydrogenase/oxidase OS=Homo sapiens OX=9606 GN=XDH PE=1 SV=4
2540	tr|B0YIW6|B0YIW6_HUMAN	36.5		505000	2	61626	Archain 1 isoform CRA_a OS=Homo sapiens OX=9606 GN=ARCN1 PE=1 SV=1
3312	tr|E9PJC7|E9PJC7_HUMAN	36.32	172000	209000	1	17332	Tetraspanin (Fragment) OS=Homo sapiens OX=9606 GN=CD82 PE=1 SV=1
3313	sp|P27701|CD82_HUMAN	36.32	172000	209000	1	29626	CD82 antigen OS=Homo sapiens OX=9606 GN=CD82 PE=1 SV=1
3319	tr|C9JFR7|C9JFR7_HUMAN	35.87	0		1	11333	Cytochrome c (Fragment) OS=Homo sapiens OX=9606 GN=CYCS PE=1 SV=1
3321	sp|P99999|CYC_HUMAN	35.87	0		1	11749	Cytochrome c OS=Homo sapiens OX=9606 GN=CYCS PE=1 SV=2
3325	tr|C9IYT0|C9IYT0_HUMAN	35.77	101000		1	29722	H/ACA ribonucleoprotein complex subunit DKC1 (Fragment) OS=Homo sapiens OX=9606 GN=DKC1 PE=1 SV=8
3338	sp|O60832|DKC1_HUMAN	35.77	101000		1	57674	H/ACA ribonucleoprotein complex subunit DKC1 OS=Homo sapiens OX=9606 GN=DKC1 PE=1 SV=3
3308	tr|B3KPU0|B3KPU0_HUMAN	35.71		46100	1	16103	cDNA FLJ32186 fis clone PLACE6002011 highly similar to PDZ and LIM domain protein 2 OS=Homo sapiens OX=9606 GN=PDLIM2 PE=1 SV=1
3309	tr|A0A087WVI1|A0A087WVI1_HUMAN	35.71		46100	1	34767	PDZ and LIM domain protein 2 OS=Homo sapiens OX=9606 GN=PDLIM2 PE=1 SV=1
3310	sp|Q96JY6|PDLI2_HUMAN	35.71		46100	1	37459	PDZ and LIM domain protein 2 OS=Homo sapiens OX=9606 GN=PDLIM2 PE=1 SV=1
2560	sp|Q96DF8|ESS2_HUMAN	35.48		70400	2	52568	Splicing factor ESS-2 homolog OS=Homo sapiens OX=9606 GN=ESS2 PE=1 SV=1
2969	sp|P36578|RL4_HUMAN	35.38		0	1	47697	60S ribosomal protein L4 OS=Homo sapiens OX=9606 GN=RPL4 PE=1 SV=5
3311	tr|H3BM89|H3BM89_HUMAN	35.38		0	1	37657	60S ribosomal protein L4 OS=Homo sapiens OX=9606 GN=RPL4 PE=1 SV=1
3330	tr|Q1JUQ3|Q1JUQ3_HUMAN	35.3	22800		1	3965	FK506 binding protein12 OS=Homo sapiens OX=9606 GN=FKBP1A PE=2 SV=1
3331	tr|A0A087WTS4|A0A087WTS4_HUMAN	35.3	22800		1	10800	Peptidyl-prolyl cis-trans isomerase FKBP1A OS=Homo sapiens OX=9606 GN=FKBP1A PE=4 SV=1
3332	sp|P62942|FKB1A_HUMAN	35.3	22800		1	11951	Peptidyl-prolyl cis-trans isomerase FKBP1A OS=Homo sapiens OX=9606 GN=FKBP1A PE=1 SV=2
3333	tr|A0A087WV48|A0A087WV48_HUMAN	35.3	22800		1	12680	Uncharacterized protein OS=Homo sapiens OX=9606 PE=4 SV=1
3334	tr|A0A087WZM5|A0A087WZM5_HUMAN	35.3	22800		1	14927	Peptidylprolyl isomerase OS=Homo sapiens OX=9606 GN=FKBP1A PE=1 SV=1
2585	sp|Q13416|ORC2_HUMAN	34.98	2610000	2590000	2	65972	Origin recognition complex subunit 2 OS=Homo sapiens OX=9606 GN=ORC2 PE=1 SV=2
2838	tr|E5RI98|E5RI98_HUMAN	34.8	987000	1270000	2	11865	Nucleophosmin (Fragment) OS=Homo sapiens OX=9606 GN=NPM1 PE=1 SV=1
2880	sp|P06748|NPM_HUMAN	34.8	987000	1270000	2	32575	Nucleophosmin OS=Homo sapiens OX=9606 GN=NPM1 PE=1 SV=2
2057	sp|O75367|H2AY_HUMAN	34.23	112000	4490	3	39617	Core histone macro-H2A.1 OS=Homo sapiens OX=9606 GN=H2AFY PE=1 SV=4
2061	tr|B4DJC3|B4DJC3_HUMAN	34.23	112000	4490	3	21548	Histone H2A OS=Homo sapiens OX=9606 GN=H2AFY PE=1 SV=1
2961	tr|K7EKG4|K7EKG4_HUMAN	34	10000	64300	1	18290	Mitochondrial import receptor subunit TOM40 homolog (Fragment) OS=Homo sapiens OX=9606 GN=TOMM40 PE=1 SV=1
2962	tr|K7EJ57|K7EJ57_HUMAN	34	10000	64300	1	21915	Mitochondrial import receptor subunit TOM40 homolog (Fragment) OS=Homo sapiens OX=9606 GN=TOMM40 PE=1 SV=8
2963	sp|O96008|TOM40_HUMAN	34	10000	64300	1	37893	Mitochondrial import receptor subunit TOM40 homolog OS=Homo sapiens OX=9606 GN=TOMM40 PE=1 SV=1
2679	sp|Q6IPR3|TYW3_HUMAN	33.96	145000	138000	1	29794	tRNA wybutosine-synthesizing protein 3 homolog OS=Homo sapiens OX=9606 GN=TYW3 PE=2 SV=2
2967	tr|V9GZ67|V9GZ67_HUMAN	33.96	145000	138000	1	16112	tRNA wybutosine-synthesizing protein 3 homolog OS=Homo sapiens OX=9606 GN=TYW3 PE=1 SV=1
3367	tr|V9GY40|V9GY40_HUMAN	33.96	145000	138000	1	6132	tRNA wybutosine-synthesizing protein 3 homolog (Fragment) OS=Homo sapiens OX=9606 GN=TYW3 PE=1 SV=1
2948	tr|H3BSC1|H3BSC1_HUMAN	33.85	42600		1	22486	Ras-related protein Rab-11A OS=Homo sapiens OX=9606 GN=RAB11A PE=1 SV=1
2949	sp|P62491|RB11A_HUMAN	33.85	42600		1	24394	Ras-related protein Rab-11A OS=Homo sapiens OX=9606 GN=RAB11A PE=1 SV=3
2950	sp|Q15907|RB11B_HUMAN	33.85	42600		1	24488	Ras-related protein Rab-11B OS=Homo sapiens OX=9606 GN=RAB11B PE=1 SV=4
2653	sp|Q9Y295|DRG1_HUMAN	33.68		37900	1	40542	Developmentally-regulated GTP-binding protein 1 OS=Homo sapiens OX=9606 GN=DRG1 PE=1 SV=1
3379	tr|H3BSJ9|H3BSJ9_HUMAN	33.54	36200		1	36389	Cytochrome b-c1 complex subunit 2 mitochondrial OS=Homo sapiens OX=9606 GN=UQCRC2 PE=1 SV=1
2579	sp|P60866|RS20_HUMAN	33.46	83500	35500	2	13373	40S ribosomal protein S20 OS=Homo sapiens OX=9606 GN=RPS20 PE=1 SV=1
3368	tr|G3XAN0|G3XAN0_HUMAN	33.46	62000	35500	1	7247	40S ribosomal protein S20 OS=Homo sapiens OX=9606 GN=RPS20 PE=1 SV=1
2700	tr|D6RDU5|D6RDU5_HUMAN	33.45	61300	56300	1	43113	Septin-11 (Fragment) OS=Homo sapiens OX=9606 GN=SEPT11 PE=1 SV=1
2702	tr|D6RGI3|D6RGI3_HUMAN	33.45	61300	56300	1	49006	Septin 11 isoform CRA_b OS=Homo sapiens OX=9606 GN=SEPT11 PE=1 SV=1
2703	sp|Q9NVA2|SEP11_HUMAN	33.45	61300	56300	1	49398	Septin-11 OS=Homo sapiens OX=9606 GN=SEPT11 PE=1 SV=3
2704	tr|D6RER5|D6RER5_HUMAN	33.45	61300	56300	1	49809	Septin-11 OS=Homo sapiens OX=9606 GN=SEPT11 PE=1 SV=1
2718	sp|Q6ZU15|SEP14_HUMAN	33.45	61300	56300	1	50025	Septin-14 OS=Homo sapiens OX=9606 GN=SEPT14 PE=1 SV=2
2989	tr|A0A087X142|A0A087X142_HUMAN	33.45	61300	56300	1	49356	Septin-8 OS=Homo sapiens OX=9606 GN=SEPT8 PE=1 SV=1
2990	tr|A6NMH6|A6NMH6_HUMAN	33.45	61300	56300	1	49916	Septin-8 OS=Homo sapiens OX=9606 GN=SEPT8 PE=1 SV=1
2991	tr|B1AMS2|B1AMS2_HUMAN	33.45	61300	56300	1	49303	Septin 6 isoform CRA_b OS=Homo sapiens OX=9606 GN=SEPT6 PE=1 SV=1
2992	sp|Q14141|SEPT6_HUMAN	33.45	61300	56300	1	49717	Septin-6 OS=Homo sapiens OX=9606 GN=SEPT6 PE=1 SV=4
2993	tr|A6NFQ9|A6NFQ9_HUMAN	33.45	61300	56300	1	50928	Septin-8 OS=Homo sapiens OX=9606 GN=SEPT8 PE=1 SV=1
2994	tr|F8W8I8|F8W8I8_HUMAN	33.45	61300	56300	1	53163	Septin-8 OS=Homo sapiens OX=9606 GN=SEPT8 PE=1 SV=1
2995	sp|Q92599|SEPT8_HUMAN	33.45	61300	56300	1	55756	Septin-8 OS=Homo sapiens OX=9606 GN=SEPT8 PE=1 SV=4
3380	tr|C9JV02|C9JV02_HUMAN	33.45	61300	56300	1	15045	Septin-8 (Fragment) OS=Homo sapiens OX=9606 GN=SEPT8 PE=1 SV=1
3381	tr|A0A0U1RRH9|A0A0U1RRH9_HUMAN	33.45	61300	56300	1	16464	Septin-7 (Fragment) OS=Homo sapiens OX=9606 GN=SEPT7 PE=1 SV=1
3382	tr|A0A0U1RRE1|A0A0U1RRE1_HUMAN	33.45	61300	56300	1	17710	Septin-7 (Fragment) OS=Homo sapiens OX=9606 GN=SEPT7 PE=1 SV=1
3383	tr|G3V1Q4|G3V1Q4_HUMAN	33.45	61300	56300	1	46566	Septin-7 OS=Homo sapiens OX=9606 GN=SEPT7 PE=1 SV=2
3384	tr|E7ES33|E7ES33_HUMAN	33.45	61300	56300	1	48716	Septin-7 OS=Homo sapiens OX=9606 GN=SEPT7 PE=1 SV=3
3385	sp|Q16181|SEPT7_HUMAN	33.45	61300	56300	1	50680	Septin-7 OS=Homo sapiens OX=9606 GN=SEPT7 PE=1 SV=2
3386	tr|E7EPK1|E7EPK1_HUMAN	33.45	61300	56300	1	50695	Septin-7 OS=Homo sapiens OX=9606 GN=SEPT7 PE=1 SV=2
3369	sp|O14595|CTDS2_HUMAN	33.38		33700	1	30664	Carboxy-terminal domain RNA polymerase II polypeptide A small phosphatase 2 OS=Homo sapiens OX=9606 GN=CTDSP2 PE=1 SV=2
2705	sp|Q92688|AN32B_HUMAN	33.25	105000	181000	1	28788	Acidic leucine-rich nuclear phosphoprotein 32 family member B OS=Homo sapiens OX=9606 GN=ANP32B PE=1 SV=1
2696	sp|O00625|PIR_HUMAN	32.26	0	95200	1	32113	Pirin OS=Homo sapiens OX=9606 GN=PIR PE=1 SV=1
2561	sp|O95782|AP2A1_HUMAN	32.25	86700	83900	1	107546	AP-2 complex subunit alpha-1 OS=Homo sapiens OX=9606 GN=AP2A1 PE=1 SV=3
3558	tr|E9PFD4|E9PFD4_HUMAN	32.1		31800	2	21511	BZW2 protein OS=Homo sapiens OX=9606 GN=BZW2 PE=1 SV=2
3561	tr|B5MCE7|B5MCE7_HUMAN	32.1		31800	2	26182	Basic leucine zipper and W2 domain-containing protein 2 OS=Homo sapiens OX=9606 GN=BZW2 PE=1 SV=1
3562	tr|Q75MG1|Q75MG1_HUMAN	32.1		31800	2	31248	Basic leucine zipper and W2 domain-containing protein 2 (Fragment) OS=Homo sapiens OX=9606 GN=BZW2 PE=1 SV=1
3565	tr|B5MCH7|B5MCH7_HUMAN	32.1		31800	2	39446	Basic leucine zipper and W2 domain-containing protein 2 OS=Homo sapiens OX=9606 GN=BZW2 PE=1 SV=1
3569	tr|E7ETZ4|E7ETZ4_HUMAN	32.1		31800	2	46913	Basic leucine zipper and W2 domain-containing protein 2 (Fragment) OS=Homo sapiens OX=9606 GN=BZW2 PE=1 SV=1
3570	sp|Q9Y6E2|BZW2_HUMAN	32.1		31800	2	48162	Basic leucine zipper and W2 domain-containing protein 2 OS=Homo sapiens OX=9606 GN=BZW2 PE=1 SV=1
2303	tr|A0A0U1RR85|A0A0U1RR85_HUMAN	31.88	141000	209000	3	9446	Receptor expression-enhancing protein (Fragment) OS=Homo sapiens OX=9606 GN=REEP3 PE=1 SV=1
2305	sp|Q6NUK4|REEP3_HUMAN	31.88	141000	209000	3	29264	Receptor expression-enhancing protein 3 OS=Homo sapiens OX=9606 GN=REEP3 PE=1 SV=1
2743	sp|O14744|ANM5_HUMAN	31.78	0		1	72684	Protein arginine N-methyltransferase 5 OS=Homo sapiens OX=9606 GN=PRMT5 PE=1 SV=4
3416	tr|G3V580|G3V580_HUMAN	31.78	0		1	20375	Protein arginine N-methyltransferase 5 (Fragment) OS=Homo sapiens OX=9606 GN=PRMT5 PE=1 SV=1
3417	tr|G3V2L6|G3V2L6_HUMAN	31.78	0		1	20840	Protein arginine N-methyltransferase 5 (Fragment) OS=Homo sapiens OX=9606 GN=PRMT5 PE=1 SV=1
3418	tr|C9JSX3|C9JSX3_HUMAN	31.78	0		1	20590	Protein arginine N-methyltransferase 5 (Fragment) OS=Homo sapiens OX=9606 GN=PRMT5 PE=1 SV=2
2978	sp|Q96GX9|MTNB_HUMAN	31.53		24300	1	27125	Methylthioribulose-1-phosphate dehydratase OS=Homo sapiens OX=9606 GN=APIP PE=1 SV=1
2979	sp|O60353|FZD6_HUMAN	31.46		67200	1	79292	Frizzled-6 OS=Homo sapiens OX=9606 GN=FZD6 PE=1 SV=2
2809	sp|P61086|UBE2K_HUMAN	31.22	57400	230000	2	22407	Ubiquitin-conjugating enzyme E2 K OS=Homo sapiens OX=9606 GN=UBE2K PE=1 SV=3
3444	sp|P30041|PRDX6_HUMAN	30.99	103000		1	25035	Peroxiredoxin-6 OS=Homo sapiens OX=9606 GN=PRDX6 PE=1 SV=3
3432	tr|E7EUI7|E7EUI7_HUMAN	30.97		68600	1	8981	Protein phosphatase inhibitor 2 OS=Homo sapiens OX=9606 GN=PPP1R2 PE=1 SV=1
3433	tr|E7EMN6|E7EMN6_HUMAN	30.97		68600	1	19245	Protein phosphatase inhibitor 2 (Fragment) OS=Homo sapiens OX=9606 GN=PPP1R2 PE=1 SV=1
3434	sp|Q6NXS1|IPP2B_HUMAN	30.97		68600	1	23106	Protein phosphatase inhibitor 2 family member B OS=Homo sapiens OX=9606 GN=PPP1R2B PE=1 SV=2
3435	sp|P41236|IPP2_HUMAN	30.97		68600	1	23015	Protein phosphatase inhibitor 2 OS=Homo sapiens OX=9606 GN=PPP1R2 PE=1 SV=2
3447	tr|K7EQD0|K7EQD0_HUMAN	30.53	48500		1	3491	Vasodilator-stimulated phosphoprotein (Fragment) OS=Homo sapiens OX=9606 GN=VASP PE=1 SV=8
3448	sp|P50552|VASP_HUMAN	30.53	48500		1	39830	Vasodilator-stimulated phosphoprotein OS=Homo sapiens OX=9606 GN=VASP PE=1 SV=3
2835	tr|J3QR09|J3QR09_HUMAN	30.52	269000	0	2	23135	Ribosomal protein L19 OS=Homo sapiens OX=9606 GN=RPL19 PE=1 SV=1
2836	tr|J3KTE4|J3KTE4_HUMAN	30.52	269000	0	2	23248	Ribosomal protein L19 OS=Homo sapiens OX=9606 GN=RPL19 PE=1 SV=1
2837	sp|P84098|RL19_HUMAN	30.52	269000	0	2	23466	60S ribosomal protein L19 OS=Homo sapiens OX=9606 GN=RPL19 PE=1 SV=1
2406	sp|P46977|STT3A_HUMAN	30.46	178000	171000	3	80530	Dolichyl-diphosphooligosaccharide--protein glycosyltransferase subunit STT3A OS=Homo sapiens OX=9606 GN=STT3A PE=1 SV=2
3445	sp|A0A0B4J1V0|HV315_HUMAN	30.24		155000	1	12926	Immunoglobulin heavy variable 3-15 OS=Homo sapiens OX=9606 GN=IGHV3-15 PE=3 SV=1
3450	tr|A0A0C4DGE4|A0A0C4DGE4_HUMAN	30.14	20500		1	23243	Syntaxin-3 (Fragment) OS=Homo sapiens OX=9606 GN=STX3 PE=1 SV=1
2715	tr|A0A087X020|A0A087X020_HUMAN	29.66		36100	1	28865	Ribosome maturation protein SBDS OS=Homo sapiens OX=9606 GN=SBDS PE=1 SV=1
2716	sp|Q9Y3A5|SBDS_HUMAN	29.66		36100	1	28764	Ribosome maturation protein SBDS OS=Homo sapiens OX=9606 GN=SBDS PE=1 SV=4
3015	tr|F8WE72|F8WE72_HUMAN	29.66		36100	1	9769	Ribosome maturation protein SBDS OS=Homo sapiens OX=9606 GN=SBDS PE=1 SV=1
3466	tr|A0A1W2PPQ9|A0A1W2PPQ9_HUMAN	29.62	541000	824000	1	12448	Contactin-2 (Fragment) OS=Homo sapiens OX=9606 GN=CNTN2 PE=1 SV=1
3489	tr|A0A1W2PQJ4|A0A1W2PQJ4_HUMAN	29.62	541000	824000	1	51202	Contactin-2 (Fragment) OS=Homo sapiens OX=9606 GN=CNTN2 PE=1 SV=1
3494	tr|A0A1W2PR60|A0A1W2PR60_HUMAN	29.62	541000	824000	1	57087	Contactin-2 (Fragment) OS=Homo sapiens OX=9606 GN=CNTN2 PE=1 SV=1
3499	tr|A0A1W2PQ86|A0A1W2PQ86_HUMAN	29.62	541000	824000	1	83142	Contactin-2 OS=Homo sapiens OX=9606 GN=CNTN2 PE=1 SV=1
3544	tr|A0A1B0GTL7|A0A1B0GTL7_HUMAN	29.62	541000	824000	1	110381	Contactin-2 (Fragment) OS=Homo sapiens OX=9606 GN=CNTN2 PE=1 SV=2
3548	sp|Q02246|CNTN2_HUMAN	29.62	541000	824000	1	113393	Contactin-2 OS=Homo sapiens OX=9606 GN=CNTN2 PE=1 SV=1
3552	tr|A0A1W2PQ11|A0A1W2PQ11_HUMAN	29.62	541000	824000	1	118281	Contactin-2 OS=Homo sapiens OX=9606 GN=CNTN2 PE=1 SV=1
3463	sp|A0A0A0MS15|HV349_HUMAN	29.62		0	1	13056	Immunoglobulin heavy variable 3-49 OS=Homo sapiens OX=9606 GN=IGHV3-49 PE=3 SV=1
3126	tr|G3V0E5|G3V0E5_HUMAN	29.6	17600		1	75964	Transferrin receptor (P90 CD71) isoform CRA_c OS=Homo sapiens OX=9606 GN=TFRC PE=1 SV=1
2746	sp|A0MZ66|SHOT1_HUMAN	29.48	37500	55000	1	71640	Shootin-1 OS=Homo sapiens OX=9606 GN=SHTN1 PE=1 SV=4
3475	sp|P0DOY3|IGLC3_HUMAN	29.41	207000	0	1	11266	Immunoglobulin lambda constant 3 OS=Homo sapiens OX=9606 GN=IGLC3 PE=1 SV=1
3476	sp|P0DOY2|IGLC2_HUMAN	29.41	207000	0	1	11294	Immunoglobulin lambda constant 2 OS=Homo sapiens OX=9606 GN=IGLC2 PE=1 SV=1
3236	sp|P15538|C11B1_HUMAN	29.4	4830000	3680000	1	57573	Cytochrome P450 11B1 mitochondrial OS=Homo sapiens OX=9606 GN=CYP11B1 PE=1 SV=5
3261	tr|Q4VAR0|Q4VAR0_HUMAN	29.4	4830000	3680000	1	65128	CYP11B1 protein OS=Homo sapiens OX=9606 GN=CYP11B1 PE=1 SV=1
3477	tr|H0YBR4|H0YBR4_HUMAN	29.4	4830000	3680000	1	20526	Cytochrome P450 11B1 mitochondrial (Fragment) OS=Homo sapiens OX=9606 GN=CYP11B1 PE=1 SV=1
3492	sp|P19099|C11B2_HUMAN	29.4	4830000	3680000	1	57560	Cytochrome P450 11B2 mitochondrial OS=Homo sapiens OX=9606 GN=CYP11B2 PE=1 SV=3
3579	sp|Q96K76|UBP47_HUMAN	29.4	4830000	3680000	1	157311	Ubiquitin carboxyl-terminal hydrolase 47 OS=Homo sapiens OX=9606 GN=USP47 PE=1 SV=3
2508	tr|H0YF02|H0YF02_HUMAN	29.29	458000		2	11722	Myelin basic protein OS=Homo sapiens OX=9606 GN=MBP PE=1 SV=2
2509	tr|H0YEA2|H0YEA2_HUMAN	29.29	458000		2	13061	Myelin basic protein OS=Homo sapiens OX=9606 GN=MBP PE=1 SV=2
2510	tr|A8MZH3|A8MZH3_HUMAN	29.29	458000		2	19730	Myelin basic protein OS=Homo sapiens OX=9606 GN=MBP PE=1 SV=1
2511	tr|H7BYR8|H7BYR8_HUMAN	29.29	458000		2	25742	Myelin basic protein OS=Homo sapiens OX=9606 GN=MBP PE=1 SV=1
2512	tr|J3QQK6|J3QQK6_HUMAN	29.29	458000		2	27700	Myelin basic protein OS=Homo sapiens OX=9606 GN=MBP PE=1 SV=1
2513	sp|P02686|MBP_HUMAN	29.29	458000		2	33117	Myelin basic protein OS=Homo sapiens OX=9606 GN=MBP PE=1 SV=3
2708	tr|E9PJ72|E9PJ72_HUMAN	29.29	458000		2	16155	Myelin basic protein OS=Homo sapiens OX=9606 GN=MBP PE=1 SV=1
3478	tr|C9J6H1|C9J6H1_HUMAN	29.29	303000		1	11095	Myelin basic protein (Fragment) OS=Homo sapiens OX=9606 GN=MBP PE=1 SV=1
2621	sp|Q07666|KHDR1_HUMAN	29.2	96200	319000	2	48227	KH domain-containing RNA-binding signal transduction-associated protein 1 OS=Homo sapiens OX=9606 GN=KHDRBS1 PE=1 SV=1
2729	tr|M0QXS5|M0QXS5_HUMAN	29.16	21300		1	58481	Heterogeneous nuclear ribonucleoprotein L (Fragment) OS=Homo sapiens OX=9606 GN=HNRNPL PE=1 SV=1
2730	tr|A0A3B3ITJ4|A0A3B3ITJ4_HUMAN	29.16	21300		1	59219	Heterogeneous nuclear ribonucleoprotein L (Fragment) OS=Homo sapiens OX=9606 GN=HNRNPL PE=1 SV=1
2731	sp|P14866|HNRPL_HUMAN	29.16	21300		1	64133	Heterogeneous nuclear ribonucleoprotein L OS=Homo sapiens OX=9606 GN=HNRNPL PE=1 SV=2
3480	tr|M0QYL7|M0QYL7_HUMAN	29.16	21300		1	22011	Heterogeneous nuclear ribonucleoprotein L (Fragment) OS=Homo sapiens OX=9606 GN=HNRNPL PE=1 SV=1
3481	tr|M0R1W6|M0R1W6_HUMAN	29.16	21300		1	24390	Heterogeneous nuclear ribonucleoprotein L (Fragment) OS=Homo sapiens OX=9606 GN=HNRNPL PE=1 SV=1
2797	sp|Q9HA47|UCK1_HUMAN	29.15	67200	95600	2	31435	Uridine-cytidine kinase 1 OS=Homo sapiens OX=9606 GN=UCK1 PE=1 SV=1
3482	sp|O00401|WASL_HUMAN	29.13	168000		1	54827	Neural Wiskott-Aldrich syndrome protein OS=Homo sapiens OX=9606 GN=WASL PE=1 SV=2
3028	sp|Q16270|IBP7_HUMAN	28.91	20900		1	29130	Insulin-like growth factor-binding protein 7 OS=Homo sapiens OX=9606 GN=IGFBP7 PE=1 SV=1
3485	sp|O60487|MPZL2_HUMAN	28.89	44700	84800	1	24484	Myelin protein zero-like protein 2 OS=Homo sapiens OX=9606 GN=MPZL2 PE=1 SV=1
2748	sp|P0C221|CC175_HUMAN	28.81	3060000	3770000	1	93626	Coiled-coil domain-containing protein 175 OS=Homo sapiens OX=9606 GN=CCDC175 PE=4 SV=2
2749	tr|A0A0A0MTQ8|A0A0A0MTQ8_HUMAN	28.81	3060000	3770000	1	97414	Coiled-coil domain-containing protein 175 OS=Homo sapiens OX=9606 GN=CCDC175 PE=1 SV=1
3500	tr|E9PLT1|E9PLT1_HUMAN	28.73	153000		1	44733	Platelet glycoprotein 4 OS=Homo sapiens OX=9606 GN=CD36 PE=1 SV=1
3501	tr|E7EU05|E7EU05_HUMAN	28.73	153000		1	52062	Platelet glycoprotein 4 (Fragment) OS=Homo sapiens OX=9606 GN=CD36 PE=1 SV=2
3502	sp|P16671|CD36_HUMAN	28.73	153000		1	53053	Platelet glycoprotein 4 OS=Homo sapiens OX=9606 GN=CD36 PE=1 SV=2
3016	sp|P28072|PSB6_HUMAN	28.59		85900	1	25358	Proteasome subunit beta type-6 OS=Homo sapiens OX=9606 GN=PSMB6 PE=1 SV=4
2593	sp|P78318|IGBP1_HUMAN	28.17	10700	84400	2	39222	Immunoglobulin-binding protein 1 OS=Homo sapiens OX=9606 GN=IGBP1 PE=1 SV=1
3560	tr|A0A087WSY5|A0A087WSY5_HUMAN	28.09	102000	31500	1	44022	Carboxypeptidase B2 OS=Homo sapiens OX=9606 GN=CPB2 PE=1 SV=1
3567	sp|Q96IY4|CBPB2_HUMAN	28.09	102000	31500	1	48424	Carboxypeptidase B2 OS=Homo sapiens OX=9606 GN=CPB2 PE=1 SV=2
3504	tr|H7C171|H7C171_HUMAN	27.78	57900	33000	1	10715	INO80 complex subunit B (Fragment) OS=Homo sapiens OX=9606 GN=INO80B PE=4 SV=1
3505	tr|C9JKY0|C9JKY0_HUMAN	27.78	57900	33000	1	19558	INO80 complex subunit B (Fragment) OS=Homo sapiens OX=9606 GN=INO80B PE=4 SV=1
3506	tr|B8ZZ93|B8ZZ93_HUMAN	27.78	57900	33000	1	20454	INO80 complex subunit B OS=Homo sapiens OX=9606 GN=INO80B PE=4 SV=1
3507	tr|B8ZZH7|B8ZZH7_HUMAN	27.78	57900	33000	1	22767	INO80 complex subunit B (Fragment) OS=Homo sapiens OX=9606 GN=INO80B PE=4 SV=2
3518	tr|F8WCL7|F8WCL7_HUMAN	27.78	57900	33000	1	29262	INO80B-WBP1 readthrough (NMD candidate) OS=Homo sapiens OX=9606 GN=INO80B-WBP1 PE=4 SV=1
3520	sp|Q9C086|IN80B_HUMAN	27.78	57900	33000	1	38637	INO80 complex subunit B OS=Homo sapiens OX=9606 GN=INO80B PE=1 SV=2
3521	tr|J3KQ70|J3KQ70_HUMAN	27.78	57900	33000	1	39432	HCG2039827 isoform CRA_e OS=Homo sapiens OX=9606 GN=INO80B-WBP1 PE=4 SV=1
3510	tr|C9J7D1|C9J7D1_HUMAN	27.72	62400		1	10253	Ras-related protein Rab-7a OS=Homo sapiens OX=9606 GN=RAB7A PE=1 SV=1
3511	tr|C9J4S4|C9J4S4_HUMAN	27.72	62400		1	10962	Ras-related protein Rab-7a OS=Homo sapiens OX=9606 GN=RAB7A PE=1 SV=1
3512	tr|C9IZZ0|C9IZZ0_HUMAN	27.72	62400		1	13075	Ras-related protein Rab-7a (Fragment) OS=Homo sapiens OX=9606 GN=RAB7A PE=1 SV=1
3513	tr|C9J4V0|C9J4V0_HUMAN	27.72	62400		1	15138	Ras-related protein Rab-7a OS=Homo sapiens OX=9606 GN=RAB7A PE=1 SV=1
3514	tr|C9J592|C9J592_HUMAN	27.72	62400		1	17038	Ras-related protein Rab-7a (Fragment) OS=Homo sapiens OX=9606 GN=RAB7A PE=1 SV=1
3515	tr|C9J8S3|C9J8S3_HUMAN	27.72	62400		1	18027	Ras-related protein Rab-7a OS=Homo sapiens OX=9606 GN=RAB7A PE=1 SV=1
3516	sp|P51149|RAB7A_HUMAN	27.72	62400		1	23490	Ras-related protein Rab-7a OS=Homo sapiens OX=9606 GN=RAB7A PE=1 SV=1
2788	sp|Q3B726|RPA43_HUMAN	27.66	25000	115000	1	37432	DNA-directed RNA polymerase I subunit RPA43 OS=Homo sapiens OX=9606 GN=TWISTNB PE=1 SV=1
2761	sp|P00505|AATM_HUMAN	27.63		16100	1	47518	Aspartate aminotransferase mitochondrial OS=Homo sapiens OX=9606 GN=GOT2 PE=1 SV=3
2952	tr|A0A0C4DFP6|A0A0C4DFP6_HUMAN	27.59	17400000	6250000	2	69707	Cartilage acidic protein 1 OS=Homo sapiens OX=9606 GN=CRTAC1 PE=1 SV=1
2953	sp|Q9NQ79|CRAC1_HUMAN	27.59	17400000	6250000	2	71421	Cartilage acidic protein 1 OS=Homo sapiens OX=9606 GN=CRTAC1 PE=1 SV=2
2029	tr|E9PK47|E9PK47_HUMAN	27.53	333000		3	94070	Alpha-1 4 glucan phosphorylase OS=Homo sapiens OX=9606 GN=PYGL PE=1 SV=1
2030	sp|P06737|PYGL_HUMAN	27.53	333000		3	97149	Glycogen phosphorylase liver form OS=Homo sapiens OX=9606 GN=PYGL PE=1 SV=4
2580	sp|Q9P0L0|VAPA_HUMAN	27.48	82500	198000	2	27893	Vesicle-associated membrane protein-associated protein A OS=Homo sapiens OX=9606 GN=VAPA PE=1 SV=3
3563	tr|E5RK64|E5RK64_HUMAN	27.48		76500	1	7801	Vesicle-associated membrane protein-associated protein B/C OS=Homo sapiens OX=9606 GN=VAPB PE=1 SV=1
3564	sp|O95292|VAPB_HUMAN	27.48		76500	1	27228	Vesicle-associated membrane protein-associated protein B/C OS=Homo sapiens OX=9606 GN=VAPB PE=1 SV=3
3408	sp|Q30154|DRB5_HUMAN	27.46	23200		1	30056	HLA class II histocompatibility antigen DR beta 5 chain OS=Homo sapiens OX=9606 GN=HLA-DRB5 PE=1 SV=1
3409	sp|Q95IE3|2B1C_HUMAN	27.46	23200		1	29878	HLA class II histocompatibility antigen DRB1-12 beta chain OS=Homo sapiens OX=9606 GN=HLA-DRB1 PE=1 SV=1
3536	sp|P13760|2B14_HUMAN	27.46	23200		1	30112	HLA class II histocompatibility antigen DRB1-4 beta chain OS=Homo sapiens OX=9606 GN=HLA-DRB1 PE=1 SV=1
3537	sp|Q30167|2B1A_HUMAN	27.46	23200		1	30002	HLA class II histocompatibility antigen DRB1-10 beta chain OS=Homo sapiens OX=9606 GN=HLA-DRB1 PE=1 SV=2
3538	sp|P20039|2B1B_HUMAN	27.46	23200		1	30160	HLA class II histocompatibility antigen DRB1-11 beta chain OS=Homo sapiens OX=9606 GN=HLA-DRB1 PE=1 SV=1
3539	sp|P01911|2B1F_HUMAN	27.46	23200		1	29966	HLA class II histocompatibility antigen DRB1-15 beta chain OS=Homo sapiens OX=9606 GN=HLA-DRB1 PE=1 SV=2
3540	sp|Q5Y7A7|2B1D_HUMAN	27.46	23200		1	30008	HLA class II histocompatibility antigen DRB1-13 beta chain OS=Homo sapiens OX=9606 GN=HLA-DRB1 PE=1 SV=1
3541	sp|Q29974|2B1G_HUMAN	27.46	23200		1	30030	HLA class II histocompatibility antigen DRB1-16 beta chain OS=Homo sapiens OX=9606 GN=HLA-DRB1 PE=1 SV=1
3542	sp|P04229|2B11_HUMAN	27.46	23200		1	29914	HLA class II histocompatibility antigen DRB1-1 beta chain OS=Homo sapiens OX=9606 GN=HLA-DRB1 PE=1 SV=2
3549	sp|P00740|FA9_HUMAN	27.36	132000		1	51778	Coagulation factor IX OS=Homo sapiens OX=9606 GN=F9 PE=1 SV=2
3545	tr|A0A1B0GWA9|A0A1B0GWA9_HUMAN	27.26	177000	0	1	4709	GTP-binding protein Di-Ras2 (Fragment) OS=Homo sapiens OX=9606 GN=DIRAS2 PE=1 SV=1
3546	tr|A0A1B0GVC3|A0A1B0GVC3_HUMAN	27.26	177000	0	1	12540	GTP-binding protein Di-Ras2 (Fragment) OS=Homo sapiens OX=9606 GN=DIRAS2 PE=1 SV=1
3547	sp|Q96HU8|DIRA2_HUMAN	27.26	177000	0	1	22485	GTP-binding protein Di-Ras2 OS=Homo sapiens OX=9606 GN=DIRAS2 PE=1 SV=1
2806	sp|Q92616|GCN1_HUMAN	27.17	449000	1030000	1	292756	eIF-2-alpha kinase activator GCN1 OS=Homo sapiens OX=9606 GN=GCN1 PE=1 SV=6
2800	sp|P60763|RAC3_HUMAN	27.02	27000	0	2	21379	Ras-related C3 botulinum toxin substrate 3 OS=Homo sapiens OX=9606 GN=RAC3 PE=1 SV=1
2723	tr|E9PC85|E9PC85_HUMAN	26.89		0	1	143112	Leucine-rich repeat serine/threonine-protein kinase 2 OS=Homo sapiens OX=9606 GN=LRRK2 PE=1 SV=1
2724	sp|Q5S007|LRRK2_HUMAN	26.89		0	1	286100	Leucine-rich repeat serine/threonine-protein kinase 2 OS=Homo sapiens OX=9606 GN=LRRK2 PE=1 SV=2
3394	tr|C9JBF0|C9JBF0_HUMAN	26.89		0	1	58158	Leucine-rich repeat serine/threonine-protein kinase 2 (Fragment) OS=Homo sapiens OX=9606 GN=LRRK2 PE=1 SV=1
2787	sp|P30044|PRDX5_HUMAN	26.88	46000		2	22086	Peroxiredoxin-5 mitochondrial OS=Homo sapiens OX=9606 GN=PRDX5 PE=1 SV=4
3590	sp|P36957|ODO2_HUMAN	26.81	182000	113000	1	48755	Dihydrolipoyllysine-residue succinyltransferase component of 2-oxoglutarate dehydrogenase complex mitochondrial OS=Homo sapiens OX=9606 GN=DLST PE=1 SV=4
3412	tr|F8W895|F8W895_HUMAN	26.75		0	1	29465	G patch domain-containing protein 4 (Fragment) OS=Homo sapiens OX=9606 GN=GPATCH4 PE=1 SV=1
3413	sp|Q5T3I0|GPTC4_HUMAN	26.75		0	1	50381	G patch domain-containing protein 4 OS=Homo sapiens OX=9606 GN=GPATCH4 PE=1 SV=2
3583	sp|P16989|YBOX3_HUMAN	26.6		0	1	40090	Y-box-binding protein 3 OS=Homo sapiens OX=9606 GN=YBX3 PE=1 SV=4
3607	sp|Q9UQ80|PA2G4_HUMAN	26.51	36700		1	43787	Proliferation-associated protein 2G4 OS=Homo sapiens OX=9606 GN=PA2G4 PE=1 SV=3
2767	tr|A0A087WTD7|A0A087WTD7_HUMAN	26.37	153000000	102000000	2	161184	A-kinase anchor protein 13 OS=Homo sapiens OX=9606 GN=AKAP13 PE=1 SV=1
2768	tr|A8MYJ1|A8MYJ1_HUMAN	26.37	153000000	102000000	2	161840	A-kinase anchor protein 13 OS=Homo sapiens OX=9606 GN=AKAP13 PE=1 SV=3
2780	sp|Q12802|AKP13_HUMAN	26.37	153000000	102000000	2	307550	A-kinase anchor protein 13 OS=Homo sapiens OX=9606 GN=AKAP13 PE=1 SV=2
2308	tr|H7C4T5|H7C4T5_HUMAN	26.32	197000	56000	3	35829	Muscleblind-like protein 1 (Fragment) OS=Homo sapiens OX=9606 GN=MBNL1 PE=1 SV=1
2310	tr|C9JP00|C9JP00_HUMAN	26.32	197000	56000	3	37899	Muscleblind-like protein 1 OS=Homo sapiens OX=9606 GN=MBNL1 PE=1 SV=1
2311	sp|Q9NR56|MBNL1_HUMAN	26.32	197000	56000	3	41817	Muscleblind-like protein 1 OS=Homo sapiens OX=9606 GN=MBNL1 PE=1 SV=2
2312	tr|A0A0A0MQX8|A0A0A0MQX8_HUMAN	26.32	197000	56000	3	42979	Muscleblind-like protein 1 OS=Homo sapiens OX=9606 GN=MBNL1 PE=1 SV=1
2380	tr|O95205|O95205_HUMAN	26.32	197000	56000	3	28141	Muscleblind-like 2 (Drosophila) isoform CRA_b OS=Homo sapiens OX=9606 GN=MBNL2 PE=1 SV=1
2392	sp|Q5VZF2|MBNL2_HUMAN	26.32	197000	56000	3	40518	Muscleblind-like protein 2 OS=Homo sapiens OX=9606 GN=MBNL2 PE=1 SV=2
3456	tr|J3QR41|J3QR41_HUMAN	26.08		49600	1	20039	Aurora kinase B (Fragment) OS=Homo sapiens OX=9606 GN=AURKB PE=1 SV=1
3457	tr|J3KTD6|J3KTD6_HUMAN	26.08		49600	1	26212	Aurora kinase B (Fragment) OS=Homo sapiens OX=9606 GN=AURKB PE=1 SV=1
3458	tr|J3QLN8|J3QLN8_HUMAN	26.08		49600	1	26698	Aurora kinase B (Fragment) OS=Homo sapiens OX=9606 GN=AURKB PE=1 SV=8
3459	sp|Q96GD4|AURKB_HUMAN	26.08		49600	1	39311	Aurora kinase B OS=Homo sapiens OX=9606 GN=AURKB PE=1 SV=3
3464	sp|O14965|AURKA_HUMAN	26.08		49600	1	45809	Aurora kinase A OS=Homo sapiens OX=9606 GN=AURKA PE=1 SV=2
3632	tr|J3KRJ2|J3KRJ2_HUMAN	26.08		49600	1	7676	Aurora kinase B (Fragment) OS=Homo sapiens OX=9606 GN=AURKB PE=1 SV=8
3634	tr|A3KFJ1|A3KFJ1_HUMAN	26.08		49600	1	21007	Aurora kinase A (Fragment) OS=Homo sapiens OX=9606 GN=AURKA PE=1 SV=8
3635	tr|Q5QPD4|Q5QPD4_HUMAN	26.08		49600	1	30682	Aurora kinase A (Fragment) OS=Homo sapiens OX=9606 GN=AURKA PE=1 SV=1
3636	tr|A3KFJ0|A3KFJ0_HUMAN	26.08		49600	1	39513	Aurora kinase A OS=Homo sapiens OX=9606 GN=AURKA PE=1 SV=1
3633	sp|Q9NZH8|IL36G_HUMAN	26.05		45400	1	18721	Interleukin-36 gamma OS=Homo sapiens OX=9606 GN=IL36G PE=1 SV=1
3655	tr|H3BS74|H3BS74_HUMAN	26.04		9460	1	63211	Armadillo repeat-containing protein 5 (Fragment) OS=Homo sapiens OX=9606 GN=ARMC5 PE=1 SV=1
3670	tr|J3KQ26|J3KQ26_HUMAN	26.04		9460	1	108067	Armadillo repeat-containing protein 5 OS=Homo sapiens OX=9606 GN=ARMC5 PE=1 SV=1
3668	sp|Q8WUU5|GATD1_HUMAN	25.83		18200	1	28690	GATA zinc finger domain-containing protein 1 OS=Homo sapiens OX=9606 GN=GATAD1 PE=1 SV=1
2628	tr|E9PBF6|E9PBF6_HUMAN	25.8	42500		2	44643	Lamin-B1 OS=Homo sapiens OX=9606 GN=LMNB1 PE=1 SV=1
2656	tr|A0A0D9SFE5|A0A0D9SFE5_HUMAN	25.8	42500		2	37581	Lamin B1 isoform CRA_a OS=Homo sapiens OX=9606 GN=LMNB1 PE=1 SV=1
3616	tr|H0YJS4|H0YJS4_HUMAN	25.57	0		1	28984	Eukaryotic translation initiation factor 2 subunit 1 (Fragment) OS=Homo sapiens OX=9606 GN=EIF2S1 PE=1 SV=1
3617	tr|G3V4T5|G3V4T5_HUMAN	25.57	0		1	31320	Eukaryotic translation initiation factor 2 subunit 1 (Fragment) OS=Homo sapiens OX=9606 GN=EIF2S1 PE=1 SV=1
3618	sp|P05198|IF2A_HUMAN	25.57	0		1	36112	Eukaryotic translation initiation factor 2 subunit 1 OS=Homo sapiens OX=9606 GN=EIF2S1 PE=1 SV=3
3639	tr|A0A087X004|A0A087X004_HUMAN	25.3	784000	1120000	1	37094	Glutaminase 2 (Liver mitochondrial) isoform CRA_d OS=Homo sapiens OX=9606 GN=GLS2 PE=1 SV=1
3644	sp|Q9UI32|GLSL_HUMAN	25.3	784000	1120000	1	66323	Glutaminase liver isoform mitochondrial OS=Homo sapiens OX=9606 GN=GLS2 PE=1 SV=2
2789	sp|Q9UI33|SCNBA_HUMAN	25.28	173000	398000	1	204920	Sodium channel protein type 11 subunit alpha OS=Homo sapiens OX=9606 GN=SCN11A PE=1 SV=2
2917	sp|Q4AC94|C2CD3_HUMAN	25.27	138000		1	260386	C2 domain-containing protein 3 OS=Homo sapiens OX=9606 GN=C2CD3 PE=1 SV=4
3678	sp|Q15398|DLGP5_HUMAN	25.22		40300	1	95115	Disks large-associated protein 5 OS=Homo sapiens OX=9606 GN=DLGAP5 PE=1 SV=2
2997	tr|D6RDV0|D6RDV0_HUMAN	25.22	86500		1	31869	Tumor suppressor candidate 3 OS=Homo sapiens OX=9606 GN=TUSC3 PE=1 SV=1
2998	tr|D6RA37|D6RA37_HUMAN	25.22	86500		1	33089	Tumor suppressor candidate 3 OS=Homo sapiens OX=9606 GN=TUSC3 PE=1 SV=1
2999	tr|A0A0A0MTC2|A0A0A0MTC2_HUMAN	25.22	86500		1	34569	Tumor suppressor candidate 3 (Fragment) OS=Homo sapiens OX=9606 GN=TUSC3 PE=1 SV=1
3000	tr|D6RIY7|D6RIY7_HUMAN	25.22	86500		1	35736	Tumor suppressor candidate 3 OS=Homo sapiens OX=9606 GN=TUSC3 PE=1 SV=1
3001	sp|Q13454|TUSC3_HUMAN	25.22	86500		1	39676	Tumor suppressor candidate 3 OS=Homo sapiens OX=9606 GN=TUSC3 PE=1 SV=1
3681	tr|A0A096LP69|A0A096LP69_HUMAN	25.16		18600	1	18777	CD99 antigen OS=Homo sapiens OX=9606 GN=CD99 PE=1 SV=1
2798	sp|Q7Z478|DHX29_HUMAN	25.12	390000	457000	1	155235	ATP-dependent RNA helicase DHX29 OS=Homo sapiens OX=9606 GN=DHX29 PE=1 SV=2
2799	tr|A0A087WYN9|A0A087WYN9_HUMAN	25.12	390000	457000	1	155291	ATP-dependent RNA helicase DHX29 OS=Homo sapiens OX=9606 GN=DHX29 PE=1 SV=1
3684	sp|Q15828|CYTM_HUMAN	25.06		145000	1	16511	Cystatin-M OS=Homo sapiens OX=9606 GN=CST6 PE=1 SV=1
2974	sp|P20042|IF2B_HUMAN	24.89	72300	74700	1	38388	Eukaryotic translation initiation factor 2 subunit 2 OS=Homo sapiens OX=9606 GN=EIF2S2 PE=1 SV=2
3238	sp|O14818|PSA7_HUMAN	24.83		0	2	27887	Proteasome subunit alpha type-7 OS=Homo sapiens OX=9606 GN=PSMA7 PE=1 SV=1
3712	tr|C9JQH3|C9JQH3_HUMAN	24.59	314000	374000	1	13906	Tripartite motif-containing protein 73 OS=Homo sapiens OX=9606 GN=TRIM73 PE=4 SV=1
3717	tr|I3L0H3|I3L0H3_HUMAN	24.59	314000	374000	1	28389	Tripartite motif-containing protein 73 OS=Homo sapiens OX=9606 GN=TRIM73 PE=4 SV=1
3718	sp|Q86UV6|TRI74_HUMAN	24.59	314000	374000	1	28547	Tripartite motif-containing protein 74 OS=Homo sapiens OX=9606 GN=TRIM74 PE=1 SV=1
3719	sp|Q86UV7|TRI73_HUMAN	24.59	314000	374000	1	28517	Tripartite motif-containing protein 73 OS=Homo sapiens OX=9606 GN=TRIM73 PE=2 SV=1
3721	tr|J3KQW6|J3KQW6_HUMAN	24.59	314000	374000	1	32255	Tripartite motif-containing protein 73 OS=Homo sapiens OX=9606 GN=TRIM73 PE=4 SV=1
3729	sp|Q86XT4|TRI50_HUMAN	24.59	314000	374000	1	54774	E3 ubiquitin-protein ligase TRIM50 OS=Homo sapiens OX=9606 GN=TRIM50 PE=1 SV=1
3027	sp|A6NIK2|LR10B_HUMAN	24.58	1290000	1170000	1	32714	Leucine-rich repeat-containing protein 10B OS=Homo sapiens OX=9606 GN=LRRC10B PE=4 SV=2
3733	sp|Q9NY12|GAR1_HUMAN	24.54	37000		1	22348	H/ACA ribonucleoprotein complex subunit 1 OS=Homo sapiens OX=9606 GN=GAR1 PE=1 SV=1
3653	sp|P62854|RS26_HUMAN	24.44	290000	224000	1	13015	40S ribosomal protein S26 OS=Homo sapiens OX=9606 GN=RPS26 PE=1 SV=3
3730	sp|Q5JNZ5|RS26L_HUMAN	24.44	290000	224000	1	13002	Putative 40S ribosomal protein S26-like 1 OS=Homo sapiens OX=9606 GN=RPS26P11 PE=5 SV=1
3654	sp|Q86YV9|HPS6_HUMAN	24.41		30900	1	82975	Hermansky-Pudlak syndrome 6 protein OS=Homo sapiens OX=9606 GN=HPS6 PE=1 SV=1
3785	tr|H3BVG3|H3BVG3_HUMAN	24.25	0	0	1	24259	JmjC domain-containing protein 8 OS=Homo sapiens OX=9606 GN=JMJD8 PE=1 SV=1
3786	tr|H3BMF2|H3BMF2_HUMAN	24.25	0	0	1	26192	JmjC domain-containing protein 8 OS=Homo sapiens OX=9606 GN=JMJD8 PE=1 SV=1
3787	sp|Q96S16|JMJD8_HUMAN	24.25	0	0	1	29509	JmjC domain-containing protein 8 OS=Homo sapiens OX=9606 GN=JMJD8 PE=1 SV=2
3788	tr|A0A3B3IQ16|A0A3B3IQ16_HUMAN	24.25	0	0	1	31689	JmjC domain-containing protein 8 OS=Homo sapiens OX=9606 GN=JMJD8 PE=1 SV=1
2971	sp|Q8TDJ6|DMXL2_HUMAN	24.23		59600	1	339642	DmX-like protein 2 OS=Homo sapiens OX=9606 GN=DMXL2 PE=1 SV=2
3673	tr|H0YN26|H0YN26_HUMAN	24.2	95400		1	19997	Acidic leucine-rich nuclear phosphoprotein 32 family member A OS=Homo sapiens OX=9606 GN=ANP32A PE=1 SV=1
3674	sp|P39687|AN32A_HUMAN	24.2	95400		1	28585	Acidic leucine-rich nuclear phosphoprotein 32 family member A OS=Homo sapiens OX=9606 GN=ANP32A PE=1 SV=1
3677	sp|Q6K0P9|IFIX_HUMAN	24	85100		1	55065	Pyrin and HIN domain-containing protein 1 OS=Homo sapiens OX=9606 GN=PYHIN1 PE=1 SV=1
3680	sp|Q16666|IF16_HUMAN	24	85100		1	88256	Gamma-interferon-inducible protein 16 OS=Homo sapiens OX=9606 GN=IFI16 PE=1 SV=3
3789	tr|H3BVE6|H3BVE6_HUMAN	24	85100		1	9686	Gamma-interferon-inducible protein 16 (Fragment) OS=Homo sapiens OX=9606 GN=IFI16 PE=1 SV=1
3790	tr|X6RHR0|X6RHR0_HUMAN	24	85100		1	16869	Pyrin and HIN domain-containing protein 1 (Fragment) OS=Homo sapiens OX=9606 GN=PYHIN1 PE=1 SV=1
3791	tr|H3BM18|H3BM18_HUMAN	24	85100		1	18330	Gamma-interferon-inducible protein 16 (Fragment) OS=Homo sapiens OX=9606 GN=IFI16 PE=1 SV=1
3792	tr|X6RHM1|X6RHM1_HUMAN	24	85100		1	19585	Gamma-interferon-inducible protein 16 (Fragment) OS=Homo sapiens OX=9606 GN=IFI16 PE=1 SV=1
3647	sp|Q96JQ0|PCD16_HUMAN	23.78		20500	1	346182	Protocadherin-16 OS=Homo sapiens OX=9606 GN=DCHS1 PE=1 SV=1
2296	sp|Q13751|LAMB3_HUMAN	23.68	45300	0	3	129572	Laminin subunit beta-3 OS=Homo sapiens OX=9606 GN=LAMB3 PE=1 SV=1
3694	sp|Q9Y4F1|FARP1_HUMAN	23.63	1580000	1030000	1	118633	FERM ARHGEF and pleckstrin domain-containing protein 1 OS=Homo sapiens OX=9606 GN=FARP1 PE=1 SV=1
3695	tr|C9JME2|C9JME2_HUMAN	23.63	1580000	1030000	1	122095	FERM ARHGEF and pleckstrin domain-containing protein 1 OS=Homo sapiens OX=9606 GN=FARP1 PE=1 SV=2
3696	tr|C9J8T5|C9J8T5_HUMAN	23.47	351000	485000	1	30315	Kinesin light chain 4 (Fragment) OS=Homo sapiens OX=9606 GN=KLC4 PE=1 SV=2
3700	sp|Q9NSK0|KLC4_HUMAN	23.47	351000	485000	1	68640	Kinesin light chain 4 OS=Homo sapiens OX=9606 GN=KLC4 PE=1 SV=3
3766	tr|F8WD87|F8WD87_HUMAN	23.16		1370000	1	10955	Probable 18S rRNA (guanine-N(7))-methyltransferase OS=Homo sapiens OX=9606 GN=BUD23 PE=1 SV=1
3767	tr|F8WD67|F8WD67_HUMAN	23.16		1370000	1	15480	Probable 18S rRNA (guanine-N(7))-methyltransferase OS=Homo sapiens OX=9606 GN=BUD23 PE=1 SV=1
3769	tr|F2Z3D9|F2Z3D9_HUMAN	23.16		1370000	1	21026	Probable 18S rRNA (guanine-N(7))-methyltransferase (Fragment) OS=Homo sapiens OX=9606 GN=BUD23 PE=1 SV=2
3773	sp|O43709|BUD23_HUMAN	23.16		1370000	1	31880	Probable 18S rRNA (guanine-N(7))-methyltransferase OS=Homo sapiens OX=9606 GN=BUD23 PE=1 SV=2
3813	tr|E9PLD3|E9PLD3_HUMAN	23.1	214000	119000	1	11600	Uncharacterized protein OS=Homo sapiens OX=9606 PE=4 SV=1
3814	sp|E9PRG8|CK098_HUMAN	23.1	214000	119000	1	13798	Uncharacterized protein C11orf98 OS=Homo sapiens OX=9606 GN=C11orf98 PE=4 SV=1
3849	tr|E9PM61|E9PM61_HUMAN	22.81	29700	57800	1	16807	RNA-binding protein 4B OS=Homo sapiens OX=9606 GN=RBM4B PE=1 SV=1
3850	tr|D6R9K7|D6R9K7_HUMAN	22.81	29700	57800	1	17022	RNA-binding protein 4 OS=Homo sapiens OX=9606 GN=RBM4 PE=1 SV=1
3851	tr|U3KQD5|U3KQD5_HUMAN	22.81	29700	57800	1	17104	RNA-binding protein 4B OS=Homo sapiens OX=9606 GN=RBM4B PE=1 SV=1
3852	tr|J3QRR5|J3QRR5_HUMAN	22.81	29700	57800	1	17652	RNA-binding protein 4 OS=Homo sapiens OX=9606 GN=RBM4 PE=1 SV=1
3853	tr|E9PB51|E9PB51_HUMAN	22.81	29700	57800	1	26287	RNA-binding protein 4 (Fragment) OS=Homo sapiens OX=9606 GN=RBM4 PE=1 SV=1
3854	sp|Q9BQ04|RBM4B_HUMAN	22.81	29700	57800	1	40150	RNA-binding protein 4B OS=Homo sapiens OX=9606 GN=RBM4B PE=1 SV=1
3855	sp|Q9BWF3|RBM4_HUMAN	22.81	29700	57800	1	40314	RNA-binding protein 4 OS=Homo sapiens OX=9606 GN=RBM4 PE=1 SV=1
3827	tr|K7ESL4|K7ESL4_HUMAN	22.8	43200	0	1	10397	DNA repair protein RAD51 homolog 4 OS=Homo sapiens OX=9606 GN=RAD51D PE=4 SV=1
3828	tr|K7EMF1|K7EMF1_HUMAN	22.8	43200	0	1	15290	DNA repair protein RAD51 homolog 4 (Fragment) OS=Homo sapiens OX=9606 GN=RAD51D PE=4 SV=1
3829	tr|K7EIL6|K7EIL6_HUMAN	22.8	43200	0	1	21931	Uncharacterized protein (Fragment) OS=Homo sapiens OX=9606 GN=RAD51L3-RFFL PE=4 SV=1
3830	tr|K7EN92|K7EN92_HUMAN	22.8	43200	0	1	26004	DNA repair protein RAD51 homolog 4 (Fragment) OS=Homo sapiens OX=9606 GN=RAD51D PE=1 SV=1
3831	sp|O75771|RA51D_HUMAN	22.8	43200	0	1	35049	DNA repair protein RAD51 homolog 4 OS=Homo sapiens OX=9606 GN=RAD51D PE=1 SV=1
3888	sp|Q8IVV2|LOXH1_HUMAN	22.78	2330000	2660000	1	235676	Lipoxygenase homology domain-containing protein 1 OS=Homo sapiens OX=9606 GN=LOXHD1 PE=2 SV=4
3892	tr|F5GZB4|F5GZB4_HUMAN	22.78	2330000	2660000	1	252557	Lipoxygenase homology domain-containing protein 1 OS=Homo sapiens OX=9606 GN=LOXHD1 PE=1 SV=1
3895	tr|A0A2R8Y7K4|A0A2R8Y7K4_HUMAN	22.78	2330000	2660000	1	259294	Lipoxygenase homology domain-containing protein 1 OS=Homo sapiens OX=9606 GN=LOXHD1 PE=1 SV=1
3646	sp|Q96D70|R3HD4_HUMAN	22.7	106000	0	2	30350	R3H domain-containing protein 4 OS=Homo sapiens OX=9606 GN=R3HDM4 PE=1 SV=3
3430	sp|P02774|VTDB_HUMAN	22.64	105000		1	52918	Vitamin D-binding protein OS=Homo sapiens OX=9606 GN=GC PE=1 SV=2
3727	tr|D6RF35|D6RF35_HUMAN	22.64	105000		1	53021	Vitamin D-binding protein OS=Homo sapiens OX=9606 GN=GC PE=1 SV=1
3488	sp|P02452|CO1A1_HUMAN	22.56		23400	1	138942	Collagen alpha-1(I) chain OS=Homo sapiens OX=9606 GN=COL1A1 PE=1 SV=5
3920	sp|Q6QEF8|CORO6_HUMAN	22.44	42500		1	52762	Coronin-6 OS=Homo sapiens OX=9606 GN=CORO6 PE=1 SV=2
3777	tr|H3BRY5|H3BRY5_HUMAN	22.43	156000	223000	1	32626	Sulfotransferase (Fragment) OS=Homo sapiens OX=9606 GN=SULT1A1 PE=1 SV=1
3778	sp|P0DMN0|ST1A4_HUMAN	22.43	156000	223000	1	34196	Sulfotransferase 1A4 OS=Homo sapiens OX=9606 GN=SULT1A4 PE=1 SV=1
3779	sp|P0DMM9|ST1A3_HUMAN	22.43	156000	223000	1	34196	Sulfotransferase 1A3 OS=Homo sapiens OX=9606 GN=SULT1A3 PE=1 SV=1
3780	sp|P50226|ST1A2_HUMAN	22.43	156000	223000	1	34310	Sulfotransferase 1A2 OS=Homo sapiens OX=9606 GN=SULT1A2 PE=1 SV=2
3781	sp|P50225|ST1A1_HUMAN	22.43	156000	223000	1	34165	Sulfotransferase 1A1 OS=Homo sapiens OX=9606 GN=SULT1A1 PE=1 SV=3
3783	tr|A0A0A6YYL2|A0A0A6YYL2_HUMAN	22.43	156000	223000	1	34780	Sulfotransferase OS=Homo sapiens OX=9606 GN=SULT1A4 PE=1 SV=1
3810	tr|C9JIZ6|C9JIZ6_HUMAN	22.42		19600	1	58441	Prosaposin OS=Homo sapiens OX=9606 GN=PSAP PE=1 SV=2
3886	sp|Q8IWF2|FXRD2_HUMAN	22.4		0	1	77791	FAD-dependent oxidoreductase domain-containing protein 2 OS=Homo sapiens OX=9606 GN=FOXRED2 PE=1 SV=1
3963	tr|A0A087WW74|A0A087WW74_HUMAN	22.32	495000	761000	1	71400	SAM and SH3 domain-containing protein 1 OS=Homo sapiens OX=9606 GN=SASH1 PE=1 SV=1
3965	sp|O94885|SASH1_HUMAN	22.32	495000	761000	1	136653	SAM and SH3 domain-containing protein 1 OS=Homo sapiens OX=9606 GN=SASH1 PE=1 SV=3
3906	tr|K7EK06|K7EK06_HUMAN	22.32	12600		1	18389	Phenylalanine--tRNA ligase alpha subunit (Fragment) OS=Homo sapiens OX=9606 GN=FARSA PE=1 SV=8
3907	tr|K7ER16|K7ER16_HUMAN	22.32	12600		1	26037	Phenylalanine--tRNA ligase alpha subunit OS=Homo sapiens OX=9606 GN=FARSA PE=1 SV=1
3908	sp|Q9Y285|SYFA_HUMAN	22.32	12600		1	57564	Phenylalanine--tRNA ligase alpha subunit OS=Homo sapiens OX=9606 GN=FARSA PE=1 SV=3
3912	tr|A0A2R8YEY8|A0A2R8YEY8_HUMAN	22.22	63600		1	111196	Sodium/potassium-transporting ATPase subunit alpha OS=Homo sapiens OX=9606 PE=3 SV=1
3970	tr|F8VQ14|F8VQ14_HUMAN	22.17		452000	1	44813	T-complex protein 1 subunit beta OS=Homo sapiens OX=9606 GN=CCT2 PE=1 SV=1
3972	tr|F5GWF6|F5GWF6_HUMAN	22.17		452000	1	56807	T-complex protein 1 subunit beta OS=Homo sapiens OX=9606 GN=CCT2 PE=1 SV=2
3973	sp|P78371|TCPB_HUMAN	22.17		452000	1	57488	T-complex protein 1 subunit beta OS=Homo sapiens OX=9606 GN=CCT2 PE=1 SV=4
3600	tr|F8VPF3|F8VPF3_HUMAN	22.14	306000		2	14436	Myosin light polypeptide 6 (Fragment) OS=Homo sapiens OX=9606 GN=MYL6 PE=1 SV=1
3601	tr|F8W1R7|F8W1R7_HUMAN	22.14	306000		2	16290	Myosin light polypeptide 6 OS=Homo sapiens OX=9606 GN=MYL6 PE=1 SV=1
3602	sp|P60660|MYL6_HUMAN	22.14	306000		2	16930	Myosin light polypeptide 6 OS=Homo sapiens OX=9606 GN=MYL6 PE=1 SV=2
3603	tr|J3KND3|J3KND3_HUMAN	22.14	306000		2	17058	Myosin light polypeptide 6 OS=Homo sapiens OX=9606 GN=MYL6 PE=1 SV=1
3604	tr|G8JLA2|G8JLA2_HUMAN	22.14	306000		2	17089	Myosin light polypeptide 6 OS=Homo sapiens OX=9606 GN=MYL6 PE=1 SV=1
3605	tr|G3V1V0|G3V1V0_HUMAN	22.14	306000		2	18037	Myosin light polypeptide 6 OS=Homo sapiens OX=9606 GN=MYL6 PE=1 SV=1
3606	tr|B7Z6Z4|B7Z6Z4_HUMAN	22.14	306000		2	26707	cDNA FLJ56329 highly similar to Myosin light polypeptide 6 OS=Homo sapiens OX=9606 GN=MYL6 PE=1 SV=1
3915	tr|F8VXL3|F8VXL3_HUMAN	22.14	306000		1	5247	Myosin light polypeptide 6 OS=Homo sapiens OX=9606 GN=MYL6 PE=1 SV=1
3916	tr|H0YI43|H0YI43_HUMAN	22.14	306000		1	9258	Myosin light polypeptide 6 (Fragment) OS=Homo sapiens OX=9606 GN=MYL6 PE=1 SV=1
3917	tr|F8VZU9|F8VZU9_HUMAN	22.14	306000		1	11677	Myosin light polypeptide 6 OS=Homo sapiens OX=9606 GN=MYL6 PE=1 SV=1
3918	tr|G3V1Y7|G3V1Y7_HUMAN	22.14	306000		1	13159	Myosin light polypeptide 6 OS=Homo sapiens OX=9606 GN=MYL6 PE=1 SV=1
3919	tr|F8W180|F8W180_HUMAN	22.14	306000		1	22094	Myosin light polypeptide 6 OS=Homo sapiens OX=9606 GN=MYL6 PE=1 SV=1
3967	tr|A0A2R8Y6X0|A0A2R8Y6X0_HUMAN	22.13		70200	1	97226	Activity-dependent neuroprotector homeobox protein OS=Homo sapiens OX=9606 GN=ADNP PE=1 SV=1
3566	tr|G3V3M6|G3V3M6_HUMAN	22.08	80700		1	29190	DNA-(apurinic or apyrimidinic site) lyase (Fragment) OS=Homo sapiens OX=9606 GN=APEX1 PE=1 SV=1
3896	sp|Q9UPV7|PHF24_HUMAN	22.04		58700	1	45192	PHD finger protein 24 OS=Homo sapiens OX=9606 GN=PHF24 PE=1 SV=2
3411	tr|C9JG08|C9JG08_HUMAN	21.93	0		1	598505	Uncharacterized protein C2orf16 OS=Homo sapiens OX=9606 GN=C2orf16 PE=1 SV=2
3584	tr|Q5VXJ5|Q5VXJ5_HUMAN	21.79	54800		1	93116	Synaptonemal complex protein 1 (Fragment) OS=Homo sapiens OX=9606 GN=SYCP1 PE=1 SV=1
3591	tr|A0A087WZC3|A0A087WZC3_HUMAN	21.79	54800		1	111240	Synaptonemal complex protein 1 OS=Homo sapiens OX=9606 GN=SYCP1 PE=1 SV=1
3592	sp|Q15431|SYCP1_HUMAN	21.79	54800		1	114191	Synaptonemal complex protein 1 OS=Homo sapiens OX=9606 GN=SYCP1 PE=1 SV=2
3935	tr|J3KRU4|J3KRU4_HUMAN	21.73	0		1	9434	E3 ubiquitin-protein ligase RNF138 (Fragment) OS=Homo sapiens OX=9606 GN=RNF138 PE=1 SV=1
3936	tr|J3KSI2|J3KSI2_HUMAN	21.73	0		1	12588	E3 ubiquitin-protein ligase RNF138 (Fragment) OS=Homo sapiens OX=9606 GN=RNF138 PE=1 SV=1
3937	tr|J3QKM8|J3QKM8_HUMAN	21.73	0		1	16210	E3 ubiquitin-protein ligase RNF138 (Fragment) OS=Homo sapiens OX=9606 GN=RNF138 PE=1 SV=1
3938	sp|Q8WVD3|RN138_HUMAN	21.73	0		1	28193	E3 ubiquitin-protein ligase RNF138 OS=Homo sapiens OX=9606 GN=RNF138 PE=1 SV=1
3979	sp|Q14134|TRI29_HUMAN	21.72		140000	1	65835	Tripartite motif-containing protein 29 OS=Homo sapiens OX=9606 GN=TRIM29 PE=1 SV=2
3976	sp|Q15654|TRIP6_HUMAN	21.63		93400	1	50288	Thyroid receptor-interacting protein 6 OS=Homo sapiens OX=9606 GN=TRIP6 PE=1 SV=3
3017	tr|E7ENN3|E7ENN3_HUMAN	21.53	1640000	3360000	2	964863	Nesprin-1 OS=Homo sapiens OX=9606 GN=SYNE1 PE=1 SV=2
3032	tr|A0A0C4DG40|A0A0C4DG40_HUMAN	21.53	1640000	3360000	2	1005204	Nesprin-1 OS=Homo sapiens OX=9606 GN=SYNE1 PE=1 SV=1
3034	sp|Q8NF91|SYNE1_HUMAN	21.53	1640000	3360000	2	1011108	Nesprin-1 OS=Homo sapiens OX=9606 GN=SYNE1 PE=1 SV=4
3503	tr|F5GXQ8|F5GXQ8_HUMAN	21.53	1640000		1	166125	Nesprin-1 OS=Homo sapiens OX=9606 GN=SYNE1 PE=1 SV=1
3874	tr|F5GYQ7|F5GYQ7_HUMAN	21.53	1640000		1	71135	Nesprin-1 (Fragment) OS=Homo sapiens OX=9606 GN=SYNE1 PE=1 SV=1
3875	tr|F5H4Q0|F5H4Q0_HUMAN	21.53	1640000		1	87396	Nesprin-1 OS=Homo sapiens OX=9606 GN=SYNE1 PE=1 SV=1
3903	tr|F5GWJ5|F5GWJ5_HUMAN	21.52		16400	1	146056	Roundabout homolog 3 OS=Homo sapiens OX=9606 GN=ROBO3 PE=1 SV=1
3904	sp|Q96MS0|ROBO3_HUMAN	21.52		16400	1	148209	Roundabout homolog 3 OS=Homo sapiens OX=9606 GN=ROBO3 PE=1 SV=2
3267	sp|Q8IVF6|AN18A_HUMAN	21.48	328000	139000	3	115597	Ankyrin repeat domain-containing protein 18A OS=Homo sapiens OX=9606 GN=ANKRD18A PE=2 SV=3
3658	sp|A2A2Z9|AN18B_HUMAN	21.48	328000	139000	3	118231	Ankyrin repeat domain-containing protein 18B OS=Homo sapiens OX=9606 GN=ANKRD18B PE=1 SV=1
3952	tr|R4GN29|R4GN29_HUMAN	21.48	240000	139000	2	46917	Ankyrin repeat domain-containing protein 18A (Fragment) OS=Homo sapiens OX=9606 GN=ANKRD18A PE=4 SV=1
4030	tr|A2A300|A2A300_HUMAN	21.48	240000	139000	2	46866	Ankyrin repeat domain-containing protein 18B (Fragment) OS=Homo sapiens OX=9606 GN=ANKRD18B PE=1 SV=1
3966	tr|K7ELT6|K7ELT6_HUMAN	21.41	25600		1	15327	Cold-inducible RNA-binding protein OS=Homo sapiens OX=9606 GN=CIRBP PE=1 SV=1
4060	tr|K7ENX8|K7ENX8_HUMAN	21.41	25600		1	8914	Cold-inducible RNA-binding protein (Fragment) OS=Homo sapiens OX=9606 GN=CIRBP PE=1 SV=2
4061	tr|K7EJV5|K7EJV5_HUMAN	21.41	25600		1	11528	Cold-inducible RNA-binding protein (Fragment) OS=Homo sapiens OX=9606 GN=CIRBP PE=1 SV=1
4062	tr|K7EMY9|K7EMY9_HUMAN	21.41	25600		1	17045	Cold-inducible RNA-binding protein OS=Homo sapiens OX=9606 GN=CIRBP PE=1 SV=1
4063	tr|K7EPM4|K7EPM4_HUMAN	21.41	25600		1	18152	Cold-inducible RNA-binding protein OS=Homo sapiens OX=9606 GN=CIRBP PE=1 SV=1
4064	sp|Q14011|CIRBP_HUMAN	21.41	25600		1	18648	Cold-inducible RNA-binding protein OS=Homo sapiens OX=9606 GN=CIRBP PE=1 SV=1
4065	tr|K7ER40|K7ER40_HUMAN	21.41	25600		1	18510	Cold-inducible RNA-binding protein (Fragment) OS=Homo sapiens OX=9606 GN=CIRBP PE=1 SV=8
4066	tr|K7EQR7|K7EQR7_HUMAN	21.41	25600		1	21657	Cold-inducible RNA-binding protein OS=Homo sapiens OX=9606 GN=CIRBP PE=1 SV=1
4067	tr|D6W5Y5|D6W5Y5_HUMAN	21.41	25600		1	31918	Cold inducible RNA binding protein isoform CRA_c OS=Homo sapiens OX=9606 GN=CIRBP PE=1 SV=1
3990	sp|Q15070|OXA1L_HUMAN	21.3		20700	1	48548	Mitochondrial inner membrane protein OXA1L OS=Homo sapiens OX=9606 GN=OXA1L PE=1 SV=3
3991	tr|S4R3Q9|S4R3Q9_HUMAN	21.3		20700	1	48520	Mitochondrial inner membrane protein OXA1L OS=Homo sapiens OX=9606 GN=OXA1L PE=1 SV=1
3992	tr|J3KNA0|J3KNA0_HUMAN	21.3		20700	1	55270	Mitochondrial inner membrane protein OXA1L OS=Homo sapiens OX=9606 GN=OXA1L PE=1 SV=1
3648	sp|Q96EV2|RBM33_HUMAN	21.29	85200		2	129986	RNA-binding protein 33 OS=Homo sapiens OX=9606 GN=RBM33 PE=1 SV=3
3989	sp|Q08431|MFGM_HUMAN	21.27	733000	241000	1	43105	Lactadherin OS=Homo sapiens OX=9606 GN=MFGE8 PE=1 SV=3
3959	sp|Q9NRD9|DUOX1_HUMAN	21.26		44300	1	177234	Dual oxidase 1 OS=Homo sapiens OX=9606 GN=DUOX1 PE=1 SV=1
3887	sp|P48552|NRIP1_HUMAN	21.24		495000	1	126942	Nuclear receptor-interacting protein 1 OS=Homo sapiens OX=9606 GN=NRIP1 PE=1 SV=2
3772	sp|O95460|MATN4_HUMAN	21.14	756000	612000	1	68487	Matrilin-4 OS=Homo sapiens OX=9606 GN=MATN4 PE=1 SV=3
2529	sp|Q96EU6|RRP36_HUMAN	21.14	38200000	23400000	3	29823	Ribosomal RNA processing protein 36 homolog OS=Homo sapiens OX=9606 GN=RRP36 PE=1 SV=1
4077	sp|P31997|CEAM8_HUMAN	20.97	73000		1	38154	Carcinoembryonic antigen-related cell adhesion molecule 8 OS=Homo sapiens OX=9606 GN=CEACAM8 PE=1 SV=2
4078	sp|P13688|CEAM1_HUMAN	20.97	73000		1	57560	Carcinoembryonic antigen-related cell adhesion molecule 1 OS=Homo sapiens OX=9606 GN=CEACAM1 PE=1 SV=2
4008	sp|P53814|SMTN_HUMAN	20.9		0	1	99059	Smoothelin OS=Homo sapiens OX=9606 GN=SMTN PE=1 SV=7
4010	tr|A0A087WVP4|A0A087WVP4_HUMAN	20.9		0	1	104846	Smoothelin OS=Homo sapiens OX=9606 GN=SMTN PE=1 SV=1
4011	tr|A0A087X1R1|A0A087X1R1_HUMAN	20.9		0	1	108016	Smoothelin OS=Homo sapiens OX=9606 GN=SMTN PE=1 SV=1
4118	tr|A0A0A0MRP0|A0A0A0MRP0_HUMAN	20.84	79600		1	90132	MAP7 domain-containing protein 3 (Fragment) OS=Homo sapiens OX=9606 GN=MAP7D3 PE=1 SV=1
4123	sp|Q8IWC1|MA7D3_HUMAN	20.84	79600		1	98429	MAP7 domain-containing protein 3 OS=Homo sapiens OX=9606 GN=MAP7D3 PE=1 SV=2
3701	sp|Q9H582|ZN644_HUMAN	20.84		264000	1	149565	Zinc finger protein 644 OS=Homo sapiens OX=9606 GN=ZNF644 PE=1 SV=2
4005	sp|Q9Y330|ZBT12_HUMAN	20.79		0	1	49148	Zinc finger and BTB domain-containing protein 12 OS=Homo sapiens OX=9606 GN=ZBTB12 PE=1 SV=1
3036	tr|G3V5X4|G3V5X4_HUMAN	20.72	730000	554000	3	787736	Nesprin-2 OS=Homo sapiens OX=9606 GN=SYNE2 PE=1 SV=1
3037	tr|A0A0A0MRE3|A0A0A0MRE3_HUMAN	20.72	730000	554000	3	788380	Nesprin-2 OS=Homo sapiens OX=9606 GN=SYNE2 PE=1 SV=1
3038	sp|Q8WXH0|SYNE2_HUMAN	20.72	730000	554000	3	796457	Nesprin-2 OS=Homo sapiens OX=9606 GN=SYNE2 PE=1 SV=3
3893	tr|F8W9J4|F8W9J4_HUMAN	0	77800000		1	847987	Dystonin OS=Homo sapiens OX=9606 GN=DST PE=1 SV=1
4109	tr|A0A087X1N7|A0A087X1N7_HUMAN	0	0		1	990870	Nebulin OS=Homo sapiens OX=9606 GN=NEB PE=1 SV=1
4131	sp|Q9Y4F4|TGRM1_HUMAN	0		251000	1	189359	TOG array regulator of axonemal microtubules protein 1 OS=Homo sapiens OX=9606 GN=TOGARAM1 PE=1 SV=4
4239	sp|O95613|PCNT_HUMAN	0	970000		1	378039	Pericentrin OS=Homo sapiens OX=9606 GN=PCNT PE=1 SV=4
4340	sp|Q86YJ7|AN13B_HUMAN	0	11300000	8100000	1	70205	Ankyrin repeat domain-containing protein 13B OS=Homo sapiens OX=9606 GN=ANKRD13B PE=1 SV=4
3710	sp|Q99996|AKAP9_HUMAN	0	385000	540000	1	452990	A-kinase anchor protein 9 OS=Homo sapiens OX=9606 GN=AKAP9 PE=1 SV=4
4039	tr|F8W8Y7|F8W8Y7_HUMAN	0	706000		1	235962	Armadillo repeat-containing X-linked protein 4 OS=Homo sapiens OX=9606 GN=ARMCX4 PE=1 SV=3
3704	sp|Q9NU22|MDN1_HUMAN	0	0		1	632827	Midasin OS=Homo sapiens OX=9606 GN=MDN1 PE=1 SV=2
3819	sp|Q5TBA9|FRY_HUMAN	0	0	1110000	2	338875	Protein furry homolog OS=Homo sapiens OX=9606 GN=FRY PE=1 SV=1
4026	sp|Q14204|DYHC1_HUMAN	0	9160000	14500000	1	532412	Cytoplasmic dynein 1 heavy chain 1 OS=Homo sapiens OX=9606 GN=DYNC1H1 PE=1 SV=5
4437	tr|H7BY35|H7BY35_HUMAN	0		66900	1	562618	Ryanodine receptor 2 OS=Homo sapiens OX=9606 GN=RYR2 PE=1 SV=2
4525	tr|K7ES98|K7ES98_HUMAN	0	5610		1	125054	Rho GTPase-activating protein 45 OS=Homo sapiens OX=9606 GN=ARHGAP45 PE=1 SV=1
5310	tr|H0YH87|H0YH87_HUMAN	0	208000		1	90167	Ataxin-2 OS=Homo sapiens OX=9606 GN=ATXN2 PE=1 SV=2
3679	sp|P35749|MYH11_HUMAN	0		332000	1	227337	Myosin-11 OS=Homo sapiens OX=9606 GN=MYH11 PE=1 SV=3
3820	sp|O15417|TNC18_HUMAN	0	156000		1	314520	Trinucleotide repeat-containing gene 18 protein OS=Homo sapiens OX=9606 GN=TNRC18 PE=1 SV=3
4426	sp|Q9UKN7|MYO15_HUMAN	0		121000	1	395294	Unconventional myosin-XV OS=Homo sapiens OX=9606 GN=MYO15A PE=1 SV=2
5952	sp|Q2VWP7|PRTG_HUMAN	0		586000	1	127076	Protogenin OS=Homo sapiens OX=9606 GN=PRTG PE=2 SV=1
3278	sp|P09874|PARP1_HUMAN	0	490000		2	113084	Poly [ADP-ribose] polymerase 1 OS=Homo sapiens OX=9606 GN=PARP1 PE=1 SV=4
3971	tr|Q60FE5|Q60FE5_HUMAN	0	570000		2	278224	Filamin-A OS=Homo sapiens OX=9606 GN=FLNA PE=1 SV=1
4216	sp|Q8IWI9|MGAP_HUMAN	0		0	1	331836	MAX gene-associated protein OS=Homo sapiens OX=9606 GN=MGA PE=1 SV=3
4220	sp|Q9NR09|BIRC6_HUMAN	0	180000		2	530260	Baculoviral IAP repeat-containing protein 6 OS=Homo sapiens OX=9606 GN=BIRC6 PE=1 SV=2
3452	tr|A0A1W2PRV4|A0A1W2PRV4_HUMAN	0	3360000		2	138820	Calcium-activated potassium channel subunit alpha-1 OS=Homo sapiens OX=9606 GN=KCNMA1 PE=1 SV=1
3947	tr|A0A087WY00|A0A087WY00_HUMAN	0		135000	1	212200	Unconventional myosin-Va OS=Homo sapiens OX=9606 GN=MYO5A PE=1 SV=1
4278	sp|Q96PB7|NOE3_HUMAN	0	856000	815000	1	54930	Noelin-3 OS=Homo sapiens OX=9606 GN=OLFM3 PE=1 SV=1
3699	sp|Q8N7Z5|ANR31_HUMAN	0	23800		1	210814	Putative ankyrin repeat domain-containing protein 31 OS=Homo sapiens OX=9606 GN=ANKRD31 PE=5 SV=2
3732	sp|Q00341|VIGLN_HUMAN	0	0	76900	2	141455	Vigilin OS=Homo sapiens OX=9606 GN=HDLBP PE=1 SV=2
3860	sp|Q06323|PSME1_HUMAN	0		16300	1	28723	Proteasome activator complex subunit 1 OS=Homo sapiens OX=9606 GN=PSME1 PE=1 SV=1
3901	sp|Q14573|ITPR3_HUMAN	0	11500	89600	2	304105	Inositol 1 4 5-trisphosphate receptor type 3 OS=Homo sapiens OX=9606 GN=ITPR3 PE=1 SV=2
3914	sp|Q9UHV7|MED13_HUMAN	0		0	1	239295	Mediator of RNA polymerase II transcription subunit 13 OS=Homo sapiens OX=9606 GN=MED13 PE=1 SV=3
4069	sp|Q58FF3|ENPLL_HUMAN	0		566000	1	45859	Putative endoplasmin-like protein OS=Homo sapiens OX=9606 GN=HSP90B2P PE=5 SV=1
4169	sp|P52732|KIF11_HUMAN	0	17400		1	119159	Kinesin-like protein KIF11 OS=Homo sapiens OX=9606 GN=KIF11 PE=1 SV=2
4183	sp|Q9NQU5|PAK6_HUMAN	0		8750	1	74869	Serine/threonine-protein kinase PAK 6 OS=Homo sapiens OX=9606 GN=PAK6 PE=1 SV=1
4199	tr|A0A087X0K8|A0A087X0K8_HUMAN	0	1420000	632000	1	257341	Probable G-protein-coupled receptor 179 OS=Homo sapiens OX=9606 GN=GPR179 PE=4 SV=1
4296	sp|O60284|ST18_HUMAN	0		1450000	1	115155	Suppression of tumorigenicity 18 protein OS=Homo sapiens OX=9606 GN=ST18 PE=1 SV=1
4358	tr|M0R0S1|M0R0S1_HUMAN	0	1600000	1200000	1	66030	SH3KBP1-binding protein 1 (Fragment) OS=Homo sapiens OX=9606 GN=SHKBP1 PE=1 SV=1
4586	sp|O60447|EVI5_HUMAN	0		411000	1	92949	Ecotropic viral integration site 5 protein homolog OS=Homo sapiens OX=9606 GN=EVI5 PE=1 SV=3
3622	sp|Q92738|US6NL_HUMAN	0		3310000	2	94104	USP6 N-terminal-like protein OS=Homo sapiens OX=9606 GN=USP6NL PE=1 SV=3
3731	sp|Q96BY7|ATG2B_HUMAN	0	5910		1	232761	Autophagy-related protein 2 homolog B OS=Homo sapiens OX=9606 GN=ATG2B PE=1 SV=5
3866	tr|H0YKU7|H0YKU7_HUMAN	0		3440000	1	158358	Transient receptor potential cation channel subfamily M member 1 (Fragment) OS=Homo sapiens OX=9606 GN=TRPM1 PE=1 SV=1
3881	sp|Q13829|BACD2_HUMAN	0	179000		1	36204	BTB/POZ domain-containing adapter for CUL3-mediated RhoA degradation protein 2 OS=Homo sapiens OX=9606 GN=TNFAIP1 PE=1 SV=1
3975	sp|Q9UP65|PA24C_HUMAN	0		0	1	60939	Cytosolic phospholipase A2 gamma OS=Homo sapiens OX=9606 GN=PLA2G4C PE=1 SV=2
3977	sp|P43490|NAMPT_HUMAN	0	297000		1	55521	Nicotinamide phosphoribosyltransferase OS=Homo sapiens OX=9606 GN=NAMPT PE=1 SV=1
4097	sp|Q9BZC7|ABCA2_HUMAN	0	52800000		1	269830	ATP-binding cassette sub-family A member 2 OS=Homo sapiens OX=9606 GN=ABCA2 PE=1 SV=4
4100	sp|Q2VIQ3|KIF4B_HUMAN	0		7010	1	140035	Chromosome-associated kinesin KIF4B OS=Homo sapiens OX=9606 GN=KIF4B PE=2 SV=2
4180	sp|Q8IWJ2|GCC2_HUMAN	0	808000		1	195908	GRIP and coiled-coil domain-containing protein 2 OS=Homo sapiens OX=9606 GN=GCC2 PE=1 SV=4
4197	tr|E9PHV5|E9PHV5_HUMAN	0	8110000	6400000	1	136138	Protein ITPRID2 OS=Homo sapiens OX=9606 GN=ITPRID2 PE=1 SV=1
4214	sp|Q5THJ4|VP13D_HUMAN	0		118000	1	491920	Vacuolar protein sorting-associated protein 13D OS=Homo sapiens OX=9606 GN=VPS13D PE=1 SV=2
4222	sp|Q9P2D7|DYH1_HUMAN	0	47000		1	487482	Dynein heavy chain 1 axonemal OS=Homo sapiens OX=9606 GN=DNAH1 PE=1 SV=5
4235	sp|Q8TD84|DSCL1_HUMAN	0	0		1	224461	Down syndrome cell adhesion molecule-like protein 1 OS=Homo sapiens OX=9606 GN=DSCAML1 PE=1 SV=2
4275	sp|A6NGW2|STRCL_HUMAN	0	261000		1	192435	Putative stereocilin-like protein OS=Homo sapiens OX=9606 GN=STRCP1 PE=5 SV=1
4310	tr|F5GX09|F5GX09_HUMAN	0	94200		1	38621	Protein FAM76B OS=Homo sapiens OX=9606 GN=FAM76B PE=1 SV=1
4320	sp|Q9UK61|TASOR_HUMAN	0		141000	1	189030	Protein TASOR OS=Homo sapiens OX=9606 GN=FAM208A PE=1 SV=3
4333	sp|Q9NR48|ASH1L_HUMAN	0		75900	1	332790	Histone-lysine N-methyltransferase ASH1L OS=Homo sapiens OX=9606 GN=ASH1L PE=1 SV=2
4577	sp|Q86WI3|NLRC5_HUMAN	0	153000		1	204593	Protein NLRC5 OS=Homo sapiens OX=9606 GN=NLRC5 PE=1 SV=3
5258	sp|Q9Y242|TCF19_HUMAN	0	992000		1	37184	Transcription factor 19 OS=Homo sapiens OX=9606 GN=TCF19 PE=1 SV=2
3861	sp|Q9Y2R4|DDX52_HUMAN	0	36900		1	67498	Probable ATP-dependent RNA helicase DDX52 OS=Homo sapiens OX=9606 GN=DDX52 PE=1 SV=3
4007	sp|P51816|AFF2_HUMAN	0	286000		1	144770	AF4/FMR2 family member 2 OS=Homo sapiens OX=9606 GN=AFF2 PE=1 SV=4
4080	tr|A0A087X2B5|A0A087X2B5_HUMAN	0	88100		1	23896	Basigin (Fragment) OS=Homo sapiens OX=9606 GN=BSG PE=1 SV=1
4124	sp|Q9NZL4|HPBP1_HUMAN	0	69100	93700	1	39303	Hsp70-binding protein 1 OS=Homo sapiens OX=9606 GN=HSPBP1 PE=1 SV=2
4171	tr|E9PD53|E9PD53_HUMAN	0		926000	2	144455	Structural maintenance of chromosomes protein OS=Homo sapiens OX=9606 GN=SMC4 PE=1 SV=1
4208	sp|Q9BV35|SCMC3_HUMAN	0	685000	699000	1	52378	Calcium-binding mitochondrial carrier protein SCaMC-3 OS=Homo sapiens OX=9606 GN=SLC25A23 PE=1 SV=2
4229	sp|P26639|SYTC_HUMAN	0	22800		1	83435	Threonine--tRNA ligase cytoplasmic OS=Homo sapiens OX=9606 GN=TARS PE=1 SV=3
4269	sp|P13535|MYH8_HUMAN	0	0		1	222760	Myosin-8 OS=Homo sapiens OX=9606 GN=MYH8 PE=1 SV=3
4293	sp|Q9P2M7|CING_HUMAN	0	78000		1	136386	Cingulin OS=Homo sapiens OX=9606 GN=CGN PE=1 SV=2
4344	sp|Q96QE3|ATAD5_HUMAN	0	140000		1	207569	ATPase family AAA domain-containing protein 5 OS=Homo sapiens OX=9606 GN=ATAD5 PE=1 SV=4
4369	tr|A0A2R8YDA1|A0A2R8YDA1_HUMAN	0		2890000	1	113142	Transcription activator BRG1 (Fragment) OS=Homo sapiens OX=9606 GN=SMARCA4 PE=1 SV=1
4407	sp|P78527|PRKDC_HUMAN	0	192000		1	469093	DNA-dependent protein kinase catalytic subunit OS=Homo sapiens OX=9606 GN=PRKDC PE=1 SV=3
4472	sp|Q86UK0|ABCAC_HUMAN	0	135000		1	293235	ATP-binding cassette sub-family A member 12 OS=Homo sapiens OX=9606 GN=ABCA12 PE=1 SV=3
4485	sp|O60282|KIF5C_HUMAN	0		3910000	1	109495	Kinesin heavy chain isoform 5C OS=Homo sapiens OX=9606 GN=KIF5C PE=1 SV=1
4493	tr|E9PI60|E9PI60_HUMAN	0		793000	1	124113	Bromodomain and PHD finger-containing protein 3 OS=Homo sapiens OX=9606 GN=BRPF3 PE=1 SV=1
4519	tr|E9PMH5|E9PMH5_HUMAN	0		19700	1	67514	Baculoviral IAP repeat-containing protein 2 OS=Homo sapiens OX=9606 GN=BIRC2 PE=1 SV=1
4532	tr|B1ALB4|B1ALB4_HUMAN	0		7650000	1	84830	Protein SMG7 (Fragment) OS=Homo sapiens OX=9606 GN=SMG7 PE=1 SV=8
4536	sp|Q9Y3R5|DOP2_HUMAN	0		178000	1	258227	Protein dopey-2 OS=Homo sapiens OX=9606 GN=DOP1B PE=1 SV=5
4594	sp|Q8N1G0|ZN687_HUMAN	0	0		1	129529	Zinc finger protein 687 OS=Homo sapiens OX=9606 GN=ZNF687 PE=1 SV=1
4684	tr|F8VUX9|F8VUX9_HUMAN	0	122000		1	187679	WD repeat-containing protein 90 OS=Homo sapiens OX=9606 GN=WDR90 PE=1 SV=1
4925	tr|B4DSF2|B4DSF2_HUMAN	0	13200		1	75205	Leucine-rich repeat-containing protein 37A3 OS=Homo sapiens OX=9606 GN=LRRC37A3 PE=1 SV=1
5402	sp|Q8TEJ3|SH3R3_HUMAN	0		24500	1	92776	E3 ubiquitin-protein ligase SH3RF3 OS=Homo sapiens OX=9606 GN=SH3RF3 PE=1 SV=2
6045	sp|Q92617|NPIB3_HUMAN	0	0		1	116847	Nuclear pore complex-interacting protein family member B3 OS=Homo sapiens OX=9606 GN=NPIPB3 PE=2 SV=5
6630	tr|A6NN40|A6NN40_HUMAN	0	692000		1	83239	Protein Shroom1 OS=Homo sapiens OX=9606 GN=SHROOM1 PE=1 SV=1
3495	tr|Q3BDU5|Q3BDU5_HUMAN	0		33600	2	55638	Prelamin-A/C OS=Homo sapiens OX=9606 GN=LMNA PE=1 SV=1
3713	sp|P10244|MYBB_HUMAN	0		0	1	78764	Myb-related protein B OS=Homo sapiens OX=9606 GN=MYBL2 PE=1 SV=1
3845	tr|G8JLG1|G8JLG1_HUMAN	0	395000		1	140859	Structural maintenance of chromosomes protein OS=Homo sapiens OX=9606 GN=SMC1A PE=1 SV=2
3905	sp|P34932|HSP74_HUMAN	0	19500		1	94331	Heat shock 70 kDa protein 4 OS=Homo sapiens OX=9606 GN=HSPA4 PE=1 SV=4
3955	tr|B1AMJ5|B1AMJ5_HUMAN	0	62700		1	145592	CDK5 regulatory subunit-associated protein 2 (Fragment) OS=Homo sapiens OX=9606 GN=CDK5RAP2 PE=1 SV=1
4014	sp|Q9H8W4|PKHF2_HUMAN	0	101000		2	27798	Pleckstrin homology domain-containing family F member 2 OS=Homo sapiens OX=9606 GN=PLEKHF2 PE=1 SV=1
4023	sp|Q70E73|RAPH1_HUMAN	0		45000	1	135256	Ras-associated and pleckstrin homology domains-containing protein 1 OS=Homo sapiens OX=9606 GN=RAPH1 PE=1 SV=3
4024	tr|F8VW41|F8VW41_HUMAN	0	3380000	4750000	1	94428	Phosphofurin acidic cluster sorting protein 2 OS=Homo sapiens OX=9606 GN=PACS2 PE=1 SV=1
4027	sp|Q5JSZ5|PRC2B_HUMAN	0		0	1	242964	Protein PRRC2B OS=Homo sapiens OX=9606 GN=PRRC2B PE=1 SV=2
4037	tr|E9PRF4|E9PRF4_HUMAN	0		0	1	139388	Histone-lysine N-methyltransferase (Fragment) OS=Homo sapiens OX=9606 GN=SETDB1 PE=1 SV=1
4038	sp|Q9UKN1|MUC12_HUMAN	0	0		1	558175	Mucin-12 OS=Homo sapiens OX=9606 GN=MUC12 PE=1 SV=2
4041	tr|J3KTA4|J3KTA4_HUMAN	0	35300		1	69087	Probable ATP-dependent RNA helicase DDX5 OS=Homo sapiens OX=9606 GN=DDX5 PE=1 SV=1
4051	sp|Q16658|FSCN1_HUMAN	0	280000		1	54530	Fascin OS=Homo sapiens OX=9606 GN=FSCN1 PE=1 SV=3
4070	tr|H3BNJ5|H3BNJ5_HUMAN	0		49500	2	25072	Protein N-terminal asparagine amidohydrolase (Fragment) OS=Homo sapiens OX=9606 GN=NTAN1 PE=1 SV=1
4128	tr|E7EVJ3|E7EVJ3_HUMAN	0	537000		1	94355	Bifunctional heparan sulfate N-deacetylase/N-sulfotransferase 1 OS=Homo sapiens OX=9606 GN=NDST1 PE=1 SV=1
4186	tr|A0A0A0MRP4|A0A0A0MRP4_HUMAN	0	509000	539000	1	30271	Ubiquitin-conjugating enzyme E2 U (Fragment) OS=Homo sapiens OX=9606 GN=UBE2U PE=3 SV=1
4188	sp|Q9P219|DAPLE_HUMAN	0	49600		1	228228	Protein Daple OS=Homo sapiens OX=9606 GN=CCDC88C PE=1 SV=3
4189	sp|Q9H2K8|TAOK3_HUMAN	0	30500		1	105406	Serine/threonine-protein kinase TAO3 OS=Homo sapiens OX=9606 GN=TAOK3 PE=1 SV=2
4211	tr|H0Y8C6|H0Y8C6_HUMAN	0	0		1	123867	Importin-5 (Fragment) OS=Homo sapiens OX=9606 GN=IPO5 PE=1 SV=1
4221	sp|O15050|TRNK1_HUMAN	0	92500		1	336221	TPR and ankyrin repeat-containing protein 1 OS=Homo sapiens OX=9606 GN=TRANK1 PE=2 SV=4
4262	sp|Q6UWM7|LCTL_HUMAN	0	0		1	65088	Lactase-like protein OS=Homo sapiens OX=9606 GN=LCTL PE=1 SV=2
4291	tr|A0A3B3ISG5|A0A3B3ISG5_HUMAN	0	25100		1	117943	Insulin-degrading enzyme OS=Homo sapiens OX=9606 GN=IDE PE=1 SV=1
4389	sp|P42858|HD_HUMAN	0	0		1	347603	Huntingtin OS=Homo sapiens OX=9606 GN=HTT PE=1 SV=2
4413	sp|P19827|ITIH1_HUMAN	0	0		1	101389	Inter-alpha-trypsin inhibitor heavy chain H1 OS=Homo sapiens OX=9606 GN=ITIH1 PE=1 SV=3
4448	tr|F8W696|F8W696_HUMAN	0	140000		1	27909	Apolipoprotein A-I OS=Homo sapiens OX=9606 GN=APOA1 PE=1 SV=1
4450	sp|Q8IZU8|DSEL_HUMAN	0		4770000	2	139237	Dermatan-sulfate epimerase-like protein OS=Homo sapiens OX=9606 GN=DSEL PE=2 SV=2
4499	sp|Q9Y5I3|PCDA1_HUMAN	0		0	1	102952	Protocadherin alpha-1 OS=Homo sapiens OX=9606 GN=PCDHA1 PE=2 SV=1
4538	sp|Q8IYW2|CFA46_HUMAN	0		125000	1	303499	Cilia- and flagella-associated protein 46 OS=Homo sapiens OX=9606 GN=CFAP46 PE=2 SV=3
4569	tr|K7EPB5|K7EPB5_HUMAN	0		108000	1	9677	ELAV-like protein 3 (Fragment) OS=Homo sapiens OX=9606 GN=ELAVL3 PE=1 SV=1
4698	sp|Q9UM73|ALK_HUMAN	0	6520000		1	176441	ALK tyrosine kinase receptor OS=Homo sapiens OX=9606 GN=ALK PE=1 SV=3
4706	sp|P23246|SFPQ_HUMAN	0		109000	1	76150	Splicing factor proline- and glutamine-rich OS=Homo sapiens OX=9606 GN=SFPQ PE=1 SV=2
4745	tr|B7Z683|B7Z683_HUMAN	0		154000	1	73517	cDNA FLJ54747 highly similar to Active breakpoint cluster region-related protein OS=Homo sapiens OX=9606 GN=ABR PE=1 SV=1
4793	sp|Q5JYT7|K1755_HUMAN	0		227000	1	130846	Uncharacterized protein KIAA1755 OS=Homo sapiens OX=9606 GN=KIAA1755 PE=2 SV=2
4877	sp|Q92620|PRP16_HUMAN	0	0		1	140502	Pre-mRNA-splicing factor ATP-dependent RNA helicase PRP16 OS=Homo sapiens OX=9606 GN=DHX38 PE=1 SV=2
4972	tr|A0A0A0MRF5|A0A0A0MRF5_HUMAN	0	453000		1	26712	NAD-dependent protein deacetylase sirtuin-2 OS=Homo sapiens OX=9606 GN=SIRT2 PE=1 SV=1
5456	tr|C9JHT8|C9JHT8_HUMAN	0		439000	1	29251	SUMO1/sentrin specific peptidase 5 isoform CRA_a OS=Homo sapiens OX=9606 GN=SENP5 PE=1 SV=1
5563	tr|F5GYE8|F5GYE8_HUMAN	0		1340000	1	107682	Centrosomal protein of 112 kDa OS=Homo sapiens OX=9606 GN=CEP112 PE=1 SV=1
5778	sp|Q86TJ2|TAD2B_HUMAN	0	9180000		1	48470	Transcriptional adapter 2-beta OS=Homo sapiens OX=9606 GN=TADA2B PE=1 SV=2
6031	tr|C9JKA9|C9JKA9_HUMAN	0	145000		1	120339	Kinesin-like protein KIF15 OS=Homo sapiens OX=9606 GN=KIF15 PE=1 SV=1
6353	tr|F5H6X6|F5H6X6_HUMAN	0		132000	1	96216	Neutral alpha-glucosidase AB OS=Homo sapiens OX=9606 GN=GANAB PE=1 SV=1
6498	tr|A0A0A0MTD1|A0A0A0MTD1_HUMAN	0		0	1	52009	Double-stranded RNA-binding protein Staufen homolog 2 OS=Homo sapiens OX=9606 GN=STAU2 PE=1 SV=1
6553	sp|Q9NQV7|PRDM9_HUMAN	0	0		1	103377	Histone-lysine N-methyltransferase PRDM9 OS=Homo sapiens OX=9606 GN=PRDM9 PE=1 SV=2
4074	sp|Q7Z6R9|AP2D_HUMAN	0	491000		1	49578	Transcription factor AP-2-delta OS=Homo sapiens OX=9606 GN=TFAP2D PE=2 SV=1
4087	sp|Q9C0D5|TANC1_HUMAN	0	252000	344000	1	202218	Protein TANC1 OS=Homo sapiens OX=9606 GN=TANC1 PE=1 SV=3
4106	tr|D6RGZ4|D6RGZ4_HUMAN	0	161000		1	21095	Speckle-type POZ protein (Fragment) OS=Homo sapiens OX=9606 GN=SPOP PE=1 SV=8
4122	sp|Q5GFL6|VWA2_HUMAN	0	0		1	82012	von Willebrand factor A domain-containing protein 2 OS=Homo sapiens OX=9606 GN=VWA2 PE=1 SV=1
4175	tr|F8VP57|F8VP57_HUMAN	0	36400		1	111014	Ephrin type-A receptor 5 OS=Homo sapiens OX=9606 GN=EPHA5 PE=1 SV=1
4182	sp|Q86VS8|HOOK3_HUMAN	0	78900		1	83126	Protein Hook homolog 3 OS=Homo sapiens OX=9606 GN=HOOK3 PE=1 SV=2
4244	tr|F5H385|F5H385_HUMAN	0	104000		1	34564	Zinc transporter ZIP3 OS=Homo sapiens OX=9606 GN=SLC39A3 PE=1 SV=1
4249	tr|A0A140TA08|A0A140TA08_HUMAN	0		38500	1	54052	Chromosome 11 open reading frame 80 OS=Homo sapiens OX=9606 GN=C11orf80 PE=4 SV=1
4260	sp|Q9H5I1|SUV92_HUMAN	0	376000	582000	1	46682	Histone-lysine N-methyltransferase SUV39H2 OS=Homo sapiens OX=9606 GN=SUV39H2 PE=1 SV=2
4298	sp|P06732|KCRM_HUMAN	0		65100	1	43101	Creatine kinase M-type OS=Homo sapiens OX=9606 GN=CKM PE=1 SV=2
4302	sp|P13489|RINI_HUMAN	0	40600		1	49974	Ribonuclease inhibitor OS=Homo sapiens OX=9606 GN=RNH1 PE=1 SV=2
4337	tr|H3BPR7|H3BPR7_HUMAN	0	0		1	32327	Tyrosine-protein kinase receptor TYRO3 (Fragment) OS=Homo sapiens OX=9606 GN=TYRO3 PE=1 SV=1
4370	sp|Q13753|LAMC2_HUMAN	0		16500	1	130976	Laminin subunit gamma-2 OS=Homo sapiens OX=9606 GN=LAMC2 PE=1 SV=2
4395	sp|Q9Y399|RT02_HUMAN	0	63100		1	33249	28S ribosomal protein S2 mitochondrial OS=Homo sapiens OX=9606 GN=MRPS2 PE=1 SV=1
4451	sp|Q16610|ECM1_HUMAN	0	174000		1	60674	Extracellular matrix protein 1 OS=Homo sapiens OX=9606 GN=ECM1 PE=1 SV=2
4487	tr|H7C2G2|H7C2G2_HUMAN	0	935000	839000	1	31511	NAD(P)(+)--arginine ADP-ribosyltransferase (Fragment) OS=Homo sapiens OX=9606 GN=ART4 PE=1 SV=1
4598	tr|A0A0D9SEJ8|A0A0D9SEJ8_HUMAN	0	158000		1	61526	Suppressor of hairy wing homolog 2 (Drosophila) isoform CRA_b OS=Homo sapiens OX=9606 GN=ZNF280B PE=1 SV=1
4645	sp|Q6ZTI6|RFLA_HUMAN	0		179000	1	23610	Refilin-A OS=Homo sapiens OX=9606 GN=RFLNA PE=1 SV=3
4656	tr|H7C1T4|H7C1T4_HUMAN	0		938000	1	22370	SRSF protein kinase 3 (Fragment) OS=Homo sapiens OX=9606 GN=SRPK3 PE=1 SV=1
4761	sp|Q9NRP7|STK36_HUMAN	0		47600	1	143995	Serine/threonine-protein kinase 36 OS=Homo sapiens OX=9606 GN=STK36 PE=1 SV=2
4764	sp|Q8NI08|NCOA7_HUMAN	0		777000	1	106162	Nuclear receptor coactivator 7 OS=Homo sapiens OX=9606 GN=NCOA7 PE=1 SV=2
4806	tr|I3L0A5|I3L0A5_HUMAN	0	0		1	54933	Transcription factor SOX-5 OS=Homo sapiens OX=9606 GN=SOX5 PE=1 SV=1
5507	tr|A0A140T9X3|A0A140T9X3_HUMAN	0		176000	1	38079	Spliceosome RNA helicase DDX39B (Fragment) OS=Homo sapiens OX=9606 GN=DDX39B PE=1 SV=1
5523	sp|Q9NZP5|O5AC2_HUMAN	0	95600		1	35304	Olfactory receptor 5AC2 OS=Homo sapiens OX=9606 GN=OR5AC2 PE=3 SV=2
5575	tr|H0Y863|H0Y863_HUMAN	0	1700000	1980000	1	15169	Pseudouridylate synthase 7 homolog (Fragment) OS=Homo sapiens OX=9606 GN=PUS7 PE=1 SV=1
5742	tr|A0A087X0K9|A0A087X0K9_HUMAN	0	7750		1	187847	Tight junction protein ZO-1 OS=Homo sapiens OX=9606 GN=TJP1 PE=1 SV=1
5800	sp|Q2KHM9|MOONR_HUMAN	0	1180000		1	109407	Protein moonraker OS=Homo sapiens OX=9606 GN=KIAA0753 PE=1 SV=3
5802	tr|F8W8I6|F8W8I6_HUMAN	0	33700		1	42835	Nucleolysin TIA-1 isoform p40 OS=Homo sapiens OX=9606 GN=TIA1 PE=1 SV=1
5920	sp|Q9UGU0|TCF20_HUMAN	0	312000		1	211769	Transcription factor 20 OS=Homo sapiens OX=9606 GN=TCF20 PE=1 SV=3
5948	sp|Q13183|S13A2_HUMAN	0	39400		1	64410	Solute carrier family 13 member 2 OS=Homo sapiens OX=9606 GN=SLC13A2 PE=2 SV=1
6249	sp|Q9UIW2|PLXA1_HUMAN	0		45000	1	211066	Plexin-A1 OS=Homo sapiens OX=9606 GN=PLXNA1 PE=1 SV=3
6272	sp|Q8WWQ8|STAB2_HUMAN	0	615000		1	276987	Stabilin-2 OS=Homo sapiens OX=9606 GN=STAB2 PE=1 SV=3
6304	tr|A0A0G2JMM6|A0A0G2JMM6_HUMAN	0	93600		1	78764	Transmembrane channel-like protein OS=Homo sapiens OX=9606 GN=TMC4 PE=1 SV=1
6319	tr|A0A0G2JSA7|A0A0G2JSA7_HUMAN	0		7770000	1	118600	Gamma-tubulin complex component OS=Homo sapiens OX=9606 GN=TUBGCP5 PE=1 SV=1
6422	sp|P27694|RFA1_HUMAN	0		1420000	1	68138	Replication protein A 70 kDa DNA-binding subunit OS=Homo sapiens OX=9606 GN=RPA1 PE=1 SV=2
6441	sp|A8K855|EFCB7_HUMAN	0		721000	1	71981	EF-hand calcium-binding domain-containing protein 7 OS=Homo sapiens OX=9606 GN=EFCAB7 PE=1 SV=1
6476	sp|Q7Z7H3|CATIP_HUMAN	0		159000	1	43900	Ciliogenesis-associated TTC17-interacting protein OS=Homo sapiens OX=9606 GN=CATIP PE=1 SV=1
6562	tr|A0A087X0X3|A0A087X0X3_HUMAN	0	22700		1	77570	Heterogeneous nuclear ribonucleoprotein M OS=Homo sapiens OX=9606 GN=HNRNPM PE=1 SV=1
6687	sp|O75197|LRP5_HUMAN	0		920000	1	179143	Low-density lipoprotein receptor-related protein 5 OS=Homo sapiens OX=9606 GN=LRP5 PE=1 SV=2
6703	sp|Q5JR59|MTUS2_HUMAN	0		0	1	150194	Microtubule-associated tumor suppressor candidate 2 OS=Homo sapiens OX=9606 GN=MTUS2 PE=1 SV=3
4021	tr|K7EPQ7|K7EPQ7_HUMAN	0		0	1	26924	Protein YIF1B OS=Homo sapiens OX=9606 GN=YIF1B PE=1 SV=1
4083	sp|Q9BXX3|AN30A_HUMAN	0	11000		1	158835	Ankyrin repeat domain-containing protein 30A OS=Homo sapiens OX=9606 GN=ANKRD30A PE=2 SV=3
4090	sp|Q9P278|FNIP2_HUMAN	0		8340000	1	122115	Folliculin-interacting protein 2 OS=Homo sapiens OX=9606 GN=FNIP2 PE=1 SV=2
4093	tr|A0A087X0Q9|A0A087X0Q9_HUMAN	0	773000		1	73339	Selenoprotein O OS=Homo sapiens OX=9606 GN=SELENOO PE=1 SV=1
4101	tr|A0A087WZY1|A0A087WZY1_HUMAN	0		86900	1	27911	Uncharacterized protein OS=Homo sapiens OX=9606 GN=PRH1-PRR4 PE=4 SV=1
4110	tr|E7ERH2|E7ERH2_HUMAN	0		4590	1	16034	S-phase kinase-associated protein 1 (Fragment) OS=Homo sapiens OX=9606 GN=SKP1 PE=1 SV=1
4120	tr|A0A0A0MR18|A0A0A0MR18_HUMAN	0	0		1	45225	Doublesex- and mab-3-related transcription factor 2 OS=Homo sapiens OX=9606 GN=DMRT2 PE=4 SV=1
4141	sp|Q9P2J5|SYLC_HUMAN	0	154000		1	134466	Leucine--tRNA ligase cytoplasmic OS=Homo sapiens OX=9606 GN=LARS PE=1 SV=2
4152	tr|H0YAN0|H0YAN0_HUMAN	0	0		1	37536	Voltage-dependent T-type calcium channel subunit alpha-1G (Fragment) OS=Homo sapiens OX=9606 GN=CACNA1G PE=4 SV=1
4240	sp|P49790|NU153_HUMAN	0		281000	1	153938	Nuclear pore complex protein Nup153 OS=Homo sapiens OX=9606 GN=NUP153 PE=1 SV=2
4261	tr|A0A1B0GUF5|A0A1B0GUF5_HUMAN	0		65800	1	31886	Chromosome 14 open reading frame 48 isoform CRA_b OS=Homo sapiens OX=9606 GN=CCDC197 PE=4 SV=1
4318	tr|C9JTE9|C9JTE9_HUMAN	0		297000	1	26953	B-cell receptor-associated protein 29 (Fragment) OS=Homo sapiens OX=9606 GN=BCAP29 PE=1 SV=1
4348	sp|Q7RTZ1|OVCH2_HUMAN	0	0		1	62642	Ovochymase-2 OS=Homo sapiens OX=9606 GN=OVCH2 PE=3 SV=2
4410	tr|A0A088AWL3|A0A088AWL3_HUMAN	0		127000	1	258984	Nuclear receptor corepressor 1 OS=Homo sapiens OX=9606 GN=NCOR1 PE=1 SV=1
4421	sp|Q9H7N4|SFR19_HUMAN	0	0		1	139269	Splicing factor arginine/serine-rich 19 OS=Homo sapiens OX=9606 GN=SCAF1 PE=1 SV=3
4480	tr|E9PIR7|E9PIR7_HUMAN	0	671000		1	53167	Thioredoxin reductase 1 cytoplasmic OS=Homo sapiens OX=9606 GN=TXNRD1 PE=1 SV=1
4663	sp|P35606|COPB2_HUMAN	0		50900	1	102487	Coatomer subunit beta' OS=Homo sapiens OX=9606 GN=COPB2 PE=1 SV=2
4713	tr|J3KTN2|J3KTN2_HUMAN	0		0	1	14398	Monocarboxylate transporter 7 (Fragment) OS=Homo sapiens OX=9606 GN=SLC16A6 PE=4 SV=1
4733	tr|H0Y5V0|H0Y5V0_HUMAN	0		31800	1	26853	Interleukin-12 receptor subunit beta-2 (Fragment) OS=Homo sapiens OX=9606 GN=IL12RB2 PE=4 SV=8
4792	tr|E5RHB5|E5RHB5_HUMAN	0	149000		1	27837	Pleckstrin homology domain-containing family A member 2 OS=Homo sapiens OX=9606 GN=PLEKHA2 PE=1 SV=1
4833	sp|Q86SG6|NEK8_HUMAN	0	0		1	74806	Serine/threonine-protein kinase Nek8 OS=Homo sapiens OX=9606 GN=NEK8 PE=1 SV=1
4858	sp|Q96FN5|KIF12_HUMAN	0	32600		1	70660	Kinesin-like protein KIF12 OS=Homo sapiens OX=9606 GN=KIF12 PE=1 SV=3
4862	tr|A0A087WSX6|A0A087WSX6_HUMAN	0	1680000		1	82057	CMT1A duplicated region transcript 1 protein OS=Homo sapiens OX=9606 GN=CDRT1 PE=4 SV=1
4879	tr|H0YN88|H0YN88_HUMAN	0	19400		1	15920	40S ribosomal protein S17 OS=Homo sapiens OX=9606 GN=RPS17 PE=1 SV=1
4883	tr|R4GN98|R4GN98_HUMAN	0	269000		1	9681	Protein S100 (Fragment) OS=Homo sapiens OX=9606 GN=S100A6 PE=1 SV=1
5021	sp|P19174|PLCG1_HUMAN	0	140000		1	148532	1-phosphatidylinositol 4 5-bisphosphate phosphodiesterase gamma-1 OS=Homo sapiens OX=9606 GN=PLCG1 PE=1 SV=1
5102	sp|Q16643|DREB_HUMAN	0	0		1	71429	Drebrin OS=Homo sapiens OX=9606 GN=DBN1 PE=1 SV=4
5235	sp|O15335|CHAD_HUMAN	0	131000		1	40476	Chondroadherin OS=Homo sapiens OX=9606 GN=CHAD PE=1 SV=2
5426	tr|A0A087WZT7|A0A087WZT7_HUMAN	0	0		1	46353	Dynein regulatory complex subunit 4 OS=Homo sapiens OX=9606 GN=GAS8 PE=1 SV=1
5499	tr|H0Y4H1|H0Y4H1_HUMAN	0		53600	1	145674	Receptor-type tyrosine-protein phosphatase F (Fragment) OS=Homo sapiens OX=9606 GN=PTPRF PE=1 SV=1
5555	sp|Q9H2Q1|TM133_HUMAN	0	3510000		1	14539	Transmembrane protein 133 OS=Homo sapiens OX=9606 GN=TMEM133 PE=2 SV=1
5565	sp|O00566|MPP10_HUMAN	0		84500	1	78864	U3 small nucleolar ribonucleoprotein protein MPP10 OS=Homo sapiens OX=9606 GN=MPHOSPH10 PE=1 SV=2
5630	tr|H7C524|H7C524_HUMAN	0	1130000		1	17167	Target of Nesh-SH3 (Fragment) OS=Homo sapiens OX=9606 GN=ABI3BP PE=1 SV=1
5810	sp|Q9H0S4|DDX47_HUMAN	0		20600	1	50647	Probable ATP-dependent RNA helicase DDX47 OS=Homo sapiens OX=9606 GN=DDX47 PE=1 SV=1
5823	sp|Q9BY07|S4A5_HUMAN	0	133000		1	126255	Electrogenic sodium bicarbonate cotransporter 4 OS=Homo sapiens OX=9606 GN=SLC4A5 PE=2 SV=2
6381	sp|Q99569|PKP4_HUMAN	0		47000	1	131868	Plakophilin-4 OS=Homo sapiens OX=9606 GN=PKP4 PE=1 SV=2
6505	tr|A0A087X208|A0A087X208_HUMAN	0		0	1	202292	Agrin OS=Homo sapiens OX=9606 GN=AGRN PE=1 SV=1
6518	tr|A0A024RAC6|A0A024RAC6_HUMAN	0		124000	1	87230	Elongin-A OS=Homo sapiens OX=9606 GN=ELOA PE=1 SV=1
6523	sp|Q9Y6R0|NUMBL_HUMAN	0	22900		1	64891	Numb-like protein OS=Homo sapiens OX=9606 GN=NUMBL PE=1 SV=1
6595	sp|A2CJ06|DYTN_HUMAN	0	218000		1	65320	Dystrotelin OS=Homo sapiens OX=9606 GN=DYTN PE=2 SV=1
6604	tr|A0A087WXN9|A0A087WXN9_HUMAN	0	78300		1	79798	MTSS1-like protein OS=Homo sapiens OX=9606 GN=MTSS1L PE=1 SV=1
6607	sp|P04920|B3A2_HUMAN	0		185000	1	137009	Anion exchange protein 2 OS=Homo sapiens OX=9606 GN=SLC4A2 PE=1 SV=4
6614	sp|Q8NFM4|ADCY4_HUMAN	0	0		1	119794	Adenylate cyclase type 4 OS=Homo sapiens OX=9606 GN=ADCY4 PE=1 SV=1
6619	tr|I3L233|I3L233_HUMAN	0	39500		1	73501	KAT8 regulatory NSL complex subunit 1 (Fragment) OS=Homo sapiens OX=9606 GN=KANSL1 PE=1 SV=2
6629	sp|Q9NXX6|NSE4A_HUMAN	0		12700	1	44301	Non-structural maintenance of chromosomes element 4 homolog A OS=Homo sapiens OX=9606 GN=NSMCE4A PE=1 SV=2
6631	sp|Q96EG3|ZN837_HUMAN	0	82600		1	58078	Zinc finger protein 837 OS=Homo sapiens OX=9606 GN=ZNF837 PE=1 SV=2
6633	sp|Q5VSY0|GKAP1_HUMAN	0	0		1	42078	G kinase-anchoring protein 1 OS=Homo sapiens OX=9606 GN=GKAP1 PE=1 SV=2
6644	tr|A0A087WUY4|A0A087WUY4_HUMAN	0	95800		1	59303	Cytochrome P450 4A22 OS=Homo sapiens OX=9606 GN=CYP4A22 PE=1 SV=1
6672	sp|O15111|IKKA_HUMAN	0		10700	1	84640	Inhibitor of nuclear factor kappa-B kinase subunit alpha OS=Homo sapiens OX=9606 GN=CHUK PE=1 SV=2
6736	tr|A0A140T8Y6|A0A140T8Y6_HUMAN	0		66200	1	209663	NOTCH4 OS=Homo sapiens OX=9606 GN=NOTCH4 PE=1 SV=1
6797	sp|Q5JST6|EFHC2_HUMAN	0		34800	1	87397	EF-hand domain-containing family member C2 OS=Homo sapiens OX=9606 GN=EFHC2 PE=1 SV=2
