# Supplementary material for: Targeting the transcription factor HES1 by L-menthol restores protein phosphatase 6 in keratinocytes in models of psoriasis
Source: Nat Commun. 2022 Dec 19;13:7815. doi: 10.1038/s41467-022-35565-y (PMC9763329; doi:10.1038/s41467-022-35565-y)
Supplement: Supplementary file 7 — Source data [file 41467_2022_35565_MOESM7_ESM.zip]

Archive with 2 entries (2 files):
- Patient Information.xlsx
- Source Data.xlsx
