# Supplementary material for: Targeting the transcription factor HES1 by L-menthol restores protein phosphatase 6 in keratinocytes in models of psoriasis
Source: Nat Commun. 2022 Dec 19;13:7815. doi: 10.1038/s41467-022-35565-y (PMC9763329; doi:10.1038/s41467-022-35565-y)
Supplement: Supplementary file 7 — Source data [file 41467_2022_35565_MOESM7_ESM.zip › Patient Information.xlsx]

## Sheet: Sheet1
	Patient number	Gender	Age	Anatomic site	Topical score	Biopsy confirmed (Y/N)	Duration of disease	Sites involved	Previous or current treatment	The lengths of wash-out period prior to the research biopsy
	1	M	38	Back	7	Y	1 month	Trunk,	None	N/A
	2	M	59	Waist	5	Y	5 months	Trunk, limbs	None	N/A
	3	M	38	Arm	6	Y	2 years	limbs	None	N/A
