# Supplementary material for: Targeting the transcription factor HES1 by L-menthol restores protein phosphatase 6 in keratinocytes in models of psoriasis
Source: Nat Commun. 2022 Dec 19;13:7815. doi: 10.1038/s41467-022-35565-y (PMC9763329; doi:10.1038/s41467-022-35565-y)
Supplement: Supplementary file 7 — Source data [file 41467_2022_35565_MOESM7_ESM.zip › Source Data.xlsx]

## Sheet: Fig.1e
ETOH						L-menthol
0.19	0.21	0.2	0.2	0.2	0.21	0.23	0.21	0.21	0.2	0.21	0.22
0.2	0.22	0.21	0.2	0.2	0.21	0.23	0.21	0.21	0.2	0.21	0.22
0.23	0.23	0.23	0.22	0.22	0.22	0.24	0.22	0.22	0.21	0.23	0.22
0.26	0.24	0.24	0.25	0.24	0.25	0.25	0.24	0.24	0.23	0.26	0.24
0.3	0.32	0.3	0.32	0.28	0.34	0.28	0.3	0.26	0.26	0.28	0.26
0.35	0.35	0.45	0.42	0.32	0.44	0.3	0.31	0.3	0.3	0.31	0.32
0.4	0.51	0.46	0.49	0.34	0.5	0.35	0.32	0.33	0.37	0.36	0.37

## Sheet: Fig.1g
EtOH	L-menthol
51.9068	30.8343
45.4321	28.925
42.0189	16.4874
35.592	29.8577
48.1707	23.5731
45.0108	23.0196

## Sheet: Fig.1h
EtOH	L-menthol
100	50
97	57
93	38
87	59
82	64
107	60

## Sheet: Fig.1j
EtOH	L-menthol
135	46
117	40
84	48
69	38
71	40
81	45

## Sheet: Fig.1k
IL-23			TNF-α			IL-6
EtOH	L-menthol		EtOH	L-menthol		EtOH	L-menthol
1160	910		274	74		412.381	326.667
1110	760		534	194		450.476	450.476
1210	710		554	134		517.143	288.571
1210	860		574	94		393.333	298.095
1410	660		334	194		440.952	383.81
1160	510		454	94		707.619	345.714

## Sheet: Fig.1l
EtOH	L-menthol
0.834242	1.52628
1.33245	1.71405
0.93373	3.33439
0.822358	1.90932
0.930154	1.39372
1.14707	2.92608

## Sheet: Fig.2d
	Pp6 fl/fl		K5. Pp6 fl/fl
L-menthol	➖	➕	➖	➕
	42.4693	28.6191	58.7423	57.8214
	41.1813	32.7037	63.3853	58.1862
	54.7276	32.9176	47.5604	54.1286

## Sheet: Fig.2e
	Pp6 fl/fl		K5. Pp6 fl/fl
L-menthol	➖	➕	➖	➕
	53	28	37	48
	50	31	51	53
	49	30	55	49

## Sheet: Fig.2g
	Pp6 fl/fl		K5. Pp6 fl/fl
L-menthol	➖	➕	➖	➕
	63	49	62	58
	61	36	68	68
	62	41	64	65

## Sheet: Fig.3h
Ctr	L-menthol
1.04015	1.65143
1.21284	1.56228
0.981773	1.35821
0.765244	1.84029

[truncated: 61 more sheets: Fig. 3i, Fig. 4b, Fig.4e, Fig.4f, Fig.4h, Fig.5b, Fig. 5c, Fig.5d, Fig.5f, Fig.5g, Fig.5h, Fig. 6a, Fig.6b, Fig. 6c, Fig. 6d, Fig. 6e, Fig. 6f, Fig. S1d, Fig.S1f, Fig. S2b …]
